# Supplementary material for: An emerging field: An evaluation of biomedical graduate student and postdoctoral education and training research across seven decades
Source: PLoS One. 2023 Jul 25;18(7):e0282262. doi: 10.1371/journal.pone.0282262 (PMC10368290; doi:10.1371/journal.pone.0282262)
Supplement: S2 Table — (XLSX) [file pone.0282262.s002.xlsx]

## Sheet: Categories
CATEGORY	Search 1 (preliminary) terms	Search 2 (experimental) terms
Populations	"graduate student"	To also include keywords from Search 1
	"graduate students"
	"Education, Medical, Graduate" [MeSH]	Education, Graduate [MeSH]
	postdoc*[TIAB]
	post-doc*[TIAB]
Biomedical	biomedical [TIAB]	To also include keywords and MeSH from Search 1
	biology [TIAB]
	biochemistry [TIAB]
	biological [TIAB}
	"Biological Science Disciplines" [MeSH]
	Biochemistry [MeSH]	Biomedical Research / education [MeSH] (see MeSH tree for further subheadings and qualifiers)
		Professional development, careers, outcomes/taxonomy	Admissions, time to degree	Curriculum	Diversity, equity and inclusion	Internships/experiential learning/externships/shadowing	Mentoring	Wellness
Field	Internship*	To also include keywords for Search 1	appropriate MeSH terms	Curriculum [MeSH] (see MeSH tree for further subheadings and qualifiers)	appropriate MeSH terms	appropriate MeSH terms	appropriate MeSH terms	appropriate MeSH terms
	externship*						Mentoring [MeSH] (see qualifiers)
	“experiential learning”
	career
	curriculum
	job
	“Professional development"
		Career choice [MeSH] (no qualifiers listed)
		Workforce [MeSH]
Notes:
See GREAT group call for proposals for additional 'Field ideas'
MeSH / = qualifiers (adds specificity)
Red font = added as a result of the Yale MeSH analysis

## Sheet: Professional Development
PMID	DOI	Authors	Title	Year	Abstract
21885820	10.1187/cbe.11-02-0013	C N Fuhrmann, D G Halme, P S O'Sullivan, B Lindstaedt	Improving graduate education to support a branching career pipeline: recommendations based on a survey of doctoral students in the basic biomedical sciences	2011	Today's doctoral programs continue to prepare students for a traditional academic career path despite the inadequate supply of research-focused faculty positions. We advocate for a broader doctoral curriculum that prepares trainees for a wide range of science-related career paths. In support of this argument, we describe data from our survey of doctoral students in the basic biomedical sciences a…
31622388	10.1371/journal.pone.0223876	Christopher L Pickett	The increasing importance of fellowships and career development awards in the careers of early-stage biomedical academic researchers	2019	Excessive competition for biomedical faculty positions has ratcheted up the need to accumulate some mix of high-quality publications and prestigious grants to move from a training position to university faculty. How universities value each of these attributes when considering faculty candidates is critical for understanding what is needed to succeed as academic faculty. In this study, I analyzed …
29449270		Zusi K	Breaking Out of the Academic Pipeline.	2016	For many graduate students, the academic path may not be the best fit, and with limited faculty positions available, many students are now looking to other career possibilities. University programs are helping students to explore and pursue alternative careers.
28542304		St Clair R	The "new normal": Adapting doctoral trainee career preparation for broad career paths in science.	2017	Doctoral recipients in the biomedical sciences and STEM fields are showing increased interest in career opportunities beyond academic positions. While recent research has addressed the interests and preferences of doctoral trainees for non-academic careers, the strategies and resources that trainees use to prepare for a broad job market (non-academic) are poorly understood. The recent adaptation …
27762630		Fuhrmann CN	Enhancing Graduate and Postdoctoral Education To Create a Sustainable Biomedical Workforce.	2016	PhD-trained biomedical scientists are moving into an increasingly diverse variety of careers within the sciences. However, graduate and postdoctoral training programs have historically focused on academic career preparation, and have not sufficiently prepared trainees for transitioning into other scientific careers. Advocates for science have raised the concern that the collective disregard of th…
29933412		Mathur A	Exposure to multiple career pathways by biomedical doctoral students at a public research university.	2018	The Broadening Experiences in Scientific Experiences (BEST) program at Wayne State University was designed to increase doctoral students' awareness of multiple employment sectors beyond academia, improve their knowledge of transferable skills required to succeed in any career path, provide opportunities to explore diverse career paths, and gain in-depth knowledge about those paths using experient…
25925677		Mathur A	Transforming training to reflect the workforce.	2015	No abstract available
31960495		Lenzi RN	The NIH "BEST" programs: Institutional programs, the program evaluation, and early data.	2020	Biomedical research training has undergone considerable change over the past several years. At its core, the goal of graduate and postdoctoral training is to provide individuals with the skills and knowledge to become outstanding scientists and expand knowledge through the scientific method. Historically, graduate school training has focused on preparation for academic positions. Increasingly, ho…
32453674		Clement L	The Academic Career Readiness Assessment: Clarifying Hiring and Training Expectations for Future Biomedical Life Sciences Faculty.	2020	We describe here the development and validation of the Academic Career Readiness Assessment (ACRA) rubric, an instrument that was designed to provide more equity in mentoring, transparency in hiring, and accountability in training of aspiring faculty in the biomedical life sciences. We report here the results of interviews with faculty at 20 U.S. institutions that resulted in the identification o…
26744984		Norman-Burgdolf HL	Preparing future professionals by enhancing workforce readiness.	2016	No abstract available
30699144		Watts W	Faculty perceptions and knowledge of career development of trainees in biomedical science: What do we (think we) know?	2019	The Broadening Experiences in Scientific Training (BEST) program is an NIH-funded effort testing the impact of career development interventions (e.g. internships, workshops, classes) on biomedical trainees (graduate students and postdoctoral fellows). BEST Programs seek to increase trainees' knowledge, skills and confidence to explore and pursue expanded career options, as well as to increase tra…
29904517		McCartney M	Annotated Primary Literature: A Professional Development Opportunity in Science Communication for Graduate Students and Postdocs	2018	Formal training in communicating science to a general audience is not traditionally included in graduate and postdoctoral-level training programs. However, the ability to effectively communicate science is increasingly recognized as a responsibility of professional scientists. We describe a science communication professional development opportunity in which scientists at the graduate-level and ab…
30571471		Makarewich C	Prepare well and enjoy the journey	2018	At a time when funding levels are low and the prospect of securing a tenure-track faculty position in academia seems daunting, the level of uncertainty entering the postdoctoral training stage is at an all-time high. The goal of this article is to encourage trainees to remain optimistic about their future and to reassure graduate students and postdocs pursuing academic careers that with hard work…
26033870		Ebert-May D	Breaking the cycle: future faculty begin teaching with learner-centered strategies after professional development	2015	The availability of reliable evidence for teaching practices after professional development is limited across science, technology, engineering, and mathematics disciplines, making the identification of professional development "best practices" and effective models for change difficult. We aimed to determine the extent to which postdoctoral fellows (i.e., future biology faculty) believed in and im…
29749837		Price R	Competing Discourses of Scientific Identity among Postdoctoral Scholars in the Biomedical Sciences		The postdoctoral period is generally one of low pay, long hours, and uncertainty about future career options. To better understand how postdocs conceive of their present and future goals, we asked researchers about their scientific identities while they were in their postdoctoral appointments. We used discourse analysis to analyze interviews with 30 scholars from a research-intensive university o…
30346519		Dolan R	Preparation tips for academic interviews		Landing an academic interview can be difficult because there are very few global opportunities for PhD's and postdocs. However, when you are selected you want to be as prepared as possible. This article will highlight some strategies for preparation along with a detailed listing of actual academic interview questions provided by postdocs who shared their interview experiences. The content of the …
27543634		Rybarczyk B	Analysis of Postdoctoral Training Outcomes That Broaden Participation in Science Careers		Postdoctoral training is an optimal time to expand research skills, develop independence, and shape career trajectories, making this training period important to study in the context of career development. Seeding Postdoctoral Innovators in Research and Education (SPIRE) is a training program that balances research, teaching, and professional development. This study examines the factors that prom…
18480539		Ghayur M	Providing a setup and opportunities for better training of postdoctoral research fellows in an academic environment		Thousands of young researchers come from different parts of the world every year to take up postdoctoral (postdoc) research fellowship positions in the developed countries. In the US alone, there were 48,601 postdocs in the year 2005 working in different labs in the fields of science, health and engineering. Many pursue this option for lack of other alternatives. Expectedly, these individuals fac…
26582238	10.1187/cbe.15-03-0075	Gibbs K	Career Development among American Biomedical Postdocs	2015	Recent biomedical workforce policy efforts have centered on enhancing career preparation for trainees, and increasing diversity in the research workforce. Postdoctoral scientists, or postdocs, are among those most directly impacted by such initiatives, yet their career development remains understudied. This study reports results from a 2012 national survey of 1002 American biomedical postdocs. On…
28922403	10.1371/journal.pone.0184130	Roach M	The declining interest in an academic career	2017	There is increasing evidence that science & engineering PhD students lose interest in an academic career over the course of graduate training. It is not clear, however, whether this decline reflects students being discouraged from pursuing an academic career by the challenges of obtaining a faculty job or whether it reflects more fundamental changes in students' career goals for reasons other tha…
	https://doi.org/10.1371/journal.pone.0197473	Ambika Mathur	Visualization of gender, race, citizenship and academic performance in association with career outcomes of 15-year biomedical doctoral alumni at a public research university	2018	It has long been thought that biomedical doctoral students pursue careers primarily as tenure-track/tenured faculty at research institutions. Recent reports showed, however, that the majority of biomedical doctoral alumni engage in a variety of careers. Wayne State University (WSU) undertook a project to understand the career trajectories of its biomedical doctoral alumni to create programs to be…	AV added Sep 11
	https://doi.org/10.1187/cbe.17-05-0074	Kimberly A. Petrie	Providing Experiential Business and Management Training for Biomedical Research Trainees	2018	Many biomedical PhD trainees lack exposure to business principles, which limits their competitiveness and effectiveness in academic and industry careers. To fill this training gap, we developed Business and Management Principles for Scientists, a semester-long program that combined didactic exposure to business fundamentals with practical team-based projects aimed at solving real business problem…	AV added Sep 11

## Sheet: Mentoring
PMID	DOI	Authors	Title	Year	Abstract
16954490	10.1001/jama.296.9.1103	Dario Sambunjak	Mentoring in academic medicine: a systematic review	2006	Context: Mentoring, as a partnership in personal and professional growth and development, is central to academic medicine, but it is challenged by increased clinical, administrative, research, and other educational demands on medical faculty. Therefore, evidence for the value of mentoring needs to be evaluated. Objective: To systematically review the evidence about the prevalence of mentorship an…
30397439		Hund A	Transforming mentorship in STEM by training scientists to be better leaders	2018	Effective mentoring is a key component of academic and career success that contributes to overall measures of productivity. Mentoring relationships also play an important role in mental health and in recruiting and retaining students from groups underrepresented in STEM fields. Despite these clear and measurable benefits, faculty generally do not receive mentorship training, and feedback mechanis…
32533917		Gibson E	How Support of Early Career ResearchersCan Reset Science in the Post-COVID19 World	2020	The COVID19 crisis has magnified the issues plaguing academic science, but it has also provided the scientific establishment with an unprecedented opportunity to reset. Shoring up the foundation of academic science will require a concerted effort between funding agencies, universities, and the public to rethink how we support scientists, with a special emphasis on early career researchers.
31570599		Feldon D	Postdocs' lab engagement predicts trajectories of PhD students' skill development	2019	The doctoral advisor-typically the principal investigator (PI)-is often characterized as a singular or primary mentor who guides students using a cognitive apprenticeship model. Alternatively, the "cascading mentorship" model describes the members of laboratories or research groups receiving mentorship from more senior laboratory members and providing it to more junior members (i.e., PIs mentor p…
30561332		McConnell SC	United States National Postdoc Survey results and the interaction of gender, career choice and mentor impact	2018	The postdoctoral community is an essential component of the academic and scientific workforce, but a lack of data about this community has made it difficult to develop policies to address concerns about salaries, working conditions, diversity and career development, and to evaluate the impact of existing policies. Here we present comprehensive survey results from 7,603 postdocs based at 351 US ac…	READ
32643998		Womack V	The ASPET Mentoring Network: Enhancing Diversity and Inclusion through Career Coaching Groups within a Scientific Society	2020	Over the past decades, two persisting priorities in science, technology, engineering, and mathematics (STEM) training have been: 1) increasing the knowledge of and access to careers beyond academic scientist; and 2) increasing the diversity of the STEM workforce. Previous studies show that a uniquely constructed career coaching group provides strong support and progress for both priorities. This …
32870930	10.1371/journal.pone.0238518	Risner L	Leveraging a collaborative consortium model of mentee/mentor training to foster career progression of underrepresented postdoctoral researchers and promote institutional diversity and inclusion	2020	Changing institutional culture to be more diverse and inclusive within the biomedical academic community is difficult for many reasons. Herein we present evidence that a collaborative model involving multiple institutions of higher education can initiate and execute individual institutional change directed at enhancing diversity and inclusion at the postdoctoral researcher (postdoc) and junior fa…	https://journals.plos.org/plosone/article/file?id=10.1371/journal.pone.0238518&type=printable
31441719	10.1187/cbe.19-01-0029	Estrada M	The Influence of Social Supports on Graduate Student Persistence in Biomedical Fields	2019	Pathways to biomedical careers are not being pursued with equal vigilance among all students. Emerging research shows that historically underrepresented (HU) students who maintain a strong science identity are more likely to persist. However, the influence of social support on persistence is less studied, especially as it relates to science identity among doctoral students. To fill this gap, a 1-…
30800773	https://doi.org/10.15766/mep_2374-8265.10571	Christou H	Establishing Effective Mentoring Networks: Rationale and Strategies	2017	Introduction: Mentoring networks constitute an effective mentoring model in academic medicine and significantly add to the traditional dyadic mentor-mentee relationship. There is an unmet educational need for medical faculty to recognize the importance and characteristics of effective mentoring networks and to develop tools and strategies to appraise and construct strong, individualized mentoring…
30800890		Ortega G	Preparing for an Academic Career: The Significance ofMentoring		Introduction: Mentorship is essential for students considering a future in academic medicine. Mentoring isrecognized as one of the most important factors in determining career success through enhancingtrainees’ goals and productivity. An effective mentoring relationship can drive trainees’ goals to fruition byproviding support so that opportunistic risk can be taken and failures can be reevaluate…
29375663	10.1186/s12919-017-0083-8	Sorkness C	A new approach to mentoring for research careers: the National Research Mentoring Network	2017	Background and purpose: Effective mentorship is critical to the success of early stage investigators, and has been linked to enhanced mentee productivity, self-efficacy, and career satisfaction. The mission of the National Research Mentoring Network (NRMN) is to provide all trainees across the biomedical, behavioral, clinical, and social sciences with evidence-based mentorship and professional de…
Book, consensus report	https://www.nap.edu/catalog/25568/the-science-of-effective-mentorship-in-stemm	National Academies of Sciences, Engineering, and Medicine; Policy and Global Affairs; Board on Higher Education and Workforce; Committee on Effective Mentoring in STEMM; Angela Byars-Winston and Maria Lund Dahlberg, Editors	The Science of Effective Mentorship in STEMM	2019	Mentorship is a catalyst capable of unleashing one's potential for discovery, curiosity, and participation in STEMM and subsequently improving the training environment in which that STEMM potential is fostered. Mentoring relationships provide developmental spaces in which students' STEMM skills are honed and pathways into STEMM fields can be discovered. Because mentorship can be so influential in…
Book	ISBN-13: 978-1444335439	Allen T	The Blackwell Handbook of Mentoring: A Multiple Perspectives Approach	2010	Cutting across the fields of psychology, management, education, counseling, social work, and sociology, The Blackwell Handbook of Mentoring reveals an innovative, multi-disciplinary approach to the practice and theory of mentoring.
27062425	10.1007/s10461-016-1384-z	Pfund C	Defining Attributes and Metrics of Effective Research Mentoring Relationships	2016	Despite evidence of mentoring's importance in training researchers, studies to date have not yet determined which mentoring relationships have the most impact and what specific factors in those mentoring relationships contribute to key outcomes, such as the commitment to and persistence in research career paths for emerging researchers from diverse populations. Efforts to broaden participation an…
30338131	10.1017/cts.2018.25	Byars-Winston A	Pilot Study of an Intervention to Increase Cultural Awareness in Research Mentoring: Implications for Diversifying the Scientific Workforce	2018	Introduction: Innovative evidence-based-interventions are needed to equip research mentors with skills to address cultural diversity within research mentoring relationships. A pilot study assessed initial outcomes of a culturally tailored effort to create and disseminate a novel intervention titled Culturally Aware Mentoring (CAM) for research mentors. Intervention: Intervention development resul…
ERIC Number: EJ1137741		Hernandez R	Protégé Perceptions of High Mentorship Quality Depend on Shared Values More than on Demographic Ma	2017	Mentoring, particularly same-gender and same-race mentoring, is increasingly seen as a powerful method to attract and retain more women and racial minorities into science, technology, engineering, and mathematics (STEM) education and careers. This study examines elements of a mentoring dyad relationship (i.e., demographic and perceived similarity of values) that influenced the perceived quality o…
30381776	10.1080/00220973.2016.1246405	Hernandez R	Mentor qualities that matter: The importance of perceived (not demographic) similarity	2017	Mentoring, particularly same-gender and same-race mentoring, is increasingly seen as a powerful method to attract and retain more women and racial minorities into science, technology, engineering, and mathematics (STEM) education and careers. This study examines elements of a mentoring dyad relationship (i.e., demographic and perceived similarity) that influence the quality of mentorship, as well…
	https://doi.org/10.1111/j.1540-4560.2011.01717.x	Blake-Beard S	Matching by race and gender in mentoring relationships: Keeping our eyes on the prize.	2011	This study examined the extent to which science, technology, engineering, and math (STEM) students reported having had mentors of their own race and gender and the extent to which they have adopted the idea that matching by race and gender matters. The study also documented the effects of race and gender matching on three academic outcomes, self-reported grade point average, efficacy, and confide…
22800296	10.1037/a0029279	Turner de Tormes Eby L	An interdisciplinary meta-analysis of the potential antecedents, correlates, and consequences of protégé perceptions of mentoring	2012	This meta-analysis summarized youth, academic, and workplace research on the potential antecedents (demographics, human capital, and relationship attributes), correlates (interaction frequency, relationship length, performance, motivation, and social capital), and consequences (attitudinal, behavioral, career-related, and health-related outcomes) of protégé perceptions of instrumental support, ps…

## Sheet: Wellness
PMID	DOI	Authors	Title	Year	Abstract
31622166	10.1187/cbe.19-03-0060	Hish AJ	Applying the Stress Process Model to Stress-Burnout and Stress-Depression Relationships in Biomedical Doctoral Students: A Cross-Sectional Pilot Study	2019	Although doctoral students in the biomedical sciences have been recognized as a population at particular risk for mental health problems such as burnout and depression, little research has been conducted to identify candidate targets for intervention. To this end, we used the stress process model to evaluate potential mediators of stress-burnout and stress-depression relationships in biomedical d…
31150319	10.1187/cbe.18-09-0198	Nagy GA	Burnout and mental health problems in biomedical doctoral students.	2019	Although burnout and mental health problems may adversely impact quality of scientific research, academic productivity, and attrition in biomedical doctoral training programs, very little research has been done on this topic. Recent studies have used brief survey methods to begin to explore burnout and mental health problems in biomedical doctoral students. In this pilot study, biomedical doctora…
29509732	10.1038/nbt.4089	Evans TM	Evidence for a mental health crisis in graduate education. Nature biotechnology.	2018	None available
Not indexed	https://doi-org.proxy.lib.mcw.edu/10.1038/nj7628-319a	Sohn E	Mental health: Caught in a trap. Nature.	2016	None available
Not indexed	doi:10.1126/science.caredit.aay7113	Langin K	Amid concerns about grad student mental health, one university takes a novel approach.	2019	None available
Not indexed	doi:10.1126/science.caredit.aat5139	Pain E	Graduate students need more mental health support, study highlights.	2018	None available
Not indexed	https://doi.org/10.1038/nj7677-549a	Woolston C	Graduate survey: a love-hurt relationship.	2017	None available
Not indexed	https://www.insidehighered.com/news/2018/03/06/new-study-says-graduate-students-mental-health-crisis	Flaherty C	Mental Health Crisis for Grad Students, Inside Higher Ed. Accessed 06 Sep 2019.	2018	None available
Not indexed	https://www.insidehighered.com/news/2018/12/06/new-research-graduate-student-mental-well-being-says-departments-have-important	Flaherty C	A Very Mixed Record on Grad Student Mental Health. Inside Higher Ed.	2018	None available
	DOI: 10.7554/eLife.52881	Loissel, E.	Mental Health in Academia: A question of support.	2019		Loissel, E. (2019). Mental Health in Academia: A question of support. eLife, 8, e52881.
	DOI: 10.7554/eLife.53178	Krause, L. A., & Harris, S. L.	Mental Health in Academia: Get online to support wellbeing of graduate students.	2019		Krause, L. A., & Harris, S. L. (2019). Mental Health in Academia: Get online to support wellbeing of graduate students. Elife, 8, e53178.
	DOI: 10.7554/eLife.54551	Lashuel, H. A.	Mental Health in Academia: What about faculty?	2020		Lashuel, H. A. (2020). Mental Health in Academia: What about faculty?. Elife, 9, e54551.
	DOI: 10.7554/eLife.59634	Byrom, N.	COVID-19 and the Research Community: The challenges of lockdown for early-career researchers.	2020		Byrom, N. (2020). COVID-19 and the Research Community: The challenges of lockdown for early-career researchers. Elife, 9, e59634.
	DOI: 10.7554/eLife.59285	Hunt, J. E.	COVID-19 and the Research Community: Being vulnerable.	2020		Hunt, J. E. (2020). COVID-19 and the Research Community: Being vulnerable. Elife, 9, e59285.

## Sheet: Internships Externships
PMID	DOI	Authors	Title	Year	Abstract
27315467		Schnoes AM	Internship Experiences Contribute to Confident Career Decision Making for Doctoral Students in the Life Sciences.	2018	The Graduate Student Internships for Career Exploration (GSICE) program at the University of California, San Francisco (UCSF), offers structured training and hands-on experience through internships for a broad range of PhD-level careers. The GSICE program model was successfully replicated at the University of California, Davis (UC Davis). Here, we present outcome data for a total of 217 PhD stude…
28798213		Petrie KA	Providing Experiential Business and Management Training for Biomedical Research Trainees.	2017	Many biomedical PhD trainees lack exposure to business principles, which limits their competitiveness and effectiveness in academic and industry careers. To fill this training gap, we developed Business and Management Principles for Scientists, a semester-long program that combined didactic exposure to business fundamentals with practical team-based projects aimed at solving real business problem…
31267102		Tetzlaff JE	Biobusiness consulting to prepare scientists for industry careers.	2019	No abstract available
28922403		Roach M	The declining interest in an academic career.	2017	There is increasing evidence that science &amp; engineering PhD students lose interest in an academic career over the course of graduate training. It is not clear, however, whether this decline reflects students being discouraged from pursuing an academic career by the challenges of obtaining a faculty job or whether it reflects more fundamental changes in students' career goals for reasons other…
31074697		Chatterjee D	Exploring the Impact of Formal Internships on Biomedical Graduate and Postgraduate Careers: An Interview Study	2019	Graduate students and postdocs in science, technology, engineering, and math fields are faced with a wide range of career paths to employment, but they are often not trained to effectively pursue these opportunities. The lack of career management skills implies long tenures in graduate school for many students, especially as tenure-track positions in academia dwindle. At our university, we used a…
32822277		Audra Van Wart	Applying Experiential Learning to Career Development Training for Biomedical Graduate Students and Postdocs: Perspectives on Program Development and Design	2020	Experiential learning is an effective educational tool across many academic disciplines, including career development. Nine different institutions bridged by the National Institutes of Health Broadening Experiences in Scientific Training Consortium compared their experiments in rethinking and expanding training of predoctoral graduate students and postdoctoral scholars in the biomedical sciences …
BioScience seems to be indexed but could not find a PMID	https://doi.org/10.1525/bio.2011.61.9.8	Rybarccyk B	Postdoctoral Training Aligned with the Academic Professoriate	2011	Postdoctoral training in the biological sciences continues to be an important credential for academic careers. Traditionally, this training is focused on an independent research experience. In this article, we describe a postdoctoral training program designed to prepare postdoctoral scholars for the responsibilities of an academic career that balances both research and teaching. The results showe…
Not indexed by PubMed	https://www.sciencemag.org/careers/2018/10/virtual-reality-careers-new-online-resource-helps-scientists-explore-job-options	Langin K	Like virtual reality for careers: A new online resource helps scientists explore job options	2018	None available	Science Magazine
	https://doi.org/ 10.1038/s41587-019-0338-1	Heustis, R. J., Venkatesh, M. J., Gutlerner, J. L., & Loparo, J. J.	Embedding academic and professional skills training with experimental-design chalk talks.	2019		Heustis, R. J., Venkatesh, M. J., Gutlerner, J. L., & Loparo, J. J. (2019). Embedding academic and professional skills training with experimental-design chalk talks. Nature Biotechnology, 37, 1523–1527. https://doi.org/ 10.1038/s41587-019-0338-1

## Sheet: Diversity, Equity, Inclusion
PMID	DOI	Authors	Title	Year	Abstract
29196426	10.1187/cbe.17-03-0051	Arri Eisen, Douglas C Eaton	A Model for Postdoctoral Education That Promotes Minority and Majority Success in the Biomedical Sciences	2017	How does the United States maintain the highest-quality research and teaching in its professional science workforce and ensure that those in this workforce are effectively trained and representative of national demographics? In the pathway to science careers, the postdoctoral stage is formative, providing the experiences that define the independent work of one's first faculty position. It is also…
27587854		Layton RL	Diversity Exiting the Academy: Influential Factors for the Career Choice of Well-Represented and Underrepresented Minority Scientists.	2016	A national sample of PhD-trained scientists completed training, accepted subsequent employment in academic and nonacademic positions, and were queried about their previous graduate training and current employment. Respondents indicated factors contributing to their employment decision (e.g., working conditions, salary, job security). The data indicate the relative importance of deciding factors i…
27852433	10.7554/eLife.21393	Gibbs K	Decoupling of the minority PhD talent pool and assistant professor hiring in medical school basic science departments in the US	2016	Faculty diversity is a longstanding challenge in the US. However, we lack a quantitative and systemic understanding of how the career transitions into assistant professor positions of PhD scientists from underrepresented minority (URM) and well-represented (WR) racial/ethnic backgrounds compare. Between 1980 and 2013, the number of PhD graduates from URM backgrounds increased by a factor of 9.3, …
17972894	https://doi.org/10.1038/sj.embor.7401110	Martinez E	Falling off the academic bandwagon. Women are more likely to quit at the postdoc to principal investigator transition	2007	None available
19774477	10.1007/s10459-009-9190-2	Bakken L	Effects of an educational intervention on female biomedical scientists' research self-efficacy	2010	Women and people of color continue to be underrepresented among biomedical researchers to an alarming degree. Research interest and subsequent productivity have been shown to be affected by the research training environment through the mediating effects of research self-efficacy. This article presents the findings of a study to determine whether a short-term research training program coupled with…
	10.18865/ed.30.1.55	Nancy B. Schwartz	Comparisons and Approaches of PREP Programs at Different Stages of Maturity: Challenges, Best Practices and Benefits	2020	The Postbaccalaureate Research Education Programs (PREP) are designed to provide research training and educational opportunities for recent baccalaureate graduates from targeted groups defined by NIH who would benefit by academic enhancements between the completion of undergraduate studies and admission to a PhD program. These programs offer exposure to the biomedical science community in a way t…	AV added Sep 11
	https://doi.org/10.1187/cbe.17-09-0210	Marenda A. Wilson	Institutional Interventions That Remove Barriers to Recruit and Retain Diverse Biomedical PhD Students	2018	The faculty and student populations in academia are not representative of the diversity in the U.S. population. Thus, research institutions and funding agencies invest significant funds and effort into recruitment and retention programs that focus on increasing the flow of historically underrepresented minorities (URMs) into the science, technology, engineering, and mathematics (STEM) pipeline. H…	AV added Sep 11
	https://doi.org/10.1097/ACM.0000000000001478	11 11 total citations on Dimensions. Gotian, Ruth	Gateways to the Laboratory: How an MD–PhD Program Increased the Number of Minority Physician–Scientists	2017	Traditional underrepresented minority (URM) groups (African Americans, Hispanic Americans, Native Americans) remain underrepresented among physician–scientists. To address the dearth of URM physician–scientists, in 1993 the Weill Cornell/Rockefeller/Sloan Kettering Tri-Institutional MD–PhD Program developed a pipeline program, Gateways to the Laboratory (Gateways), which focuses on increasing the…	AV added Sep 11
	https://doi.org/10.1371/journal.pone.0160038	Simon N. Williams	Career Coaches as a Source of Vicarious Learning for Racial and Ethnic Minority PhD Students in the Biomedical Sciences: A Qualitative Study	2016	Introduction Many recent mentoring initiatives have sought to help improve the proportion of underrepresented racial and ethnic minorities (URMs) in academic positions across the biomedical sciences. However, the intractable nature of the problem of underrepresentation suggests that many young scientists may require supplemental career development beyond what many mentors are able to offer. As an…	AV added Sep 11
		Bakken LL, Byars-Winston A, Gundermann DM, Ward EC, Slattery A, King A, Scott D, Taylor RE.			Women and people of color continue to be underrepresented among biomedical researchers to an alarming degree. Research interest and subsequent productivity have been shown to be affected by the research training environment through the mediating effects of research self-efficacy. This article presents the findings of a study to determine whether a short-term research training program coupled with…	Bakken LL, Byars-Winston A, Gundermann DM, Ward EC, Slattery A, King A, Scott D, Taylor RE. Effects of an educational intervention on female biomedical scientists’ research self-efficacy. Advances in health sciences education. 2010 May 1;15(2):167-83.	Descriptors: Control Groups, Intervention, Females, Self Efficacy, Biomedicine, Scientific Research, Beliefs, Experimental Groups, Longitudinal Studies, Workshops, Professional Training, Research Skills, Career Development, Racial Differences, Women Scientists	DEI?
	https://doi .org/10.1187/cbe.16-08-0237	Feldon, D. F., Peugh, J., Maher, M. A., Roksa, J., & Tofel-Grehl, C.	Time-to-credit gender inequities of first-year PhD students in the biological sciences.	2017		Feldon, D. F., Peugh, J., Maher, M. A., Roksa, J., & Tofel-Grehl, C. (2017a). Time-to-credit gender inequities of first-year PhD students in the biological sciences. CBE—Life Sciences Education, 16(1), ar4. https://doi .org/10.1187/cbe.16-08-0237
	doi:10.1371/journal.pone.0114736	Gibbs KD Jr, McGready J, Bennett JC, Griffin K	Biomedical Science Ph.D. Career Interest Patterns by Race/Ethnicity and Gender	2014		Biomedical Science Ph.D. Career Interest Patterns by Race/Ethnicity and Gender Gibbs KD Jr, McGready J, Bennett JC, Griffin K (2014) Biomedical Science Ph.D. Career Interest Patterns by Race/Ethnicity and Gender. PLoS ONE 9(12): e114736. doi:10.1371/journal.pone.0114736

## Sheet: Admissions
PMID	DOI	Authors	Title	Year	Abstract
30897086	10.1371/journal.pone.0201634	Sealy L	The GRE over the entire range of scores lacks predictive ability for PhD outcomes in the biomedical sciences	2019	The association between GRE scores and academic success in graduate programs is currently of national interest. GRE scores are often assumed to be predictive of student success in graduate school. However, we found no such association in admission data from Vanderbilt's Initiative for Maximizing Student Diversity (IMSD), which recruited historically underrepresented students for graduate study in…
24733905	10.1073/pnas.1404402111	Alberts B	Rescuing US biomedical research from its systemic flaws	2014	The long-held but erroneous assumption of never-ending rapid growth in biomedical science has created an unsustainable hypercompetitive system that is discouraging even the most outstanding prospective students from entering our profession—and making it difficult for seasoned investigators to produce their best work. This is a recipe for long-term decline, and the problems cannot be solved with s…
28076439	10.1371/journal.pone.0169121	Hall J	Predictors of Student Productivity in Biomedical Graduate School Applications	2017	Many US biomedical PhD programs receive more applications for admissions than they can accept each year, necessitating a selective admissions process. Typical selection criteria include standardized test scores, undergraduate grade point average, letters of recommendation, a resume and/or personal statement highlighting relevant research or professional experience, and feedback from interviews wi…
30372469	10.1371/journal.pone.0206570	Petersen S	Multi-institutional study of GRE scores as predictors of STEM PhD degree completion: GRE gets a low mark	2018	The process of selecting students likely to complete science, technology, engineering and mathematics (STEM) doctoral programs has not changed greatly over the last few decades and still relies heavily on Graduate Record Examination (GRE) scores in most U.S. universities. It has been long debated whether the GRE is an appropriate selection tool and whether overreliance on GRE scores may compromis…
28076356	10.1371/journal.pone.0166742	Moneta-Koehler L	The limitations of the GRE in predicting success in biomedical graduate school	2017	Historically, admissions committees for biomedical Ph.D. programs have heavily weighed GRE scores when considering applications for admission. The predictive validity of GRE scores on graduate student success is unclear, and there have been no recent investigations specifically on the relationship between general GRE scores and graduate student success in biomedical research. Data from Vanderbilt…
	https://doi.org/10.1371/journal.pone.0193901	Hee-Young Park	The art and science of selecting graduate students in the biomedical sciences: Performance in doctoral study of the foundational sciences	2018	The goal of this study was to investigate associations between admissions criteria and performance in Ph.D. programs at Boston University School of Medicine. The initial phase of this project examined student performance in the classroom component of a newly established curriculum named “Foundations in Biomedical Sciences (FiBS)”. Quantitative measures including undergraduate grade point average …	AV added Sep 11
	https://doi.org/10.1187/cbe.18-06-0103	Marenda A. Wilson	A Model for Holistic Review in Graduate Admissions That Decouples the GRE from Race, Ethnicity, and Gender	2019	Graduate schools around the United States are working to improve access to science, technology, engineering, and mathematics (STEM) in a manner that reflects local and national demographics. The admissions process has been the focus of examination, as it is a potential bottleneck for entry into STEM. Standardized tests are widely used as part of the decision-making process; thus, we examined the …	AV added Sep 11
		Hall JD, O’Connell AB, Cook JG.	Predictors of student productivity in biomedical graduate school applications.	2017		Hall JD, O’Connell AB, Cook JG. Predictors of student productivity in biomedical graduate school applications. PLoS One. 2017 Jan 11;12(1):e0169121.
		Moneta-Koehler, L., Brown, A. M., Petrie, K. A., Evans, B. J., & Chalkley, R.	The limitations of the GRE in predicting success in biomedical graduate school.	2017		Moneta-Koehler, L., Brown, A. M., Petrie, K. A., Evans, B. J., & Chalkley, R. (2017). The limitations of the GRE in predicting success in biomedical graduate school. PloS one, 12(1), e0166742.

## Sheet: Curriculum
PMID	DOI	Authors	Title	Year	Abstract
29049023	doi: 10.7554/eLife.32715	Hitchcock P	The future of graduate and postdoctoral training in the biosciences	2017	This article summarizes the outcomes of the second national conference on the Future of Bioscience Graduate and Postdoctoral Training. Five topics were addressed during the conference: diversity in leadership positions; mentoring; modernizing the curriculum; experiential learning; and the need for better data on trainees. The goal of the conference was to develop a consensus around these five top…
18480539	10.4103/0022-3859.40789	Ghayur M	Providing a setup and opportunities for better training of postdoctoral research fellows in an academic environment	2008	Thousands of young researchers come from different parts of the world every year to take up postdoctoral (postdoc) research fellowship positions in the developed countries. In the US alone, there were 48,601 postdocs in the year 2005 working in different labs in the fields of science, health and engineering. Many pursue this option for lack of other alternatives. Expectedly, these individuals fac…
21885820	10.1187/cbe.11-02-0013	Fuhrmann C	Improving graduate education to support a branching career pipeline: recommendations based on a survey of doctoral students in the basic biomedical sciences	2011	Today's doctoral programs continue to prepare students for a traditional academic career path despite the inadequate supply of research-focused faculty positions. We advocate for a broader doctoral curriculum that prepares trainees for a wide range of science-related career paths. In support of this argument, we describe data from our survey of doctoral students in the basic biomedical sciences a…
29848440	10.7554/eLife.34801	Verderame M	Competency-based assessment for the training of PhD students and early-career scientists	2018	The training of PhD students and early-career scientists is largely an apprenticeship in which the trainee associates with an expert to become an independent scientist. But when is a PhD student ready to graduate, a postdoctoral scholar ready for an independent position, or an early-career scientist ready for advanced responsibilities? Research training by apprenticeship does not uniformly includ…
	https://doi.org/10.1371/journal.pone.0036307	Henry Sauermann , Michael Roach	Science PhD Career Preferences: Levels, Changes, and Advisor Encouragement	2012	Even though academic research is often viewed as the preferred career path for PhD trained scientists, most U.S. graduates enter careers in industry, government, or “alternative careers.” There has been a growing concern that these career patterns reflect fundamental imbalances between the supply of scientists seeking academic positions and the availability of such positions. However, while gover…	AV added Sep 11
	https://doi.org/10.1073/pnas.1705783114	David F. Feldon,	Null effects of boot camps and short-format training for PhD students in life sciences	2017	Many PhD programs incorporate boot camps and summer bridge programs to accelerate the development of doctoral students’ research skills and acculturation into their respective disciplines. These brief, high-intensity experiences span no more than several weeks and are typically designed to expose graduate students to data analysis techniques, to develop scientific writing skills, and to better em…	AV added Sep 11
	https://doi.org/10.1073/pnas.1912488116	David F. Feldon	Postdocs’ lab engagement predicts trajectories of PhD students’ skill development	2019	The doctoral advisor—typically the principal investigator (PI)—is often characterized as a singular or primary mentor who guides students using a cognitive apprenticeship model. Alternatively, the “cascading mentorship” model describes the members of laboratories or research groups receiving mentorship from more senior laboratory members and providing it to more junior members (i.e., PIs mentor p…	AV added Sep 11
	https://doi.org/10.1108/SGPE-02-2019-050	MA Maher	Doctoral student experiences in biological sciences laboratory rotations	2019	Purpose The purpose of this study is to explore the experience of selecting and engaging in biological sciences laboratory rotations from the perspective of doctoral students. Design/methodology/approach Within the socialization framework, this study uses a qualitative approach whereby 42 biological sciences students enrolled at highly selective US universities were interviewed in the first and s…	AV added Sep 11
	https://doi.org/10.1016/j.neuron.2016.05.030	HudaAkil	Neuroscience Training for the 21st Century	2016	The field of neuroscience is enjoying a rapid expansion in scope, coupled with a remarkable broadening of conceptual approaches, scientific tools, and clinical applications. This growth poses new challenges for academic training programs as they prepare young neuroscientists for a more complex, competitive, and diverse career landscape. Multiple stakeholders, including academia, federal funding a…	AV added Sep 11
30256254	doi: 10.1097/ACM.0000000000002470	Alexandra J. Greenberg-Worisek	Case-Based Learning in Translational Biomedical Research Education Provides More Realistic and Adaptive Skills for Early-Career Scientists Than Didactic Sessions	2020	Problem Case-based learning is an established means of educating students in law, business, and medicine; however, this methodology is not often applied to educating translational biomedical researchers. The application of case-based learning to translational biomedical research education allows scholars to actively engage with real-world material and apply their newfound knowledge as it is acqui…	AV added Sep 11
	DOI: 10.1128/mBio.01539-17	Gundula Bosch	Graduate Biomedical Science Education Needs a New Philosophy	2017	There is a growing realization that graduate education in the biomedical sciences is successful at teaching students how to conduct research but falls short in preparing them for a diverse job market, communicating with the public, and remaining versatile scientists throughout their careers. Major problems with graduate level education today include overspecialization in a narrow area of science …	AV added Sep 11
	https://doi.org/10.1371/journal.pbio.1002430	Tracey L. Weissgerber	Reinventing Biostatistics Education for Basic Scientists	2016	Numerous studies demonstrating that statistical errors are common in basic science publications have led to calls to improve statistical training for basic scientists. In this article, we sought to evaluate statistical requirements for PhD training and to identify opportunities for improving biostatistics education in the basic sciences. We provide recommendations for improving statistics trainin…	AV added Sep 11
	https://doi.org/10.1016/j.sbspro.2014.05.191	Gökçek, T., Taşkin, D., & Yildiz, C	Investigation of graduate students’ academic self-efficacy beliefs.	2014		Gökçek, T., Taşkin, D., & Yildiz, C. (2014). Investigation of graduate students’ academic self-efficacy beliefs. Procedia—Social and Behavioral Sciences, 141, 1134–1139. https://doi.org/10.1016/j.sbspro.2014.05.191
	https://doi.org/10.1002/he.10105	Golde, C. M.	Beginning graduate school: Explaining first-year doctoral attrition.	1998		Golde, C. M. (1998). Beginning graduate school: Explaining first-year doctoral attrition. New Directions for Higher Education, 1998(101), 55–64. https://doi.org/10.1002/he.10105
23663771	DOI: 10.1016/j.cell.2013.04.027	Gutlerner, J. L., & Van Vactor, D.	Catalyzing curriculum evolution in graduate science education.	2013	Abstract Strategies in life science graduate education must evolve in order to train a modern workforce capable of integrative solutions to challenging problems. Our institution has catalyzed such evolution through building a postdoctoral Curriculum Fellows Program that provides a collaborative and scholarly education laboratory for innovation in graduate training.	Gutlerner, J. L., & Van Vactor, D. (2013). Catalyzing curriculum evolution in graduate science education. Cell, 153(4), 731-736.

## Sheet: Unknown
PMID	DOI	Authors	Title	Year	Abstract
27075242	10.1096/fj.201500067R	Mason, J. L., Johnston, E., Berndt, S., Segal, K., Lei, M., Wiest, J. S.	Labor and skills gap analysis of the biomedical research workforce	2016	The United States has experienced an unsustainable increase of the biomedical research workforce over the past 3 decades. This expansion has led to a myriad of consequences, including an imbalance in the number of researchers and available tenure-track faculty positions, extended postdoctoral training periods, increasing age of investigators at first U.S. National Institutes of Health R01 grant, …
32089837		Stayart CA	Applying inter-rater reliability to improve consistency in classifying PhD career outcomes		There has been a groundswell of national support for transparent tracking and dissemination of PhD career outcomes. In 2017, individuals from multiple institutions and professional organizations met to create the Unified Career Outcomes Taxonomy (UCOT 2017), a three-tiered taxonomy to help institutions uniformly classify career outcomes of PhD graduates. Early adopters of UCOT 2017, noted ambigui…
32284583			Academic ecosystems must evolve to support a sustainable postdoc workforce	2020	The postdoctoral workforce comprises a growing proportion of the science, technology, engineering and mathematics (STEM) community, and plays a vital role in advancing science. Postdoc professional development, however, remains rooted in outdated realities. We propose enhancements to postdoc-centred policies and practices to better align this career stage with contemporary job markets and work li…	requested via ILL	Altmetric = 469
23600016		Rickards C	Far from home challenges facing international graduate students, postdocs, & professionals living and working in the US	2013	No abstract available
26122792	10.7554/eLife.09305	Kimble J	Strategies from UW-Madison for rescuing biomedical research in the US	2015	A cross-campus, cross-career stage and cross-disciplinary series of discussions at a large public university has produced a series of recommendations for addressing the problems confronting the biomedical research community in the US.
27152650	10.1371/journal.pbio.1002458	Silva E	Tracking Career Outcomes for Postdoctoral Scholars: A Call to Action	2016	The oversupply of postdoctoral scholars relative to available faculty positions has led to calls for better assessment of career outcomes. Here, we report the results of a study of postdoctoral outcomes at the University of California, San Francisco, and suggest that institutions have an obligation to determine where their postdoc alumni are employed and to share this information with current and…
16319136	10.1096/fj.05-1203ufm	Garrison H	Foreign postdocs: the changing face of biomedical science in the U.S.	2005	Progress in biomedical research depends upon the intellectual and physical effort of talented scientists. In the U.S., the composition of this essential resource has undergone substantial change over the past three decades. Postdocs have become the largest segment of the workforce in biomedical science and in recent years, foreign postdocs have accounted for all of the growth in the postdoctoral …	READ
21512548	10.1038/472276a	Cyranoski D	Education: The PhD factory	2011	No abstract available
26632571	10.1038/528022a	Gould J	How to build a better PhD	2015	No abstract available
