# Supplementary material for: An emerging field: An evaluation of biomedical graduate student and postdoctoral education and training research across seven decades
Source: PLoS One. 2023 Jul 25;18(7):e0282262. doi: 10.1371/journal.pone.0282262 (PMC10368290; doi:10.1371/journal.pone.0282262)
Supplement: S7 Table — (XLSX) [file pone.0282262.s007.xlsx]

## Sheet: Articles
key	title	year	month	day	journal	issn	volume	issue	pages	authors	url	language	publisher	location	abstract	Include/exclude	Labels
rayyan-113265901	Two research scholarships	1940			Journal of Heredity		31	5	222		https://www.scopus.com/inward/record.uri?eid=2-s2.0-84960579436&doi=10.1093%2foxfordjournals.jhered.a104889&partnerID=40&md5=f55960b686e06bb4907ee1d95db65938				The Zoological Society of San Diego announces two scholarships available to advanced graduate students for the pursuit of research work at the Biological Research Institute on some phase of animal biology (concerned primarily with such branches as pathology, bacteriology, parasitology, physiology, comparative anatomy, comparative biochemistry, animal nutrition, or animal psychology). The stipend …	Excluded
rayyan-113265902	Zoological research fellowships	1941			Journal of Heredity		32	3	93		https://www.scopus.com/inward/record.uri?eid=2-s2.0-84960605634&doi=10.1093%2foxfordjournals.jhered.a105008&partnerID=40&md5=8bb36a4f1446b1aca5829b3546aa3439				The Zoological Society of San Diego announces the renewal of two research fellowships available to advanced graduate students for the pursuit of research work at the Biological Research Institute on some phase of animal biology (concerned primarily with such branches as pathology, bacteriology, parasitology, physiology, comparative anatomy, comparative biochemistry, animal nutrition, or animal ps…	Excluded
rayyan-113265903	Support for basic research	1946			Journal of Heredity		37	4	122		https://www.scopus.com/inward/record.uri?eid=2-s2.0-84960596368&doi=10.1093%2foxfordjournals.jhered.a105596&partnerID=40&md5=64dfc91bba0e447ed4cc48248b8592ea				Immediately after World War I the Rockefeller Foundation initiated, through the National Research Council, a series of postdoctorate fellowships in astronomy, mathematics, physics and chemistry. These fellowships served to build up a scientific personnel from which the required enlarged-body of college and university science professors could be drawn. Today we can see how far-sighted the policy w…	Excluded
rayyan-113265904	National research council announces fellowships	1947			Journal of Heredity	r	38	11	335		https://www.scopus.com/inward/record.uri?eid=2-s2.0-84960565251&doi=10.1093%2foxfordjournals.jhered.a105664&partnerID=40&md5=01599a8f5c8cef5b68bbb8a9caf39cc5				The National Research Council has just announced a number of opportunities for advanced study and research in the natural sciences for the academic year 1948-49. Postdoctoral fellowships carrying a stipend of $2,500 plus travel allowances are offered in the biological and agricultural sciences, anthropology, psychology, geology, geography, and the physical and mathematical sciences. Candidates mu…	Excluded
rayyan-113265905	National Research Council of Canada: Post-doctorate fellowships for 1954-55	1954			Nature		174	4429	540		https://www.scopus.com/inward/record.uri?eid=2-s2.0-36949086796&doi=10.1038%2f174540c0&partnerID=40&md5=36bbbaa4d82a5c85a3117909018f46b5					Excluded
rayyan-113265906	U.S. National Science Foundation: Senior postdoctoral fellowships	1956			Nature		177	4522	1205		https://www.scopus.com/inward/record.uri?eid=2-s2.0-36949086020&doi=10.1038%2f1771205b0&partnerID=40&md5=63c1ba5d8ad48b58df6e752c9076e7b0					Excluded
rayyan-113265907	Postdoctoral fellowship of sigma delta epsilon graduate women's scientific fraternity	1956			Journal of Heredity		47	5	224		https://www.scopus.com/inward/record.uri?eid=2-s2.0-84960613910&doi=10.1093%2foxfordjournals.jhered.a106644&partnerID=40&md5=b8de0efe6ba5253b3fe187228243252d				Women with the equivalent of a Ph.D. degree, carrying on research in the mathematical, physical, or biological sciences, who need financial assistance and give evidence of high ability and promise are eligible for the $1600 fellowship award. During the term of her appointment the appointee must devote the major part of her time to the approved research project, and not engage in other work for re…	Excluded
rayyan-113265908	United states national science foundation: Senior postdoctoral fellowships	1957			Nature		179	4573	1281		https://www.scopus.com/inward/record.uri?eid=2-s2.0-36949065138&doi=10.1038%2f1791281a0&partnerID=40&md5=8de6daa0397f604220e98776a9acdde7					Excluded
rayyan-113265909	Canada: Department of Mines and Technical Survey - Post-doctorate research fellowships	1957			Bulletin GÃ©odÃ©sique		31	2	68-69		https://www.scopus.com/inward/record.uri?eid=2-s2.0-51649199129&doi=10.1007%2fBF02526438&partnerID=40&md5=b281a97946e9a940adb4f29929e8233d					Excluded
rayyan-113265910	National Science Foundation: Science Faculty and Senior Postdoctoral Fellowship Awards for 1960	1960			Nature		185	4707			https://www.scopus.com/inward/record.uri?eid=2-s2.0-36949070239&doi=10.1038%2f185146b0&partnerID=40&md5=70fd8278c01a4a4fc11f6de79b3c3bfc					Excluded
rayyan-113265911	Australian post-doctoral fellowships in protein chemistry	1961			Nature		191	4786	336-337		https://www.scopus.com/inward/record.uri?eid=2-s2.0-36949068782&doi=10.1038%2f191336f0&partnerID=40&md5=84e5b46a9a9545e6afa6d950c5d07014					Excluded
rayyan-113265912	National science foundation fellowships	1962			Journal of Heredity		53	2	53		https://www.scopus.com/inward/record.uri?eid=2-s2.0-84960609738&doi=10.1093%2foxfordjournals.jhered.a107120&partnerID=40&md5=9c563731f9a6bac3af88954cc15b408e				Applications will be accepted through October 8, 1962, by the National Science Foundation for fellowships under the Senior Postdoctoral and Science Faculty Fellowship Programs. Awards will be made in the mathematical, physical, medical, biological, and engineering sciences, and anthropology, geography, psychology (excluding clinical psychology), sociology (not including social work), economics (e…	Excluded
rayyan-113265913	Nato postdoctoral fellowships in science	1963			Journal of Heredity		54	2	50		https://www.scopus.com/inward/record.uri?eid=2-s2.0-84960568737&doi=10.1093%2foxfordjournals.jhered.a107220&partnerID=40&md5=c7a72af210d5344f03549d29dfe5d2bf				AT THE request of the Department of State, the National Science Foundation will again administer United States participation in North Atlantic Treaty Organization Postdoctoral Fellowships in Science. About 45 fellowships will be awarded citizens and nationals of the United States to encourage further study in the sciences abroad. Awards will be made in the mathematical, physical, medical, biologi…	Excluded
rayyan-113265914	PRF sets up new grants program	1963			Chemical and Engineering News		41	6	72-74		https://www.scopus.com/inward/record.uri?eid=2-s2.0-33947561718&doi=10.1021%2fcen-v041n006.p072&partnerID=40&md5=5383fcb887115ab6569e2fcab54a9031				Fund initiates grants for beginning research, drops postdoctoral fellowships.	Excluded
rayyan-113265915	Post-doctoral fellowships in neoplastic growth	1964			Nature		203	4943	350		https://www.scopus.com/inward/record.uri?eid=2-s2.0-37049064156&doi=10.1038%2f203350e0&partnerID=40&md5=e6696e2482a02126c24f905dcc824f38					Excluded
rayyan-113265916	The lilly postdoctoral empirical research training fellowships	1964			Religious Education		59	2	124-177		https://www.scopus.com/inward/record.uri?eid=2-s2.0-84947349782&doi=10.1080%2f0034408640590202&partnerID=40&md5=4ea4e6a37146b3b33989fbe44a031ddf					Excluded
rayyan-113265917	Trends in graduate enrollment and Ph.D. output in scientific fields: 1960-61 through 1967-68	1969			Resour Biomed Res Educ	0090-4686 (Print) 0090-4686	18		1-204			eng				Included	LABELS: 3-RA2,2-Work,1-Admin,4-Resolved
rayyan-113265918	Postdoc work has big share of Ph.D. talent	1969			Chemical and Engineering News		47	49	49-50		https://www.scopus.com/inward/record.uri?eid=2-s2.0-33947297677&doi=10.1021%2fcen-v047n049.p049&partnerID=40&md5=b001ec4024c91f66c95c9a8de8513f82				Number of postdocs has doubled in past decade as new Ph.D.'s have put off careers, elected further study.	Included	LABELS: 3-RA3,1-Work,4-Resolved
rayyan-113265919	Employment status of recent recipients of the doctorate	1970			Science	0036-8075 (Print) 0036-8075	168	3934	930-9			eng				Included	LABELS: 3-RA2,1-Work,4-Resolved
rayyan-113265920	University curriculums AND FELLOWSHIPS IN RADIOLOGICAL HEALTH	1970			Environ Health Ser Radiol Health	0071-0911 (Print)			1986-01-01			eng				Excluded
rayyan-113265921	Forum on criteria for certification, licensure and quality control of cytology laboratories	1971			Acta Cytol	0001-5547 (Print) 0001-5547	15	6	562-76			eng				Excluded
rayyan-113265922	Career Scientists of the Health Research Council of the City of New York. The Council of the Association of Career Scientists of the Health Research Council of the City of New York	1971			Bull N Y Acad Med	0028-7091 (Print) 0028-7091	47	7	827-32			eng				Excluded
rayyan-113265923	Cancer institutes in London and Paris	1972			Br Med J	0007-1447 (Print) 0007-1447	4	5832	102-4			eng				Excluded
rayyan-113265924	National Biomedical Research Fellowship, Traineeship, and Training Act of 1973	1973			Congr Rec (Dly Ed)	0363-7239 (Print) 0363-7239	119	82	H4164-79			eng				Excluded
rayyan-113265925	Special postdoctoral fellowships at LASL	1974			Physics Today		27	1	111		https://www.scopus.com/inward/record.uri?eid=2-s2.0-84953647242&doi=10.1063%2f1.3128417&partnerID=40&md5=26034304c5131d6ae14ca7070def8010					Excluded
rayyan-113265926	Schizophrenia: a multinational study. Discussion and conclusions	1975			Public health papers			63	136-146		https://www.scopus.com/inward/record.uri?eid=2-s2.0-0016648852&partnerID=40&md5=42b58fd45fdc50bab9781d8009d8da89					Excluded
rayyan-113265927	Clinical biochemistry--a view from the trainees	1976			Lancet	0140-6736 (Print) 0140-6736	2	7992	945			eng				Excluded
rayyan-113265928	New publication surveys postdoctoral employment	1976			Physics Today		29	2	71		https://www.scopus.com/inward/record.uri?eid=2-s2.0-84955043336&doi=10.1063%2f1.3023338&partnerID=40&md5=bb09debe78ff003c00e28836d93a4463					Included	LABELS: 3-RA2,1-Work,4-Resolved
rayyan-113265929	Where are all the scientists going?	1977			Lancet	0140-6736 (Print) 0140-6736	2	8049	1163-4			eng				Excluded
rayyan-113265930	Medical genetics	1977			Br Med J	0007-1447 (Print) 0007-1447	2	6082	279-80			eng				Excluded
rayyan-113265931	Academic medicine--threatened institution	1979			Lancet	0140-6736 (Print) 0140-6736	2	8144	677-8			eng				Excluded
rayyan-113265932	Federal regulation improves biomedical research labor market	1979			Health Plann Manpow Rep		8	1	2022-05-06			eng				Excluded
rayyan-113265933	Industrial Postdoctoral Fellowship applications	1979			Physics Today		32	1	102-103		https://www.scopus.com/inward/record.uri?eid=2-s2.0-84957225998&doi=10.1063%2f1.2995349&partnerID=40&md5=9761c79675ed5f959ba032dee2acd77a					Excluded
rayyan-113265934	F. V. Hunt Postdoctoral Research Fellowship in Acoustics awarded to Mary J. Osberger	1979			The Journal of the Acoustical Society of America		65	4	1073-1074		https://www.scopus.com/inward/record.uri?eid=2-s2.0-84955016494&doi=10.1121%2f1.382564&partnerID=40&md5=f4b6f2afcca2b1895ce8e6fceda3bcab					Excluded
rayyan-113265935	Applications invited for F. V. Hunt Postdoctoral Research Fellowship in Acoustics	1979			The Journal of the Acoustical Society of America		66	2	607		https://www.scopus.com/inward/record.uri?eid=2-s2.0-84953678961&doi=10.1121%2f1.383127&partnerID=40&md5=1a59328140955f9396bb7b1e594326e0					Excluded
rayyan-113265936	Health services in Sweden	1980			Br Med J	0007-1447 (Print) 0007-1447	280	6231	1640-1			eng				Excluded
rayyan-113265937	Clinical competence and research	1980			Lancet	0140-6736 (Print) 0140-6736	1	8169	637			eng				Excluded
rayyan-113265938	F. V. Hunt Postdoctoral Research Fellowship awarded to Cynthia A. Prosen	1980			The Journal of the Acoustical Society of America		67	5	1834		https://www.scopus.com/inward/record.uri?eid=2-s2.0-84953697517&doi=10.1121%2f1.384268&partnerID=40&md5=7938abdaa27691d073f6529ddc016fe4					Excluded
rayyan-113265939	Arctic Institute Postdoctoral Research Fellowships continued	1981			Environmental Conservation		8	4	328		https://www.scopus.com/inward/record.uri?eid=2-s2.0-49049150746&partnerID=40&md5=10e33ac4babc5ed44eac452bd3a7bc4a					Excluded
rayyan-113265940	F. V. Hunt Postdoctoral Research Fellowship awarded to Daniel Rugar	1981			The Journal of the Acoustical Society of America		69	4	1223		https://www.scopus.com/inward/record.uri?eid=2-s2.0-84953697516&doi=10.1121%2f1.385661&partnerID=40&md5=02bec2dab6596de9438553dff50d1bf0					Excluded
rayyan-113265941	Biomedicine and industry	1982			Md	0024-8010 (Print) 0024-8010	26	6	117-9, 122, 126-7 passim			eng				Excluded
rayyan-113265942	F. V. Hunt Postdoctoral Research Fellowship awarded to Wesley N. Cobb	1982			The Journal of the Acoustical Society of America		71	5	1291		https://www.scopus.com/inward/record.uri?eid=2-s2.0-84955044429&doi=10.1121%2f1.387740&partnerID=40&md5=52847674601a5f08e7ab095a16f40df2					Excluded
rayyan-113265943	Taub v. State	1983			Atl Report	8750-2631 (Print) 8750-2631	463		819-22			eng			The guilty judgment of the Maryland Circuit Court, Monroe County, against Dr. Edward Taub, a scientific investigator, for failure to provide necessary veterinary care to research monkeys was reversed and remanded by the Court of Appeals of Maryland. The appellate court found that the state animal cruelty statute was not applicable to a research institute conducting medical and scientific research…	Excluded
rayyan-113265944	The vanishing clinician-scientist	1983			Can Med Assoc J	0008-4409 (Print) 0008-4409	128	3	240, 246			eng				Excluded
rayyan-113265945	A methodology course for graduate students in pharmacology	1984			Trends in Pharmacological Sciences		5		170		https://www.scopus.com/inward/record.uri?eid=2-s2.0-85087323066&doi=10.1016%2f0165-6147%2884%2990405-x&partnerID=40&md5=589d8fe216820982a2fc1ba4a7302541				This article describes a methodology course designed specifically for incoming graduate students in pharmacology. The overall goal of the course is to provide the students with a basic understanding of an extensive practical experience with many pharmacological research methods. The course comprises 25 sessions, which involve a 1 h lecture followed by a laboratory period of a least 3 h. Half of t…	Included	LABELS: 3-RA2,1-Curr,4-Resolved
rayyan-113265946	ECT on the firing line	1985			Med World News	0025-763X (Print) 0025-763x	26	4	38-9			eng				Excluded
rayyan-113265947	Applications Invited for the F. V. Hunt Postdoctoral Research Fellowship in Acoustics	1987			The Journal of the Acoustical Society of America		81	3	794		https://www.scopus.com/inward/record.uri?eid=2-s2.0-84957341644&doi=10.1121%2f1.395130&partnerID=40&md5=a2c2c5c684d860a1182f496b1553d114					Excluded
rayyan-113265948	NRC's shot in the arm for biotech	1988			Nature	0028-0836 (Print) 0028-0836	333	6175	731			eng				Excluded
rayyan-113265949	Ethical considerations of the new reproductive technologies, in the light of Instruction on Respect for Human Life in Its Origin and on the Dignity of Procreation, issued by the Congregation for the Doctrine of the Faith	1988			Fertil Steril	0015-0282 (Print) 0015-0282	49	2	i-1S-7S			eng				Excluded
rayyan-113265950	F. V. Hunt Postdoctoral Research Fellowship awarded to Elizabeth C. Oesterle	1988			The Journal of the Acoustical Society of America		83	6	2462		https://www.scopus.com/inward/record.uri?eid=2-s2.0-84955049072&doi=10.1121%2f1.396330&partnerID=40&md5=8cc927f28c25069a620f292147adb441					Excluded
rayyan-113265951	Applications invited for the F. V. Hunt Postdoctoral Research Fellowship in Acoustics	1988			The Journal of the Acoustical Society of America		83	3	1195		https://www.scopus.com/inward/record.uri?eid=2-s2.0-84955043022&doi=10.1121%2f1.396014&partnerID=40&md5=ac4a86c037aa3667b97746781d16177e					Excluded
rayyan-113265952	Will we face a crisis in biomedical-research brainpower in the 21st century?	1989			N Engl J Med	0028-4793 (Print) 0028-4793	320	16	1086-7			eng				Included	LABELS: 3-RA3,1-Work,4-Resolved
rayyan-113265953	Japanese Immigration Control and Refugee Recognition Act 1989, 15 December 1989	1989			Annual review of population law		16		169		https://www.scopus.com/inward/record.uri?eid=2-s2.0-0024858311&partnerID=40&md5=4ecdb6dc84aab7a1f0474c9a556b05cc				This Act amends Japan's immigration law in the following ways: 1) it adds 10 new categories of persons who may be considered eligible for resident status (law and accounting personnel, medical service personnel, research personnel, education personnel, cultural and international affairs personnel, personnel transferred to Japan by a company, personnel involved in cultural activities, students, th…	Excluded
rayyan-113265954	Has the Animals (Scientific Procedures) Act 1986 failed?	1990			ATLA Abstr	0306-2465 (Print) 0306-2465	17	4	284-6			eng				Excluded
rayyan-113265955	Physician supply in the United States 1980-1988. A select bibliography commissioned for the task force on physician supply of the Association of American Medical Colleges	1990			Acad Med	1040-2446 (Print) 1040-2446	65	6	S1-62			eng				Excluded
rayyan-113265956	Recombinant DNA research; actions under guidelines; notice -- E. Points to consider for protocols for the transfer of recombinant DNA into the genome of human subjects	1990			Fed Regist	0097-6326 (Print) 0097-6326	55	41	7443-7			eng				Excluded
rayyan-113265957	Applications invited for the F. V. Hunt Postdoctoral Research Fellowship in Acoustics	1990			The Journal of the Acoustical Society of America		87	3	1366		https://www.scopus.com/inward/record.uri?eid=2-s2.0-84953697706&doi=10.1121%2f1.399518&partnerID=40&md5=f131969a17b3d14afbf88d5049456ca2					Excluded
rayyan-113265958	Ethics of clinical trials for research ethics boards: proceedings of a national workshop	1991			NCBHR Commun	1181-8778 (Print) 1181-8778	2	2	2022-04-23			eng				Excluded
rayyan-113265959	Statement of ethical guidelines	1993			J Sex Res	0022-4499 (Print) 0022-4499	30	2	192-8			eng				Excluded
rayyan-113265960	Women in academic psychiatry and research	1993			Am J Psychiatry	0002-953X (Print) 0002-953x	150	5	849-51			eng				Excluded
rayyan-113265961	Oral health research personnel. National Research Council	1994			J Dent Educ	0022-0337 (Print) 0022-0337	58	9	714-20			eng				Excluded
rayyan-113265962	Medical ethics in the dock	1994			N Y Times Web	0362-4331 (Print) 0362-4331			A16			eng				Excluded
rayyan-113265963	Goodbye to academia	1994			Nature		370	6487	235-236		https://www.scopus.com/inward/record.uri?eid=2-s2.0-0028781733&doi=10.1038%2f370235b0&partnerID=40&md5=ac06bfa0c4e831cc1de587546e451856				US grant agencies should be kinder to postdocs or reckon that the supply of young researchers will shrink. Â© 1994 Nature Publishing Group.	Included	LABELS: 3-RA3,1-Work,4-Resolved
rayyan-113265964	O'Doherty receives APS-Genentech Fellowship	1995			Physiologist	0031-9376 (Print) 0031-9376	38	2	61			eng				Excluded
rayyan-113265965	Brief of the Canadian Society for Clinical Investigation to the science and technology review	1995			Clin Invest Med	0147-958X (Print) 0147-958x	18	1	80-90			eng			In the context of new realities, perceptions, and concerns, it is fitting that the government has undertaken this Science and Technology Review, questioning not only how much to spend but also the justification and the best ways to carry out federally-funded research. We share the government's concern about the lack of economic competitiveness of our industries and agree that government-sponsored…	Excluded
rayyan-113265966	Ubs research fellowships in financial mathematics	1995			ASTIN Bulletin		25	2	195		https://www.scopus.com/inward/record.uri?eid=2-s2.0-84972302581&doi=10.1017%2fS0515036100003111&partnerID=40&md5=57708cfe163a986126512bd29c893fba				Applications are invited for two three-year post-doctoral research fellowships in financial mathematics, to be instituted in collaboration with the Union Bank of Switzerland (UBS). The first position is affiliated to the Statistical Laboratory of the University of Cambridge, the second to the Department of Mathematics of the EidgenÃ¶ssische Technische Hochschule (ETH) in ZÃ¼rich. Besides the esta…	Excluded
rayyan-113265967	Proceedings of the 1995 ACM SIGCPR Conference	1995			Proceedings of the ACM SIGCPR Conference						https://www.scopus.com/inward/record.uri?eid=2-s2.0-0029204673&partnerID=40&md5=7cca79f448fce9d0c1d6b932b3f9f5cc				The proceedings contains 38 papers. Topics discussed include group support systems facilitation, information systems personnel ethics and cost estimation, end-user/analyst interactions, information system personnel careers and personnel research, personnel gender issues and employment structures, teamwork, information systems curriculum and learning issues, organizations, individual and team issu…	Excluded
rayyan-113265968	The Nuremberg Code	1996			Jama	0098-7484 (Print) 0098-7484	276	20	1691			eng				Excluded
rayyan-113265969	The first ten years of the Animals (Scientific Procedures) Act 1986	1996			Altern Lab Anim	0261-1929 (Print) 0261-1929	24	5	639-47			eng				Excluded
rayyan-113265970	NIEHS/AACR Task Force on the Advancement of Minorities in Science: Vision for a Model Program	1996			Cancer Res	0008-5472 (Print) 0008-5472	56	14	3380-6			eng			The National Institute of Environmental Health Sciences/National Institutes of Health and the American Association for Cancer Research initiated the "NIEHS/AACR Task Force on the Advancement of Minorities in Science" to address the issues of recruitment, participation, retention, and advancement of historically underrepresented minorities in the biomedical sciences. The goal of the Task Force was…	Included	LABELS: 1-DEI,3-RA2,2-Admin,4-Resolved
rayyan-113265971	Flexibility the key for neuroscientists	1996			Nature		381	6580	347-350		https://www.scopus.com/inward/record.uri?eid=2-s2.0-0029947085&doi=10.1038%2f381347a0&partnerID=40&md5=2c4820212f351cef80640c7f14e351ce				This feature looks at opportunities for neuroscientists in the United States and Europe. In the first review, Brendan Horton looks at some of the employment options for PhDs, many of whom are overspecialized for markets outside pure research. The rewards are high for those prepared to be flexible in their approach. The second article focuses on France, Germany and the United Kingdom. Quirin Scher…	Included	LABELS: 3-RA2,1-Work,4-Resolved
rayyan-113265972	Predoctoral and Postdoctoral Research Fellowships	1997			Brain Behav Immun	0889-1591	11	4	352			eng			Copyright .	Excluded
rayyan-113265973	Ethical principles and guidelines for scientific experiments on animals	1997			Altern Lab Anim	0261-1929 (Print) 0261-1929	25	3	379-84			eng				Excluded
rayyan-113265974	Indicators of quality in doctoral programs in nursing. American Association of Colleges of Nursing	1997			J Prof Nurs	8755-7223 (Print) 8755-7223	13	3	200-2			eng				Excluded
rayyan-113265975	Workplace. Judge dismisses lawsuit against AIDS researcher	1997			AIDS Policy Law	0887-1493 (Print) 0887-1493	12	1	2			eng				Excluded
rayyan-113265976	Royal College of Physicians and Surgeons of Canada Clinician Investigator Program	1997			Clinical and Investigative Medicine		20	4	261		https://www.scopus.com/inward/record.uri?eid=2-s2.0-0030783169&partnerID=40&md5=85e8da1f0232b69beb29be7b580fe769					Excluded
rayyan-113265977	American guidance for institutional review boards	1998			Bull Med Ethics	0962-9564 (Print) 0962-9564			20-4			eng				Excluded
rayyan-113265978	Crossing the line: Richard Seed may not win a place in history for cloning humans, but someone probably will	1998			New Sci	0262-4079 (Print) 0262-4079	156	2117	4			eng				Excluded
rayyan-113265979	Ethical issues in headache research and management: report and recommendations of the ethics subcommittee of the International Headache Society	1998			Cephalalgia	0333-1024 (Print) 0333-1024	18	7	505-29			eng				Excluded
rayyan-113265980	There has been study after study	1998			J Investig Med	1081-5589 (Print) 1081-5589	46	9	419			eng				Excluded
rayyan-113265981	Young scientists deserve better of the system (yet again)	1998			Nature	0028-0836 (Print) 0028-0836	395	6698	101			eng				Included	LABELS: 2-DEI,3-RA2,1-Work,4-Resolved
rayyan-113265982	Predoctoral and Postdoctoral Research Fellowships	1998			Brain Behav Immun	0889-1591	12	1	82			eng			Copyright	Excluded
rayyan-113265983	Stockpiling PhDs for the new millenium	1999			Nat Neurosci	1097-6256 (Print) 1097-6256	2	12	1039			eng				Included	LABELS: 3-RA3,1-Work,4-Resolved
rayyan-113265984	Investing in the future	1999			Nat Cell Biol	1465-7392 (Print) 1465-7392	1	4	E81			eng				Included	LABELS: 2-PD,3-RA3,1-Work,4-Resolved
rayyan-113265985	Modeling of annual treatment costs and health outcomes of antipsychotic agents for schizophrenic populations. Based on a presentation by Josephine Mauskopf, PhD	1999			Am J Manag Care	1088-0224 (Print) 1088-0224	5	10	S601-11			eng			Schizophrenia is associated with the extensive use of inpatient services, so the costs of treating it are substantial. As a result, a treatment that can reduce the symptoms leading to inpatient care may decrease the overall costs and increase the quality of life for patients, their families, and society. Today, healthcare planners are faced with the delicate balancing act of providing the best ca…	Excluded
rayyan-113265986	Royal Academy of Engineering awards first annual post-doctoral fellowships	1999			Professional Engineering	0953-6639	12	17	2022-07-07		<Go to ISI>://WOS:000083546100016					Excluded
rayyan-113265987	AACR Research Fellowships for postdoctoral and clinical fellows	1999			European Journal of Cancer Care	0961-5423	8	1	2022-06-06		<Go to ISI>://WOS:000082331800011					Excluded
rayyan-113265988	What's up, postdoc?	1999			Nature		397	6721	633		https://www.scopus.com/inward/record.uri?eid=2-s2.0-34548196650&doi=10.1038%2f17632&partnerID=40&md5=aa6c838d1262194a769c6a37df815ac5					Excluded
rayyan-113265989	Standards for the Ph.D. degree in the molecular biosciences. Recommendations of the Committee on Education of The International Union of Biochemistry and Molecular Biology	2000			Biofactors	0951-6433 (Print) 0951-6433	11	3	201-15			eng				Included	LABELS: 1-PD,3-RA2,4-Resolved
rayyan-113265990	A step up for a few postdocs	2000			Nature	0028-0836 (Print) 0028-0836	403	6767	229			eng				Included	LABELS: 1-PD,3-RA3,4-Resolved
rayyan-113265991	A roundatable discussion about the future of psychiatric services	2000			Psychiatric Services		51	12	1513-1516		https://www.scopus.com/inward/record.uri?eid=2-s2.0-0033662427&doi=10.1176%2fappi.ps.51.12.1513&partnerID=40&md5=69cea6ae2a0698ebd0b52ddc038ec284				In August seven psychiatrists met at the American Psychiatric Association to discuss how psychiatric services and their delivery might change over the next 50 years. Three participants sat on one side of the table and questioned the four others. The questioners were John A. Talbott, M.D., professor of psychiatry at the University of Maryland School of Medicine in Baltimore and editor of this jour…	Excluded
rayyan-113265992	Boost bottom line with research nurse	2001			ED Manag	1044-9167 (Print) 1044-9167	13	12	140-2			eng			The salary of a full-time research nurse can be supported with funds from industry-sponsored clinical trials. ED nurses and physicians may be too busy with clinical tasks to undertake research projects. A dedicated research staff member can improve the quality of research. Research nurses also can assist staff with projects and handle patient follow-up.	Excluded
rayyan-113265993	Medical genetics	2001			Clin Privil White Pap			106	2022-01-08			eng				Excluded
rayyan-113265994	A memo to graduate students and postdocs. "By Caveman."	2001			J Cell Sci	0021-9533 (Print) 0021-9533	114		2547-8			eng				Excluded
rayyan-113265995	Rethinking aspects of the training system	2001			Nat Struct Biol	1072-8368 (Print) 1072-8368	8	7	567			eng				Included	LABELS: 1-PD,3-RA3,2-Well,4-Resolved
rayyan-113265996	Sex matters	2001			Nat Med	1078-8956 (Print) 1078-8956	7	6	637			eng				Excluded
rayyan-113265997	Researcher, clinician, or teacher?	2001			Lancet	0140-6736 (Print) 0140-6736	357	9268	1543			eng				Excluded
rayyan-113265998	Listening to postdocs	2001			Nat Neurosci	1097-6256 (Print) 1097-6256	4	5	451			eng				Included	LABELS: 1-PD,3-RA3,4-Resolved
rayyan-113265999	Postdoctoral abuse (cont.)	2002			Nature	0028-0836 (Print) 0028-0836	420	6914	345			eng				Included	LABELS: 3-RA3,1-Well,2-Work,4-Resolved
rayyan-113266000	Indicators of quality in research-focused doctoral programs in nursing	2002			J Prof Nurs	8755-7223 (Print) 8755-7223	18	5	289-94			eng			THE AMERICAN Association of Colleges of Nursing (AACN) is the national voice for university and 4-year college education programs in nursing. Representing more than 560 member schools of nursing at public and private institutions nationwide, AACN's educational, research, governmental advocacy, data collection, publications, and other programs work to establish quality standards for bachelor's deg…	Excluded
rayyan-113266001	Don't boycott Israel's scientists	2002			Nature	0028-0836 (Print) 0028-0836	417	6884	1			eng				Excluded
rayyan-113266002	Women don't want to be 'one of the boys'	2002			Nature	0028-0836 (Print) 0028-0836	416	6882	663			eng				Excluded
rayyan-113266003	Helping hands for Arab science	2002			Nature	0028-0836 (Print) 0028-0836	416	6877	109			eng				Excluded
rayyan-113266004	Collaboration pays off for postdocs	2002			Science		298	5597	1329		https://www.scopus.com/inward/record.uri?eid=2-s2.0-0037112418&doi=10.1126%2fscience.298.5597.1329&partnerID=40&md5=8ab2cdf52fee65cff7218f1b7f459678					Included	LABELS: 1-PD,3-RA3,4-Resolved
rayyan-113266005	Introduction: A Symposium Dedicated to Gareth Thomas on the Occasion of his 70th Birthday	2002			Microscopy and Microanalysis		8	4	237-240		https://www.scopus.com/inward/record.uri?eid=2-s2.0-85023143708&doi=10.1017%2fS1431927602029963&partnerID=40&md5=b6cfd0e2b01eea9d2c8fad90e9cc4460				This symposium, and the special issue of Microscopy & Microanalysis that Barry Carter and Uli Dahmen have put together, provides us with a glimpse of a career that has not only spanned the development of electron microscopy of materials but also helped to drive it. Over the last 40 years Gareth has guided more than a hundred graduate students and over forty post-doctoral fellows, building a found…	Excluded
rayyan-113266006	Young scientist: paying the rent	2003			Nature	0028-0836	426	6962	104			eng				Included	LABELS: 3-RA3,1-Well,4-Resolved
rayyan-113266007	Reproductive endocrinology and infertility	2003			Clin Privil White Pap			195	2022-01-07			eng				Excluded
rayyan-113266008	Don't create a climate of fear	2003			Nature	0028-0836	425	6961	885			eng				Excluded
rayyan-113266009	Is the US producing enough scientists?	2003			Nat Genet	1061-4036 (Print) 1061-4036	34	3	233-4			eng				Included	LABELS: 1-DEI,3-RA3,2-Work,4-Resolved
rayyan-113266010	Playing a larger role	2003			Nat Mater	1476-1122 (Print) 1476-1122	2	4	203			eng				Excluded
rayyan-113266011	In praise of good mentors	2003			Nature	0028-0836 (Print) 0028-0836	422	6930	359			eng				Included	LABELS: 3-RA3,1-Mentor,4-Resolved
rayyan-113266012	Careers - Study: Nation's brightest shun science, engineering	2003			Nuclear News		46	3	98-99		https://www.scopus.com/inward/record.uri?eid=2-s2.0-1842579435&partnerID=40&md5=447bea68eb3ce3dabba5ec1ac5a04027				Top college graduates in the united States increasingly reject careers in science and engineering, raising concern about the nation's technological future. More of the brightest young Americans are pursuing the quicker and surer payoffs offered by businesses and certain professions. More bright students are turning to business and the health professions such as physical therapy, speech pathology,…	Included	LABELS: 3-RA3,1-Work,4-Resolved
rayyan-113266013	Just the start	2004			Nat Struct Mol Biol	1545-9993 (Print) 1545-9985	11	12	1151			eng				Included	LABELS: 2-PD,3-RA3,1-Well,4-Resolved
rayyan-113266014	SCAI and Cordis partner to offer research fellowships in interventional corporation cardiology	2004			Catheter Cardiovasc Interv	1522-1946 (Print) 1522-1946	63	4	523-4			eng				Excluded
rayyan-113266015	Conflicts at the NIH (cont.)	2004			Nature	0028-0836	430	6995	1			eng				Excluded
rayyan-113266016	Equal treatment under the law	2004			Nature	0028-0836	429	6989	227			eng				Excluded
rayyan-113266017	Deep brain stimulation	2004			Clin Privil White Pap			221	2022-01-08			eng				Excluded
rayyan-113266018	Towards a German Ã©lite	2004			Nature	0028-0836	427	6972	271			eng				Included	LABELS: 3-RA3,1-Work,4-Resolved
rayyan-113266019	As one door closes	2004			Nature	0028-0836	427	6971	190-5			eng				Included	LABELS: 1-DEI,3-RA3,2-Work,4-Resolved
rayyan-113266020	Don't fear the Robot Scientist	2004			Nature	0028-0836	427	6971	181			eng				Excluded
rayyan-113266021	In praise of immigration	2004			Nature	0028-0836	427	6971	181			eng				Included	LABELS: 1-DEI,3-RA3,2-Work,4-Resolved
rayyan-113266022	Wanted: career path for postdocs	2004			Nat Mater	1476-1122 (Print) 1476-1122	3	1	1			eng				Excluded
rayyan-113266023	Postdoctoral research fellowship	2004			Astronomy & Geophysics	1366-8781	45	1	2022-04-04		<Go to ISI>://WOS:000188968400002					Excluded
rayyan-113266024	6th International Conference, Evolution Artificielle on Artificial Evolution, EA 2003	2004			Lecture Notes in Computer Science (including subseries Lecture Notes in Artificial Intelligence and Lecture Notes in Bioinformatics)		2936		1-408		https://www.scopus.com/inward/record.uri?eid=2-s2.0-84947558475&partnerID=40&md5=85175584809cb1b3535b58d0d4ec82e8				The proceedings contain 32 papers. The special focus in this conference is on Theoretical Issues and Algorithmic Issues. The topics include: From royal road to epistatic road for variable length evolution algorithm; functional dependency and degeneracy; a study of the effects of dimensionality on stochastic hill climbers and estimation of distribution algorithms; evolutionary search for binary st…	Excluded
rayyan-113266025	Networks for Africa	2005			Nature	0028-0836	438	7067	395			eng				Excluded
rayyan-113266026	Southern Society for Clinical Investigation	2005			Am J Med Sci	0002-9629 (Print) 0002-9629	330	5	233-8			eng				Excluded
rayyan-113266027	All things equal	2005			Nature	0028-0836	437	7057	296			eng				Included	LABELS: 1-DEI,3-RA3,2-Well,4-Resolved
rayyan-113266028	Still not deterred	2005			Nature	0028-0836	437	7055	2022-01-02			eng				Excluded
rayyan-113266029	Action, not words	2005			Nature	0028-0836	436	7048	151			eng				Excluded
rayyan-113266030	Pause for postdocs	2005			Nat Genet	1061-4036 (Print) 1061-4036	37	7	653			eng				Included	LABELS: 2-DEI,3-RA2,1-Work,4-Resolved
rayyan-113266031	Medical toxicology	2005			Clin Privil White Pap			405	2022-01-08			eng				Excluded
rayyan-113266032	Joys of (top-notch) supervision	2005			Nature	0028-0836	434	7032	421			eng				Included	LABELS: 3-RA3,1-Mentor,4-Resolved
rayyan-113266033	Summers' winter of discontent	2005			Nature	0028-0836	433	7024	339			eng				Excluded
rayyan-113266034	CIHR Partnership Award has been awarded to Dr. Anne Snowdon	2006			Can J Nurs Res	0844-5621 (Print) 0844-5621	38	4	215-6			eng				Excluded
rayyan-113266035	The Peter Lougheed/CIHR New Investigator Award: Canada's Premier Young Researcher has been awarded to Dr. Nicole Letourneau	2006			Can J Nurs Res	0844-5621 (Print) 0844-5621	38	4	213-4			eng				Excluded
rayyan-113266036	NIH researchers fear ethics rules will hit recruitment	2006			Nature	0028-0836	444	7115	14-5			eng				Excluded
rayyan-113266037	Resisting terrorism	2006			Nature	0028-0836	443	7108	122			eng				Excluded
rayyan-113266038	Safe passage	2006			Nature	0028-0836	443	7107	2022-06-07			eng				Included	LABELS: 1-DEI,3-RA3,4-Resolved
rayyan-113266039	Five years on	2006			Nature	0028-0836	443	7107	2			eng				Included	LABELS: 1-DEI,3-RA3,2-Work,4-Resolved
rayyan-113266040	Getting the right mix	2006			Nature	0028-0836	442	7105	860-1			eng				Excluded
rayyan-113266041	What happens after the water recedes?	2006			Nature	0028-0836	442	7105	856-7			eng				Excluded
rayyan-113266042	The leap II- making a splash. By Caveman	2006			J Cell Sci	0021-9533 (Print) 0021-9533	119		2399-400			eng				Included	LABELS: 1-PD,3-RA3,4-Resolved
rayyan-113266043	Pulling for postdocs	2006			Nat Cell Biol	1465-7392 (Print) 1465-7392	8	7	643			eng				Included	LABELS: 1-PD,3-RA3,4-Resolved
rayyan-113266044	Guidelines for Ethical Research Collaboration across International and Culturally Diverse Communities. The Hague: International Confederation of Midwives	2006			J Midwifery Womens Health	1526-9523	51	4	311-312			eng				Excluded
rayyan-113266045	Britain's postdocs unite	2006			Nature	0028-0836	441	7092	546			eng				Included	LABELS: 3-RA3,1-Well,2-Work,4-Resolved
rayyan-113266046	Mainstreaming the alternative	2006			Nat Immunol	1529-2908 (Print) 1529-2908	7	6	535			eng				Included	LABELS: 2-PD,3-RA2,1-Work,4-Resolved
rayyan-113266047	Meeting the challenges of teaching and research: AVTRW's 60th annual conference	2006			Vet Rec	0042-4900 (Print) 0042-4900	158	16	527-30			eng				Excluded
rayyan-113266048	First-class science all over the world	2006			Nat Neurosci	1097-6256 (Print) 1097-6256	9	3	293			eng				Included	LABELS: 1-PD,3-RA3,4-Resolved
rayyan-113266049	How we know II: Bad dreams. By Caveman	2006			J Cell Sci	0021-9533 (Print) 0021-9533	119		197-8			eng				Excluded
rayyan-113266050	Going global?	2006			Nat Chem Biol	1552-4450 (Print) 1552-4450	2	3	111			eng				Included	LABELS: 1-DEI,3-RA3,2-Work,4-Resolved
rayyan-113266051	Across China's frontier	2006			Nature	0028-0836	439	7078	781			eng				Included	LABELS: 3-RA3,1-Work,4-Resolved
rayyan-113266052	How to be good?	2007			Nature	0028-0836	449	7163	638			eng				Included	LABELS: 1-PD,3-RA3,2-Mentor,4-Resolved
rayyan-113266053	Endocrinology, diabetes, and metabolism	2007			Clin Privil White Pap			137	2022-01-12			eng				Excluded
rayyan-113266054	Indentured labour	2007			Nature	0028-0836	448	7156	839-40			eng				Included	LABELS: 3-RA3,1-Work,2-Well,4-Resolved
rayyan-113266055	Wise council	2007			Nature	0028-0836	448	7151	382-3			eng				Included	LABELS: 1-PD,3-RA3,4-Resolved
rayyan-113266056	Asia on the rise	2007			Nature	0028-0836	447	7147	885			eng				Excluded
rayyan-113266057	Collaborating for success in research	2007			Gastroenterol Nurs	1042-895X (Print) 1042-895x	30	3	246-7			eng				Excluded
rayyan-113266058	Under the microscope	2007			Nature	0028-0836	447	7141	116			eng				Excluded
rayyan-113266059	Starting at the top	2007			Nature	0028-0836	447	7141	115-6			eng				Excluded
rayyan-113266060	South Africa's mentors	2007			Nature	0028-0836	446	7136	584			eng				Excluded
rayyan-113266061	Rise to the challenge	2007			Nature	0028-0836	445	7130	795-6			eng				Excluded
rayyan-113266062	Welcome home	2007			Nature	0028-0836	445	7128	568			eng				Included	LABELS: 3-RA3,1-Work,4-Resolved
rayyan-113266063	Breeding cheats	2007			Nature	0028-0836	445	7125	242-3			eng				Included	LABELS: 1-PD,3-RA2,4-Resolved
rayyan-113266064	White book on Physical and Rehabilitation Medicine in Europe	2007			J Rehabil Med	1650-1977 (Print) 1650-1977		45	1947-06-01			eng				Excluded
rayyan-113266065	2006 OMNI pediatric dentistry postdoctoral research fellowship abstracts - Abstracts	2007			Pediatric Dentistry	0164-1263	29	2	153-158		<Go to ISI>://WOS:000253500000016					Excluded
rayyan-113266066	Chaman Lall	2007			International Journal of Powder Metallurgy (Princeton, New Jersey)		43	5	2022-03-05		https://www.scopus.com/inward/record.uri?eid=2-s2.0-35648965295&partnerID=40&md5=600a56c92bd867066a6e1deb6672f115				Professional aspects of Chaman Lall, vice president of applications development, Metal Powder Products Company (MPP), Westfield, Indiana, is discussed. His job profile comprises of diverse responsibilities, which encompass assisting in new business development, material, and process developments, and applying sound management practices throughout his corporation. He was mentored by Professors Ray…	Excluded
rayyan-113266067	International mentoring programme can benefit European cardiologists	2007			Circulation		115	8			https://www.scopus.com/inward/record.uri?eid=2-s2.0-33847326217&partnerID=40&md5=6170019315899c21c38506c915f2cd76					Excluded
rayyan-113266068	Culture clash in China	2008			Nature	0028-0836	456	7222	545-6			eng				Excluded
rayyan-113266069	Fostering hope and wonder	2008			Nat Immunol	1529-2908	9	11	1199			eng				Excluded
rayyan-113266070	Cut-throat savings	2008			Nature	0028-0836	455	7215	835-6			eng			In an attempt to boost its struggling economy, Italy's government is focusing on easy, but unwise, targets.	Excluded
rayyan-113266071	China: In their words	2008			Nature	0028-0836	454	7203	399-402			eng				Included	LABELS: 1-PD,2-DEI,3-RA3,4-Resolved
rayyan-113266072	Solutions, not scapegoats	2008			Nature	0028-0836	453	7198	957			eng				Excluded
rayyan-113266073	Starting well in Europe	2008			Nat Genet	1061-4036	40	5	485			eng				Included	LABELS: 1-PD,3-RA3,2-Work,4-Resolved
rayyan-113266074	Clinical investigator	2008			Clin Privil White Pap			415	2022-01-12			eng				Excluded
rayyan-113266075	One woman is still not enough	2008			Nature	0028-0836	451	7181	865			eng				Excluded
rayyan-113266076	Summary of the CALPHAD XXXVI 2007 conference	2008			Calphad-Computer Coupling of Phase Diagrams and Thermochemistry	0364-5916	32	1	1931-09-01		<Go to ISI>://WOS:000255096100002				From 6-11 May 2007, 147 registered participants met at State College, Pennsylvania, for the thirty-sixth CALPHAD meeting organized by Zi-Kui Liu, Steve Hansen, Joanne Murray and Phillip Spencer. Activities were held at Toftrees Golf Resort and Conference Center with logistics run by graduate students and postdoctoral fellows from The Pennsylvania State University. Over the course of six days, 57 …	Excluded
rayyan-113266077	A class of their own	2009			Nature	0028-0836	462	7275	826			eng				Excluded
rayyan-113266078	US visa nightmares	2009			Nature	0028-0836	461	7260	12			eng				Included	LABELS: 1-DEI,3-RA3,2-Work,4-Resolved
rayyan-113266079	Cash costs	2009			Nature	0028-0836	461	7260	2022-11-02			eng				Excluded
rayyan-113266080	Surface tension by Caveman	2009			J Cell Sci	0021-9533 (Print) 0021-9533	122		2323-4			eng				Included	LABELS: 1-PD,3-RA3,4-Resolved
rayyan-113266081	Manipulating memory to overcome fear. Researchers are exploring new ways to treat or even prevent anxiety disorders	2009			Harv Ment Health Lett	1057-5022 (Print) 1057-5022	26	1	2022-04-05			eng				Excluded
rayyan-113266082	Japan's tipping point	2009			Nature	0028-0836	460	7252	151			eng				Included	LABELS: 2-DEI,3-RA2,1-Work,4-Resolved
rayyan-113266083	Research. Strategies offered for boosting number of black researchers	2009			AIDS Policy Law	0887-1493 (Print) 0887-1493	24	6	3			eng				Excluded
rayyan-113266084	Filling the void	2009			Nature	0028-0836	458	7236	260			eng				Excluded
rayyan-113266085	A crisis of confidence	2009			Nature	0028-0836	457	7230	635			eng				Excluded
rayyan-113266086	Alcohol Education Inventory-Revised: what every mental health professional should know about alcohol	2009			J Subst Abuse Treat	0740-5472 (Print) 0740-5472	37	1	41-53			eng			In 1995, Miller and C'de Baca created a 50-item measure, the Alcohol Education Inventory (AEI), to assess mental health professionals' basic knowledge of alcohol and alcohol problems. The purpose of this study was to update the AEI based on advances in the field since its publication. The AEI-Revised (AEI-R) consists of 13 of the original AEI items, 30 items that were revised and updated, and 7 n…	Excluded
rayyan-113266087	Surface tension	2009			Journal of Cell Science		122	14	2323-2324		https://www.scopus.com/inward/record.uri?eid=2-s2.0-69649092077&doi=10.1242%2fjcs.055871&partnerID=40&md5=e706df18a44399b3487e930b0dcb85ba					Excluded
rayyan-113266088	About Eurasia-Pacific uninet	2009			Wiener Klinische Wochenschrift		121		SIII-SV		https://www.scopus.com/inward/record.uri?eid=2-s2.0-85082027262&partnerID=40&md5=73aac8cedd47007eb37f1436048e2b74				Eurasia-Pacific Uriinet is a network that aims at establishing contacts and scientific partnerships between Austrian universities, universities of applied sciences, other research institutions, and member institutions in East Asia, Central Asia, South Asia, and the Pacific region. The network was founded in the year 2000 by Prof. Dr. Brigitte Winklehner and is strongly supported by the Austrian F…	Excluded
rayyan-113266089	Scientists wanted	2010			Nature	0028-0836	468	7322	346			eng				Included	LABELS: 3-RA3,1-Work,4-Resolved
rayyan-113266090	Support refugee scientists	2010			Nature	0028-0836	468	7320	5			eng				Excluded
rayyan-113266091	The great brain drain. By Caveman	2010			J Cell Sci	0021-9533	123		2523-5			eng				Included	LABELS: 1-PD,3-RA3,2-Work,4-Resolved
rayyan-113266092	Garage biology	2010			Nature	0028-0836	467	7316	634			eng				Excluded
rayyan-113266093	Seizing the moment	2010			Nature	0028-0836	467	7313	251			eng				Excluded
rayyan-113266094	Take a break	2010			Nat Struct Mol Biol	1545-9985	17	7	779			eng				Included	LABELS: 3-RA3,1-Well,4-Resolved
rayyan-113266095	Education ambivalence	2010			Nature	0028-0836	465	7298	525-6			eng				Excluded
rayyan-113266096	A new row to hoe	2010			Nature	0028-0836	464	7289	650			eng				Excluded
rayyan-113266097	America's got talent--can it keep it?	2010			Nat Biotechnol	1087-0156	28	3	181			eng				Included	LABELS: 1-DEI,3-RA2,2-Work,4-Resolved
rayyan-113266098	The bigger picture	2010			Nature	0028-0836	464	7285	8			eng				Excluded
rayyan-113266099	Do scientists really need a PhD?	2010			Nature	0028-0836	464	7285	7			eng				Included	LABELS: 1-PD,3-RA3,2-Work,4-Resolved
rayyan-113266100	ALSUntangled No. 6: Investigating Marty Murray's Method	2010			Amyotrophic Lateral Sclerosis		11	5	494-496		https://www.scopus.com/inward/record.uri?eid=2-s2.0-77956621017&doi=10.3109%2f17482968.2010.511129&partnerID=40&md5=40b17d9ae3cd08fd87d0302c40494071					Excluded
rayyan-113266101	Yuri clement	2010			Focus on Alternative and Complementary Therapies		15	3	196-197		https://www.scopus.com/inward/record.uri?eid=2-s2.0-77956278941&doi=10.1111%2fj.2042-7166.2010.01031.x&partnerID=40&md5=d07a7e8bbcbade52a4f53b20be3625c9					Excluded
rayyan-113266102	APS comments on the future of the biomedical workforce	2011			Physiologist	0031-9376 (Print) 0031-9376	54	6	259-60			eng				Included	LABELS: 2-PD,3-RA3,1-Work,4-Resolved
rayyan-113266103	Beyond the bomb	2011			Nature	0028-0836	477	7365	369			eng				Excluded
rayyan-113266104	How much return does that PhD provide?	2011			Manag Care	1062-3388 (Print) 1062-3388	20	7	13			eng				Included	LABELS: 3-RA3,1-Work,4-Resolved
rayyan-113266105	Staying at home	2011			Nature	0028-0836	476	7358	5			eng				Included	LABELS: 1-PD,3-RA3,2-Work,4-Resolved
rayyan-113266106	Postdoctoral training: time for change	2011			Nat Cell Biol	1465-7392	13	7	735			eng			The increasingly pressing problems facing postdoctoral fellows in recent years call for a re-evaluation of the position of postdocs in academia and collaboration of involved parties to bring about positive change.	Included	LABELS: 1-PD,3-RA3,2-Work,4-Resolved
rayyan-113266107	Fix the PhD	2011			Nature	0028-0836	472	7343	259-60			eng				Included	LABELS: 1-PD,3-RA3,2-Work,4-Resolved
rayyan-113266108	Women at work	2011			Nat Chem Biol	1552-4450	7	5	245			eng				Excluded
rayyan-113266109	Notes on a scandal	2011			Nature	0028-0836	471	7337	135-6			eng				Excluded
rayyan-113266110	Invest to diversify	2011			Nature	0028-0836	471	7336	2022-05-06			eng				Included	LABELS: 1-DEI,3-RA3,2-Work,4-Resolved
rayyan-113266111	American Academy of Microbiology Colloquia Reports	2011			Educating the Microbiologist of the Future: The Role of Summer Courses: This report is based on a colloquium convened by the American Academy of Microbiology on January 14-16, 2011 in San Francisco, CA							eng	American Society for Microbiology Copyright 2011 American Academy of Microbiology.	Washington (DC)	Each summer, scores of graduate students, post-doctoral fellows, mid-career faculty, and seasoned researchers gather for â€œfull-immersionâ€ courses presenting microbiology as it is actually practiced. Some of the courses are as short as a week, while others last a month or even six weeks, and the particular topics on which they focus vary widely, reflecting the remarkable breadth of microbiolog…	Included	LABELS: 1-PD,3-RA2,2-Curr,4-Resolved
rayyan-113266112	POSTDOCTORAL FELLOWSHIPS IN EVOLUTIONARY BIOLOGY AND RELATED FIELDS	2011			Journal of Mammalogy	0022-2372	92	4	911-911		<Go to ISI>://WOS:000294314900029					Excluded
rayyan-113266113	Chip Rutledge "Be open and experiment!"	2011			Molecular Interventions		11	1	2022-10-14		https://www.scopus.com/inward/record.uri?eid=2-s2.0-79953218359&doi=10.1124%2fmi.11.1.2&partnerID=40&md5=a24a81d3a6e4096827ac7aff20c5d8b3					Excluded
rayyan-113266114	Nature's sexism	2012			Nature	0028-0836	491	7425	495			eng				Excluded
rayyan-113266115	Treatment failure one step removed: the loss of researchers in the addictions	2012			Subst Use Misuse	1082-6084	47	13	1584-6			eng			Contemporary substance use intervention failure is a multi-faceted problem not restricted to consideration of treatment program approaches and poor outcomes in those affected. In the current environment, the steady erosion of funding and funding mechanisms that have led to our understanding of and treatments for substance use disorders will lead to a loss of experienced researchers. With them wil…	Excluded
rayyan-113266116	Global mobility: Science mapped out	2012			Nature	0028-0836	490	7420	325			eng				Excluded
rayyan-113266117	Count on me	2012			Nature	0028-0836	489	7415	177			eng				Excluded
rayyan-113266118	Open for business	2012			Nature	0028-0836	488	7413	557			eng				Excluded
rayyan-113266119	Next-generation training	2012			Nat Rev Microbiol	1740-1526	10	7	439			eng				Included	LABELS: 1-PD,3-RA3,4-Resolved
rayyan-113266120	A little idea. By Caveman	2012			J Cell Sci	0021-9533	125		1617-9			eng				Excluded
rayyan-113266121	Gender progress (?)	2013			Nature	0028-0836	504	7479	188			eng				Excluded
rayyan-113266122	Enemy of the good	2013			Nature	0028-0836	503	7477	438			eng				Included	LABELS: 1-PD,3-RA3,2-Mentor,4-Resolved
rayyan-113266123	The DIY dilemma	2013			Nature	0028-0836	503	7477	437-8			eng				Excluded
rayyan-113266124	Historic work	2013			Nature	0028-0836	503	7474	6			eng				Excluded
rayyan-113266125	End harassment	2013			Nature	0028-0836	502	7472	409-10			eng				Included	LABELS: 1-DEI,3-RA3,2-Well,4-Resolved
rayyan-113266126	The magical mentor I â€“ mole responds: by Caveman	2013			J Cell Sci	0021-9533	126		3235-6			eng				Included	LABELS: 3-RA3,1-Mentor,4-Resolved
rayyan-113266127	Still less equal	2013			Nature	0028-0836	497	7451	535-6			eng				Excluded
rayyan-113266128	Gender gap: Nature's readers comment online	2013			Nature	0028-0836	496	7443	31			eng				Excluded
rayyan-113266129	Science for all	2013			Nature	0028-0836	495	7439	5			eng				Included	LABELS: 1-DEI,3-RA3,4-Resolved
rayyan-113266130	Women in science: Women's work	2013			Nature	0028-0836	495	7439	21			eng				Excluded
rayyan-113266131	To your excellent career	2013			Nat Genet	1061-4036	45	2	115			eng			In this issue, we offer a draft community standard for a postdoctoral career workshop that can be used as a template and resource for career development at any institution. This document addresses the issue of what can be standardized to improve the lot of postdoctoral researchers, given that this is a professional group with diverse objectives that is motivated mainly by scientific curiosity.	Included	LABELS: 1-PD,3-RA2,4-Resolved
rayyan-113266132	In search of credit	2013			Nature	0028-0836	493	7430	5			eng				Excluded
rayyan-113266133	Guidance for early-career scientists	2014			Cell	0092-8674	159	7	1486-7			eng				Included	LABELS: 1-PD,3-RA3,4-Resolved
rayyan-113266134	Middle & South America	2014			Nature	0028-0836	515	7526	S91-2			eng				Included	LABELS: 1-PD,3-RA2,1-Work,4-Resolved
rayyan-113266135	West Asia	2014			Nature	0028-0836	515	7526	S88-9			eng				Excluded
rayyan-113266136	Central, East & South Europe	2014			Nature	0028-0836	515	7526	S82-3			eng				Included	LABELS: 3-RA3,1-Work,4-Resolved
rayyan-113266137	Global overview	2014			Nature	0028-0836	515	7526	S56-7			eng				Excluded
rayyan-113266138	There is life after academia	2014			Nature	0028-0836	513	7516	5			eng				Included	LABELS: 1-PD,3-RA3,2-Work,4-Resolved
rayyan-113266139	CRUK to fund mid-career scientists	2014			Cancer Discov	2159-8274	4	9	Of3			eng			Cancer Research UK's expanded 5-year funding strategy includes an annual award for mid-career scientists providing Â£1.5 million ($2.3 million) over 6 years to cover the costs of running a lab.	Excluded
rayyan-113266140	Diplomatic service	2014			Nature	0028-0836	512	7515	347			eng				Excluded
rayyan-113266141	Finding the root	2014			Nature	0028-0836	512	7514	231			eng				Excluded
rayyan-113266142	Open goal	2014			Nature	0028-0836	510	7504	188			eng				Included	LABELS: 1-DEI,3-RA3,2-Work,4-Resolved
rayyan-113266143	Stars of South American science	2014			Nature	0028-0836	510	7504	201			eng				Included	LABELS: 1-PD,3-RA3,2-Work,4-Resolved
rayyan-113266144	Integrity mentors	2014			Nature	0028-0836	510	7503	8			eng				Excluded
rayyan-113266145	Not so neutral	2014			Nature	0028-0836	506	7488	265			eng				Excluded
rayyan-113266146	Career Choices in Marine and Environmental Sciences Navigating a Sea of Options	2014			Oceanography	1042-8275	27	2	201-207		<Go to ISI>://WOS:000338758400025				The world of science continues to train and grant degrees to an abundance of eager young investigators, yet the number of tenure-track positions in oceanography and related fields is not increasing. Nevertheless, academic institutions and scientific research programs still largely emphasize academic careers for PhD recipients. Rarely do graduate programs explicitly provide information on, or prep…	Excluded
rayyan-113266147	2014 3M ESPE Preventative Pediatric Dentistry Postdoctoral Research Fellowship Abstracts	2014			Pediatric Dentistry	0164-1263	36	2	166-167		<Go to ISI>://WOS:000342336600014					Excluded
rayyan-113266148	RIH researchers find increase in patients admitted with infections resistant to common antibiotics	2014			Rhode Island medical journal (2013)		97	5	56		https://www.scopus.com/inward/record.uri?eid=2-s2.0-84940763491&partnerID=40&md5=0cb264c182fa594810f97ef98c53f478					Excluded
rayyan-113266149	Make the most of PhDs	2015			Nature	0028-0836	528	7580	7			eng				Included	LABELS: 2-PD,3-RA2,1-Work,4-Resolved
rayyan-113266150	Built on trust	2015			Nature	0028-0836	527	7579	410			eng				Excluded
rayyan-113266151	Research for all	2015			Nature	0028-0836	527	7578	275			eng				Excluded
rayyan-113266152	Women in Metabolism: Part II	2015			Cell Metab	1550-4131	22	3	352-6			eng			The "Rosies" of Cell Metabolism are back for the second part of the "Women in Metabolism" series. In continuing our celebrations of Cell Metabolism's 10th anniversary, we are happy to present 15 new fascinating stories, revealing the passion, dedication, and words of wisdom from women leaders in the metabolism field.	Included	LABELS: 1-PD,3-RA3,4-Resolved
rayyan-113266153	Opening borders and barriers	2015			Nature	0028-0836	527	7577	S80-2			eng				Excluded
rayyan-113266154	China's diaspora brings it home	2015			Nature	0028-0836	527	7577	S68-71			eng				Excluded
rayyan-113266155	Why interdisciplinary research matters	2015			Nature	0028-0836	525	7569	305			eng				Excluded
rayyan-113266156	Rise of the citizen scientist	2015			Nature	0028-0836	524	7565	265			eng				Excluded
rayyan-113266157	Timeless advice	2015			Nature	0028-0836	523	7561	381-2			eng				Included	LABELS: 1-PD,3-RA3,4-Resolved
rayyan-113266158	Sexism has no place in science	2015			Nature	0028-0836	522	7556	255			eng				Included	LABELS: 1-DEI,3-RA3,4-Resolved
rayyan-113266159	Africa	2015			Nature	0028-0836	522	7556	S28-9			eng				Excluded
rayyan-113266160	Research management: Priorities for science in India	2015			Nature	0028-0836	521	7551	151-5			eng				Included	LABELS: 1-PD,3-RA3,4-Resolved
rayyan-113266161	Philanthropies team up to fund young scientists	2015			Cancer Discov	2159-8274	5	6	Of8			eng			The Howard Hughes Medical Institute, the Bill & Melinda Gates Foundation, and the Simons Foundation announced an initiative to support talented, early-career scientists working in biology and biomedical research. They plan to invest $148 million in the program over the next 5 years.	Excluded
rayyan-113266162	Gone fishing	2015			Nature	0028-0836	519	7541	5			eng				Excluded
rayyan-113266163	Encouraging researchers at an early stage of their careers	2015			Vet Rec	0042-4900	176	9	214			eng				Excluded
rayyan-113266164	The idea factory	2015			Nature	0028-0836	518	7539	274			eng				Included	LABELS: 3-RA3,1-Work,4-Resolved
rayyan-113266165	Nature journals offer double-blind review	2015			Nature	0028-0836	518	7539	274			eng				Excluded
rayyan-113266166	Technical support	2015			Nature	0028-0836	517	7536	528			eng				Excluded
rayyan-113266167	Research: Encouraging researchers at an early stage of their careers	2015			Veterinary Record		176	9	214		https://www.scopus.com/inward/record.uri?eid=2-s2.0-84923863374&doi=10.1136%2fvr.h1063&partnerID=40&md5=5c9876379175353396b2d4a162bdc801					Excluded
rayyan-113266168	Preface	2015			Recent Advances in Algebraic Geometry: A Volume in Honor of Rob Lazarsfeld's 60th Birthday				xi-xiv		https://www.scopus.com/inward/record.uri?eid=2-s2.0-84952949522&doi=10.1007%2f9781107416000.001&partnerID=40&md5=aa938be0ead38dd076a6fa76b6290f04				The conference â€œRecent Advances in Algebraic Geometryâ€ was held between May 16 and 19, 2013, at the University of Michigan, Ann Arbor, to honor Robert K. Lazarsfeld (known as â€œRobâ€ among friends and colleagues) on the occasion of his 60th birthday. The conference honored Robâ€™s outstanding contributions to algebraic geometry and the mathematical community, bringing together a large crowd…	Excluded
rayyan-113266169	Awards for Distinguished Scientific Early Career Contributions to Psychology	2016			Am Psychol	0003-066x	71	8	684-686			eng			The Early Career Awards, given for the first time in 1974, recognize the large number of psychologists who demonstrate excellence early in their careers. Recipients of this award may not have held a doctoral degree for more than nine years. For purposes of this award, psychology has been divided into 10 areas: animal learning and behavior, comparative; developmental; health; cognition/human learn…	Excluded
rayyan-113266170	Academia must resist political confirmation bias	2016			Nature	0028-0836	540	7631	7			eng				Excluded
rayyan-113266171	It takes a village	2016			Nat Microbiol	2058-5276	1		16248			eng				Included	LABELS: 1-DEI,3-RA3,2-Well,4-Resolved
rayyan-113266172	A guide to the Nature Index	2016			Nature	0028-0836	539	7629	S32			eng				Excluded
rayyan-113266173	Judge science on merit, not assumptions	2016			Nature	0028-0836	539	7628	139-140			eng				Excluded
rayyan-113266174	Twitterstorm shows why scientific evidence matters	2016			Nature	0028-0836	539	7627	6			eng				Excluded
rayyan-113266175	The plight of young scientists	2016			Nature	0028-0836	538	7626	443			eng				Excluded
rayyan-113266176	Early-career researchers need fewer burdens and more support	2016			Nature	0028-0836	538	7626	427			eng				Included	LABELS: 1-PD,3-RA3,2-Well,4-Resolved
rayyan-113266177	Young researchers thrive in life after academia	2016			Nature	0028-0836	537	7622	585			eng				Included	LABELS: 2-PD,3-RA3,1-Work,4-Resolved
rayyan-113266178	Is science only for the rich?	2016			Nature	0028-0836	537	7621	466-70			eng				Included	LABELS: 1-DEI,3-RA3,2-Work,4-Resolved
rayyan-113266179	Science and inequality	2016			Nature	0028-0836	537	7621	465			eng				Excluded
rayyan-113266180	Socio-economic inequality in science is on the rise	2016			Nature	0028-0836	537	7621	450			eng				Excluded
rayyan-113266181	Looking after researchers	2016			Nurse Res	1351-5578 (Print) 1351-5578	24	1	5			eng			The theme papers in this issue focus on engaging participants in research and the importance of considering their needs. Notwithstanding the importance of these issues for participants in research, the paper in this issue by Ramjan et al highlights the importance of also looking after the research team.	Excluded
rayyan-113266182	Relocating science	2016			Nature	0028-0836	536	7617	S2-3			eng				Excluded
rayyan-113266183	New Investigator Award	2016			Bioanalysis	1757-6180	8	18	1885-92			eng				Excluded
rayyan-113266184	UK research assessment should boost support for principal investigators	2016			Nature	0028-0836	536	7614	5			eng				Excluded
rayyan-113266185	Reward the forgotten foot soldiers of science	2016			Nature	0028-0836	535	7612	323			eng				Excluded
rayyan-113266186	Brexit vote highlights lack of leaving plan	2016			Nature	0028-0836	534	7609	589			eng				Excluded
rayyan-113266187	Crunch time	2016			Nature	0028-0836	533	7604	438			eng				Included	LABELS: 3-RA3,1-Well,2-Work,4-Resolved
rayyan-113266188	Biden time	2016			Nature	0028-0836	532	7600	414			eng				Excluded
rayyan-113266189	Better together	2016			Nature	0028-0836	530	7588	6			eng				Excluded
rayyan-113266190	Found out	2016			Nature	0028-0836	529	7587	438			eng				Excluded
rayyan-113266191	Helping hands: Organizations, institutions work to assist and mentor early career investigators	2016			Cancer	0008-543x	122	2	173-4			eng				Excluded
rayyan-113266192	Policy: Minorities programme	2016			Nature		539	7628	321		https://www.scopus.com/inward/record.uri?eid=2-s2.0-85081172605&doi=10.1038%2fnj7628-321b&partnerID=40&md5=ce4f5cc68a645c81590f23c85ce95441					Excluded
rayyan-113266193	Trade talk: Binational liaison	2016			Nature		536	7617	491		https://www.scopus.com/inward/record.uri?eid=2-s2.0-84994831787&doi=10.1038%2fnj7617-491a&partnerID=40&md5=21209626d40c0ba2b87c1956dec88b53					Included	LABELS: 1-PD,3-RA3,4-Resolved
rayyan-113266194	Training: Postdocs to learn online	2016			Nature		531	7595	541		https://www.scopus.com/inward/record.uri?eid=2-s2.0-85081125389&doi=10.1038%2fnj7595-541b&partnerID=40&md5=4e29ec8887bbd901e64226c1799a9027					Excluded
rayyan-113266195	Biohackers can boost trust in biology	2017			Nature	0028-0836	552	7685	291			eng				Excluded
rayyan-113266196	A guide to the Nature Index	2017			Nature	0028-0836	552	7683	S34			eng				Excluded
rayyan-113266197	Q&A: The ground floor of discovery	2017			Nature	0028-0836	551	7678	S24-s25			eng				Excluded
rayyan-113266198	Many junior scientists need to take a hard look at their job prospects	2017			Nature	0028-0836	550	7677	429			eng				Included	LABELS: 3-RA3,1-Work,4-Resolved
rayyan-113266199	Science must acknowledge its past mistakes and crimes	2017			Nature	0028-0836	549	7670	2022-05-06			eng				Excluded
rayyan-113266200	Budget cuts fuel frustration among Japan's academics	2017			Nature	0028-0836	548	7667	259			eng				Excluded
rayyan-113266201	Drug approval needs a helping hand	2017			Nature	0028-0836	548	7666	135			eng				Excluded
rayyan-113266202	The secrets of a top salary in science	2017			Nature	0028-0836	546	7660	576			eng				Excluded
rayyan-113266203	Barriers and Attitudes to Research Among Residents in Plastic and Reconstructive Surgery: A National Multicenter Cross-Sectional Study	2017			J Surg Educ	1878-7452	74	6	1094-1104			eng			OBJECTIVE: Research sets the foundation for developing plastic surgeons who think critically and approach clinical practice with an inquisitive mind. The objective of this study was to characterize current attitudes and perceived barriers towards conducting research during residency. DESIGN: A validated 36-item questionnaire was developed by a national task-force of Canadian plastic surgery train…	Excluded
rayyan-113266204	Brainstorming is not the way to discuss scientific issues	2017			Nature	0028-0836	545	7653	134			eng				Excluded
rayyan-113266205	Human migration	2017			Nature	0028-0836	543	7643	21			eng				Excluded
rayyan-113266206	Postdocs, What Would You Tell Your Younger Self?	2017			Cell	0092-8674	168	5	745-748			eng			Looking back at the time spent in graduate school and postdoctoral training can be illuminating. We asked postdoctoral researchers to tell us what kind of advice they would give to their younger selves.	Included	LABELS: 1-PD,3-RA3,4-Resolved
rayyan-113266207	Researchers should reach beyond the science bubble	2017			Nature	0028-0836	542	7642	391			eng				Excluded
rayyan-113266208	Academia needs to confront sexism	2017			Science	0036-8075	357	6347	222-222		<Go to ISI>://WOS:000405391700050				A few years ago, I started my postdoc in a prominent biology lab at a top U.S. university, supported by a prestigious fellowship. I thought I was on track to become a professor. Instead, I am one of a number of female postdocs to leave the lab prematurely in recent years because of my supervisor's sexist behavior and the toxic lab environment she created. (Yes, she-women can be sexist, too, thoug…	Included	LABELS: 1-DEI,3-RA3,4-Resolved
rayyan-113266209	Salary: Postdoc penalty	2017			Nature		542	7640	263		https://www.scopus.com/inward/record.uri?eid=2-s2.0-85081149813&doi=10.1038%2fnj7640-263b&partnerID=40&md5=5285d2d436f21961d9d5af5afba73f94					Included	LABELS: 3-RA3,1-Well,4-Resolved
rayyan-113266210	Survey reveals highs and lows of a life in science	2018			Nature	0028-0836	562	7728	459			eng				Excluded
rayyan-113266211	A boost for Palestinian science	2018			Nature	0028-0836	563	7731	293			eng				Excluded
rayyan-113266212	From artists to scientists, anyone can have a successful streak at any time	2018			Nature	0028-0836	559	7713	151-152			eng				Excluded
rayyan-113266213	Awards for Distinguished Scientific Early Career Contributions to Psychology	2018			Am Psychol	0003-066x	73	9	1130-1132			eng			The Early Career Awards, given for the first time in 1974, recognize the large number of excellent early career psychologists. Recipients of this award may not have held a doctoral degree for more than nine years. For purposes of this award, psychology has been divided into 10 areas: animal learning and behavior, comparative; developmental; health; cognition/human learning; psychopathology; behav…	Excluded
rayyan-113266214	Ban bullying in science	2018			Nature	0028-0836	563	7733	600			eng				Included	LABELS: 1-DEI,3-RA3,2-Well,4-Resolved
rayyan-113266215	Stop exploitation of foreign postdocs in the United States	2018			Nature	0028-0836	563	7732	444			eng				Included	LABELS: 1-DEI,3-RA3,4-Resolved
rayyan-113266216	Why the Bank of England should put a female scientist on its next Â£50 note	2018			Nature	0028-0836	563	7730	156			eng				Excluded
rayyan-113266217	Why fewer women than men ask questions at conferences	2018			Nature	0028-0836	562	7727	451			eng				Included	LABELS: 1-DEI,3-RA3,4-Resolved
rayyan-113266218	Women in Stem Cell Science: Part II	2018			Stem Cell Reports	2213-6711	11	4	843-846			eng			Part II of this series continues a focus on top female researchers in the stem cell field, with personal stories and reflections on career paths. Women play key roles as leaders in the field and with the International Society for Stem Cell Research. Part I was published in the September 2018 issue of Stem Cell Reports.	Included	LABELS: 1-PD,2-DEI,3-RA3,4-Resolved
rayyan-113266219	The importance of taking a break	2018			Nat Microbiol	2058-5276	3	10	1077			eng				Excluded
rayyan-113266220	Women in Stem Cell Science: Part I	2018			Stem Cell Reports	2213-6711	11	3	609-612			eng			Female scientists play important leadership roles in the field and with the International Society for Stem Cell Research. We asked a number of these top researchers to share their personal stories and reflect on their career paths. Part II of this series will run in the October 2018 issue of Stem Cell Reports.	Included	LABELS: 1-PD,2-DEI,3-RA3,4-Resolved
rayyan-113266221	Take a Deep Breath and Switch	2018			Cell	0092-8674	174	6	1333-1336			eng			Choosing a research topic is an important decision at any level. The choice shapes decisions about what graduate lab to join, which post-doctoral position to pursue, how to start an independent lab, and what companies might make good employers. The thing to remember is that "the choice" can, and perhaps should, be made many times during a career, and each time, it can take an exciting new turn. L…	Included	LABELS: 1-PD,3-RA3,4-Resolved
rayyan-113266222	Celebrating women in science	2018			Nat Cell Biol	1465-7392	20	9	993			eng				Included	LABELS: 2-PD,1-DEI,3-RA2,4-Resolved
rayyan-113266223	Recognition for inspirational women in science	2018			Nature	0028-0836	559	7715	443-444			eng				Excluded
rayyan-113266224	Track the fate of postdocs to help the next generation of scientists	2018			Nature	0028-0836	559	7714	302			eng				Included	LABELS: 1-PD,3-RA3,2-Work,4-Resolved
rayyan-113266225	No place for bullies in science	2018			Nature	0028-0836	559	7713	151			eng				Included	LABELS: 3-RA3,1-Well,2-Mentor,4-Resolved
rayyan-113266226	How to grow a healthy lab	2018			Nature	0028-0836	557	7705	293			eng				Included	LABELS: 3-RA3,2-Well,1-Mentor,4-Resolved
rayyan-113266227	A welcome framework for research in Africa	2018			Nature	0028-0836	556	7701	274			eng				Excluded
rayyan-113266228	Military work threatens science and security	2018			Nature	0028-0836	556	7701	273			eng				Excluded
rayyan-113266229	A PhD state of mind	2018			Nat Cell Biol	1465-7392	20	4	363			eng				Included	LABELS: 3-RA3,1-Well,4-Resolved
rayyan-113266230	White Book on Physical and Rehabilitation Medicine (PRM) in Europe. Chapter 10. Science and research in PRM: specificities and challenges	2018			Eur J Phys Rehabil Med	1973-9087	54	2	287-310			eng			In the context of the White Book of Physical and Rehabilitation Medicine (PRM), this paper deals with Research, the future of PRM. PRM students and specialists are mainly involved in biomedical research, investigating the biological processes, the causes of diseases, their medical diagnosis, the evaluation of their consequences on functioning, disability and health and the effects of health inter…	Excluded
rayyan-113266231	Race- and gender-based bias persists in US science	2018			Nature	0028-0836	554	7693	561			eng				Excluded
rayyan-113266232	Watch your language	2018			Nature	0028-0836	554	7692	395			eng				Included	LABELS: 1-DEI,3-RA3,4-Resolved
rayyan-113266233	Means and myths of mentoring	2018			Nat Cell Biol	1465-7392	20	2	117			eng				Included	LABELS: 2-PD,3-RA3,1-Mentor,4-Resolved
rayyan-113266234	Medical research often ignores differing health outcomes for men and women	2018			Nature	0028-0836	553	7686	119			eng				Excluded
rayyan-113266235	Support for US postdocs is growing slowly	2018			Nature	0028-0836	553	7688	369			eng				Included	LABELS: 1-PD,3-RA3,4-Resolved
rayyan-113266236	Author Correction: Contributions of cuticle permeability and enzyme detoxification to pyrethroid resistance in the major malaria vector Anopheles gambiae (Scientific Reports DOI: 10.1038/s41598-017-11357-z)	2018			Scientific Reports		8	1			https://www.scopus.com/inward/record.uri?eid=2-s2.0-85045393757&doi=10.1038%2fs41598-018-24094-8&partnerID=40&md5=14b87d8a65884df123db678bd7052f99				The Acknowledgements section in this article is incorrect. "G.A.Y. was supported by the Mediterranean Infection Foundation. We thank the LabEx CeMEB for supporting G.A.Y.'s Scientific Immersion at Heraklion, and INFRAVEC2 for funding the cuticular analysis. Very special thanks go to Philippe Clair for excellent advice on qPCR, the Treilles foundation:Â« La fondation des treilles, crÃ©Ã©e par Anne…	Excluded
rayyan-113266237	Brian Andrew Gordon	2018			The Lancet Neurology		17	3	210-212		https://www.scopus.com/inward/record.uri?eid=2-s2.0-85041996795&doi=10.1016%2fS1474-4422%2818%2930046-2&partnerID=40&md5=ec1006b42547ce8accf76233c96504b2					Excluded
rayyan-113266238	AHFE 2017 International Conference on Human Factors in Training, Education, and Learning Sciences, 2017	2018			Advances in Intelligent Systems and Computing		596		1-435		https://www.scopus.com/inward/record.uri?eid=2-s2.0-85022211336&partnerID=40&md5=5d1ac73520f9a4a8d61b629a02057aac				The proceedings contain 42 papers. The special focus in this conference is on Human Factors in Training, Education, and Learning Sciences. The topics include: A learning assessment platform for adult; interactions between learner assessment and content requirement; a review of personal profile features in personalized learning systems; research on the effects of post-doctoral system on the univer…	Excluded
rayyan-113266239	Awards for Distinguished Scientific Early Career Contributions to Psychology	2019			Am Psychol	0003-066x	74	9	1033-1035			eng			The Early Career Awards, given for the first time in 1974, recognize the large number of excellent early career psychologists. Recipients of this award may not have held a doctoral degree for more than nine years. For purposes of this award, psychology has been divided into 10 areas: animal learning and behavior, comparative; developmental; health; cognition/human learning; psychopathology; behav…	Excluded
rayyan-113266240	The mental health of PhD researchers demands urgent attention	2019			Nature	0028-0836	575	7782	257-258			eng				Included	LABELS: 3-RA3,1-Well,4-Resolved
rayyan-113266241	Journal of Materials Chemistry B profiles: Contributors to the Emerging Investigators 2019 Issue	2019			J Mater Chem B	2050-750x	7	41	6267-6270			eng			Our 2019 Emerging Investigators themed issues gather some of the best research being conducted by scientists in the early stages of their independent career. Each contributor was recommended as carrying out work with the potential to influence future directions in materials chemistry. Congratulations to all of the researchers featured, we hope you enjoy reading this issue.	Excluded
rayyan-113266242	Changing mindsets	2019			Nat Rev Cancer	1474-175x	19	10	539			eng				Included	LABELS: 3-RA3,1-Mentor,4-Resolved
rayyan-113266243	Younger scientists need better support	2019			Nature	0028-0836	572	7771	563			eng				Included	LABELS: 1-DEI,3-RA3,2-Well,4-Resolved
rayyan-113266244	Diversity and international collaboration should not become casualties of anti-espionage policies	2019			Nature	0028-0836	571	7765	297			eng				Included	LABELS: 1-PD,2-DEI,3-RA3,4-Resolved
rayyan-113266245	Nature is proud to support Pride in STEM	2019			Nature	0028-0836	571	7763	5			eng				Excluded
rayyan-113266246	Being a PhD student shouldn't be bad for your health	2019			Nature	0028-0836	569	7756	307			eng				Included	LABELS: 3-RA3,1-Well,4-Resolved
rayyan-113266247	What career advice do you give your grad students or postdocs?	2019			Trends Microbiol	0966-842x	27	6	471-472			eng				Included	LABELS: 1-PD,3-RA3,2-Mentor,4-Resolved
rayyan-113266248	Brexit has already irreparably damaged research	2019			Nature	0028-0836	568	7750	5			eng				Excluded
rayyan-113266249	How to transition from 'early career' to 'established'	2019			Biotechniques	0736-6205	66	1	2022-09-11			eng			PhDs, postdocs, fellows and newly appointed lecturers all fall into the category of early-career researchers (ECRs). The life of researchers in early stages of their career is far from straightforward. Funding is a huge barrier for many ECRs looking to make the next step in their career, but it's not the only challenge. It is important that we recognize, support and reward their development. This…	Included	LABELS: 1-PD,3-RA3,2-Work,4-Resolved
rayyan-113266250	Championing scientist migration	2019			Nat Cell Biol	1465-7392	21	2	113			eng				Included	LABELS: 1-DEI,3-RA3,1-Work,4-Resolved
rayyan-113266251	Award for Distinguished Scientific Early Career Contributions to Psychology: Julie D. Golomb	2019			The American psychologist		74	9	1080-1082		https://www.scopus.com/inward/record.uri?eid=2-s2.0-85076425358&doi=10.1037%2famp0000573&partnerID=40&md5=6db4add9f9871611d56ff6c36b934890				The APA Awards for Distinguished Scientific Early Career Contributions to Psychology recognize psychologists who have demonstrated excellence early in their careers and have held a doctoral degree for no more than 9 years. One of the 2019 award winners is Julie D. Golomb, "for outstanding research on the intricate relationship between eye movements, visual perception, attention, and memory. Julie…	Excluded
rayyan-113266252	A pandemic is no time to cut the European Research Council's funding	2020			Nature	0028-0836	585	7825	323-324			eng				Excluded
rayyan-113266253	Postdocs in crisis: science cannot risk losing the next generation	2020			Nature	0028-0836	585	7824	160			eng				Included	LABELS: 3-RA3,1-Well,2-Work,4-Resolved
rayyan-113266254	Japan after Abe: research needs a fresh start	2020			Nature	0028-0836	585	7824	159			eng				Excluded
rayyan-113266255	Henrietta Lacks: science must right a historical wrong	2020			Nature	0028-0836	585	7823	7			eng				Excluded
rayyan-113266256	Andrew Boydston answers questions about additive manufacturing	2020			Nat Commun	2041-1723	11	1	3992			eng			Andrew J. Boydston is the Yamamoto Family Professor of Chemistry at the University of Wisconsin-Madison. As a trained chemist he worked on catalysts for the synthesis of polymers during his postdoc time and started his independent career as an assistant professor of Chemistry in 2010 at the University of Washington. In 2014 he involved in a project with colleagues at the mechanical engineering de…	Excluded
rayyan-113266257	Why Black lives matter in science	2020			Nat Methods	1548-7091	17	7	645			eng				Included	LABELS: 1-DEI,3-RA3,4-Resolved
rayyan-113266258	Systemic racism: science must listen, learn and change	2020			Nature	0028-0836	582	7811	147			eng				Excluded
rayyan-113266259	COVID-19 Hits Cancer Research Funding	2020			Cancer Discov	2159-8274	10	6	756			eng			As the COVID-19 pandemic stretches on, investigators are becoming increasingly concerned about longer-term effects on grants and funding for cancer research. Institutions and philanthropic organizations are especially likely to be hit hard by the economic crisis, with effects that will be particularly acute for early-career investigators.	Excluded
rayyan-113266260	We need more researchers in Women's History Month	2020			Nature	0028-0836	580	7801	8			eng				Excluded
rayyan-113266261	We're with you	2020			Nature	0028-0836	579	7800	471-472			eng				Excluded
rayyan-113266262	Gender Inclusion in Microbial Sciences	2020			Cell Host Microbe	1931-3128	27	3	322-324			eng				Included	LABELS: 2-PD,1-DEI,3-RA3,4-Resolved
rayyan-113266263	Managing interdisciplinary health research--theoretical and practical aspects	2002			Int J Health Plann Manage	0749-6753 (Print) 0749-6753	17	3	195-212	Aagaard-Hansen, J. and Ouma, J. H.		eng		Danish Bilharziasis Laboratory, Jaegersborg AllÃ© 1D, 2920 Charlottenlund, Denmark. jah@bilharziasis.dk	Interdisciplinary health research can offer valuable evidence for health care managers. However, there are specific challenges regarding the management of such projects. Based on 7 years of experience from a project in western Kenya, the authors point to the need for a sufficient time horizon, a high level of communication, equity between the disciplines and the identification of appropriate eval…	Excluded
rayyan-113266264	More outreach for young scientists	2010			Nature	0028-0836	467	7314	401	Aalbers, C. J. and Groen, J. L. and Sivapalaratnam, S.		eng				Included	LABELS: 1-PD,2-INT,3-RA3,4-Resolved
rayyan-113266265	Lab life - when privileged are a minority, equity stands a chance	2018			Nature	0028-0836	563	7732	473	Aalipour, A.		eng				Included	LABELS: 1-DEI,3-RA3,2-Admin,4-Resolved
rayyan-113266266	Nobel laureates: close encounters	2005			Nature	0028-0836	436	7048	170-1	Abbot, A.		eng				Excluded
rayyan-113266267	Postdocs protest against poor career prospects	1998			Nature	0028-0836			2022-04-05	Abbott, A.	<Go to ISI>://WOS:000073241100004					Included	LABELS: 3-RA3,1-Work,4-Resolved
rayyan-113266268	EMBL pay settlement will cost millions. European Molecular Biology Laboratory	1999			Nature	0028-0836 (Print) 0028-0836	402	6761	453	Abbott, A.		eng				Excluded
rayyan-113266269	Mass resignation forces Italian rethink on university funds	2002			Nature	0028-0836 (Print) 0028-0836	420	6917	722	Abbott, A.		eng				Excluded
rayyan-113266270	Dispute over first authorship lands researchers in dock	2002			Nature	0028-0836 (Print) 0028-0836	419	6902	4	Abbott, A.		eng				Excluded
rayyan-113266271	Court ruling upsets hopes for career reforms	2004			Nature	0028-0836	430	7000	599	Abbott, A.		eng				Included	LABELS: 3-RA3,1-Work,4-Resolved
rayyan-113266272	Junior biologists score partial victory over lab conditions	2004			Nature	0028-0836	430	6995	7	Abbott, A.		eng				Excluded
rayyan-113266273	Six-day sacking over as researcher regains Italian job	2004			Nature	0028-0836	428	6984	683	Abbott, A.		eng				Excluded
rayyan-113266274	Italy's bright spots	2005			Nature	0028-0836	438	7070	1046-7	Abbott, A.		eng				Excluded
rayyan-113266275	Iranian neuroscience: the brains trust of Tehran	2005			Nature	0028-0836	435	7040	264-5	Abbott, A.		eng				Excluded
rayyan-113266276	EU science fund targets young guns	2006			Nature	0028-0836	441	7094	672	Abbott, A.		eng				Excluded
rayyan-113266277	Saving Italian science	2006			Nature	0028-0836	440	7082	264-5	Abbott, A.		eng				Excluded
rayyan-113266278	Dismissed researcher wins court battle	2009			Nature	0028-0836	458	7238	558-9	Abbott, A.		eng				Excluded
rayyan-113266279	Brain imaging studies under fire	2009			Nature	0028-0836	457	7227	245	Abbott, A.		eng				Excluded
rayyan-113266280	Germans cook up liver project	2010			Nature	0028-0836	468	7326	879	Abbott, A.		eng				Excluded
rayyan-113266281	Strikes could 'break' Italy's universities	2010			Nature	0028-0836	466	7302	16-7	Abbott, A.		eng				Excluded
rayyan-113266282	Science fortunes of Balkan neighbours diverge	2011			Nature		469	7329	142-143	Abbott, A.	https://www.scopus.com/inward/record.uri?eid=2-s2.0-78651390040&doi=10.1038%2f469142a&partnerID=40&md5=38e4e4af43c28b0c2c04b3ec54ba1d4c					Excluded
rayyan-113266283	Turkey cracks down on academic freedom	2012			Nature	0028-0836	487	7405	19-20	Abbott, A.		eng				Excluded
rayyan-113266284	Trial tests Austrian integrity body	2012			Nature	0028-0836	485	7396	15	Abbott, A.		eng				Excluded
rayyan-113266285	Reforms at stake in Italian election	2013			Nature	0028-0836	494	7437	293	Abbott, A.		eng				Excluded
rayyan-113266286	Ukraine's science in turmoil	2014			Nature	0028-0836	508	7494	15-6	Abbott, A.		eng				Excluded
rayyan-113266287	Ukrainian scientists in forefront of protest	2014			Nature	0028-0836	505	7485	599	Abbott, A.		eng				Included	LABELS: 3-RA3,1-Work,2-Admin,4-Resolved
rayyan-113266288	Saudi Arabia opens top-notch laser lab	2015			Nature	0028-0836	518	7539	281-2	Abbott, A.		eng				Excluded
rayyan-113266289	Greek science haunted by hydra of problems	2015			Nature	0028-0836	517	7533	127-8	Abbott, A.		eng				Included	LABELS: 3-RA3,1-Work,4-Resolved
rayyan-113266290	First Greek science agency is rare source of joy for beleaguered researchers	2016			Nature	0028-0836	535	7612	333	Abbott, A.		eng				Included	LABELS: 3-RA3,1-Admin,4-Resolved
rayyan-113266291	A celebration of Spain's exemplary lab leaders	2017			Nature	0028-0836	552	7683	139-140	Abbott, A.		eng				Excluded
rayyan-113266292	Hungary rewards highly cited scientists with bonus grants	2017			Nature	0028-0836	551	7681	425-426	Abbott, A.		eng				Excluded
rayyan-113266293	Super catalysts	2017			Nature		552	7683	139-140	Abbott, A.	https://www.scopus.com/inward/record.uri?eid=2-s2.0-85044308571&doi=10.1038%2fd41586-017-07836-y&partnerID=40&md5=4182b9b67e6fbdfb3dd64e465439da5b			Munich, Germany		Excluded
rayyan-113266294	In the Palestinian territories, science struggles against all odds	2018			Nature	0028-0836	563	7731	308-311	Abbott, A.		eng				Excluded
rayyan-113266295	European scientists seek 'epigenetic clock' to determine age of refugees	2018			Nature	0028-0836	561	7721	15	Abbott, A.		eng				Excluded
rayyan-113266296	Max Planck astrophysicist at centre of bullying allegations speaks up	2018			Nature	0028-0836	559	7713	159-160	Abbott, A.		eng				Excluded
rayyan-113266297	Stress, anxiety, harassment: huge survey reveals pressures of scientists' working lives	2020			Nature	0028-0836	577	7791	460-461	Abbott, A.		eng				Excluded
rayyan-113266298	Boon or burden: what has the EU ever done for science?	2016			Nature	0028-0836	534	7607	307-9	Abbott, A. and Butler, D. and Gibney, E. and Schiermeier, Q. and Van Noorden, R.		eng				Excluded
rayyan-113266299	How Brexit is changing the lives of eight researchers	2017			Nature	0028-0836	543	7647	600-601	Abbott, A. and Callaway, E. and Cressey, D. and Gibney, E. and Vesper, I.		eng				Excluded
rayyan-113266300	UK scientists in limbo after Brexit shock	2016			Nature	0028-0836	534	7609	597-8	Abbott, A. and Cressey, D. and Van Noorden, R.		eng				Excluded
rayyan-113266301	Reflections on researcher departure: Closure of prison relationships in ethnographic research	2019			Nurs Ethics	0969-7330 (Print) 0969-7330	26	5	1424-1441	Abbott, L. and Scott, T.		eng		University of Hertfordshire, Hatfield, UK.	BACKGROUND: The United Kingdom has the highest incarceration rate in Western Europe. It is known that women in prison are a vulnerable female population who are at risk of mental ill-health due to disadvantaged and chaotic life experiences. Accurate numbers of pregnant women held in UK prisons are not recorded, yet it is estimated that 6%-7% of the female prison population are at varying stages o…	Excluded
rayyan-113266302	The Value of Preparing PhD Students as Research Mentors: Application of Kram's Temporal Mentoring Model	2016			J Prof Nurs	8755-7223	32	6	421-429	Abbott-Anderson, K. and Gilmore-Bykovskyi, A. and Lyles, A. A.		eng		Advanced Fellow, William S. Middleton Veterans Hospital, Madison, WI 53705. Fellow, University of Wisconsin-Madison School of Nursing, Madison, WI 53705.; Assistant Professor, School of Nursing, Minnesota State University, 360 Wissink Hall, Mankato, MN, 56001.. Electronic address: kristen.anderson@mnsu.edu. Advanced Fellow, William S. Middleton Veterans Hospital, Madison, WI 53705. Fellow, Univer…	The ability to successfully mentor others is an essential skill necessary for building and strengthening an infrastructure of well-prepared nurse faculty to accelerate advancements in nursing science. Mentoring is a fundamental part of the nurse faculty role, but new faculty are often unprepared to take on mentoring roles early in their academic career. Applied training in research mentoring init…	Excluded
rayyan-113266303	A CASE STUDY OF THE BIBLIOTHECA ALEXANDRINA RESEARCH GRANTS PROGRAM FOR YOUNG EGYPTIAN SCIENTISTS: LESSONS LEARNED	2016			Iceri2016: 9th International Conference of Education, Research and Innovation	978-84-617-5895-1			8107-8112	Abdelrassoul, M. and Elwakil, M. and Allam, E. and Elgamal, H. and El-Faham, M. and Chova, L. G. and Martinez, A. L. and Torres, I. C.	<Go to ISI>://WOS:000417330208016				Egypt has about 7,752 students who received doctoral degree in 2014, up to 4,331 in 2012, yet around 0.2% of the Egyptian national income is being spent on scientific research. The universities' budgets are strained by the large enrolment of students in undergraduate and postgraduate programs that even non-governmental universities have started to seek international funding as well as collaborati…	Included	LABELS: 1-PD,3-RA2,2-Work,4-Resolved
rayyan-113266304	A brief discussion of aspects in breast cancer research, science mentorship and the workplace culture today	2017			Breast Cancer Management	1758-1923	6	3	89-96	Abderrahman, B.	<Go to ISI>://WOS:000425904800002				Balkees Abderrahman speaks to Roshaine Wijayatunga, managing commissioning editor: Balkees Abderrahman is a Fellow of Breast Medical Oncology at MD Anderson Cancer Center and a Fellow of the Royal Society of Medicine of Great Britain. She is a PhD trainee under model "Applicants of Very High Quality" at the Faculty of Medicine, The University of Leeds, West Yorkshire, Great Britain. She works wit…	Excluded
rayyan-113266305	Improvement of medical content in the curriculum of biomedical engineering based on assessment of students outcomes	2017			BMC Med Educ	1472-6920	17	1	129	Abdulhay, E. and Khnouf, R. and Haddad, S. and Al-Bashir, A.		eng		Department of Biomedical Engineering, Faculty of Engineering, Jordan University of Science and Technology, Irbid, 22110, Jordan. ewabdulhay@just.edu.jo. Department of Biomedical Engineering, Faculty of Engineering, Jordan University of Science and Technology, Irbid, 22110, Jordan.	BACKGROUND: Improvement of medical content in Biomedical Engineering curricula based on a qualitative assessment process or on a comparison with another high-standard program has been approached by a number of studies. However, the quantitative assessment tools have not been emphasized. The quantitative assessment tools can be more accurate and robust in cases of challenging multidisciplinary fie…	Excluded
rayyan-113266306	Critical Analysis of Primary Literature in a Master's-Level Class: Effects on Self-Efficacy and Science-Process Skills	2015			CBE Life Sci Educ	1931-7913	14	3		Abdullah, C. and Parris, J. and Lie, R. and Guzdar, A. and Tour, E.		eng		*Biomedical Sciences Graduate Program, Division of Biological Sciences, University of California, San Diego, La Jolla, CA 92093. Department of Psychology, Division of Biological Sciences, University of California, San Diego, La Jolla, CA 92093. Department of Neurosciences, Division of Biological Sciences, University of California, San Diego, La Jolla, CA 92093. Section of Neurobiology, Division o…	The ability to think analytically and creatively is crucial for success in the modern workforce, particularly for graduate students, who often aim to become physicians or researchers. Analysis of the primary literature provides an excellent opportunity to practice these skills. We describe a course that includes a structured analysis of four research papers from diverse fields of biology and grou…	Excluded
rayyan-113266307	Overall Assessment of Human Research and Ethics Committees in the United Arab Emirates	2017			J Empir Res Hum Res Ethics	1556-2646	12	2	71-78	Abdulrahman, M. and Nair, S. C.		eng		1 Department of Medical Education, Dubai Health Authority, United Arab Emirates. 2 Department of Academic Affairs Medical Affairs, Tawam, Johns Hopkins Medicine International and College of Medicine, UAE University, Al Ain, UAE.	Growing demand for human health research in the United Arab Emirates (UAE) has prompted the need to develop a robust research ethics oversight. Examination of the structure, function, and practices of the human research ethics committees (HRECs), followed by evaluation of standards for measuring research output, was conducted. Results indicate that among the HRECs, 90% followed International Coun…	Excluded
rayyan-113266308	Reflections on Native Ethnography by a Nurse Researcher	2017			J Transcult Nurs	1043-6596	28	2	152-158	Abdulrehman, M. S.		eng		1 Advocate Medical Group, Bloomington, IL, USA.	There are benefits and challenges associated with conducting research in a familiar setting, especially when the researcher is more an insider than an outsider. The aim of this article is to explore the author's experience as a native scholar conducting ethnographic research among the Swahili peoples of Lamu, Kenya. This article focuses on methodological issues related to conducting ethnographic …	Excluded
rayyan-113266309	As a Saudi woman scientist, I'm tired of negative stereotypes	2018			Nature	0028-0836	554	7693	405	Abedalthagafi, M.		eng				Excluded
rayyan-113266310	Ask me about my science, not your stereotypes	2018			Nature		554	7693	405	Abedalthagafi, M.	https://www.scopus.com/inward/record.uri?eid=2-s2.0-85042498864&doi=10.1038%2fd41586-018-02163-2&partnerID=40&md5=68a7967414ad31c3cd7c396321045abc			King Fahad Medical City, Saudi Arabia King Abdulaziz City for Science and Technology, Saudi Arabia		Excluded
rayyan-113266311	CardioPulse: Mentoring young physician-scientists. A Position and Practice Guide by a Young MD/PhD and a Department Head	2016			Eur Heart J	0195-668x	37	9	735-7	Abela, I. A. and Beer, J. H.		eng				Included	LABELS: 3-RA2,1-Admin,2-Mentor,4-Resolved
rayyan-113266312	Generation of physician-scientists manpower: a follow-up study of the first 294 graduates of the Harvard-MIT Program of Health Sciences and Technology	1997			J Investig Med	1081-5589 (Print) 1081-5589	45	5	272-5	Abelmann, W. H. and Nave, B. D. and Wilkerson, L.		eng		Harvard-MIT Division of Health Sciences and Technology, Harvard Medical School, Boston, MA 02115, USA.	BACKGROUND: The MD program of the Harvard-MIT Division of Health Sciences and Technology was founded in 1970. One of its goals was the application of the academic resources of the two universities to the education of leaders in academic medicine and biomedical sciences. METHODS: The first MD class was admitted in 1971. Prerequisites for admission are a strong background in quantitative sciences a…	Included	LABELS: 3-RA1,1-Work,4-Resolved
rayyan-113266313	Bioinformatics and systems biology: bridging the gap between heterogeneous student backgrounds	2013			Brief Bioinform	1467-5463	14	5	589-98	Abeln, S. and Molenaar, D. and Feenstra, K. A. and Hoefsloot, H. C. and Teusink, B. and Heringa, J.		eng		Centre for Integrative Bioinformatics VU (IBIVU), VU University Amsterdam, Amsterdam, The Netherlands. Tel.: +31 20 59 87816; Fax: +31 20 59 87653; s.abeln@vu.nl.	Teaching students with very diverse backgrounds can be extremely challenging. This article uses the Bioinformatics and Systems Biology MSc in Amsterdam as a case study to describe how the knowledge gap for students with heterogeneous backgrounds can be bridged. We show that a mix in backgrounds can be turned into an advantage by creating a stimulating learning environment for the students. In the…	Excluded
rayyan-113266314	the status of women in german political science	2015			European Political Science	1680-4333	14	2	87-95	Abels, G. and Woods, D. R.	<Go to ISI>://WOS:000354828900003				Women are grossly underrepresented in the German political science profession, but some progress in breaking the glass ceiling has been made in the last 20 years. This article outlines women's entry and advancement in the German academic community. We examine the particulars of obtaining a German doctorate and the nature of how postdocs prepare for their qualifications to receive a tenured profes…	Excluded
rayyan-113266315	Predoctoral and Postdoctoral Fellowships	1964			Science	0036-8075 (Print) 0036-8075	144	3623	1181	Abelson, P. H.		eng				Included	LABELS: 1-PD,3-RA3,4-Resolved
rayyan-113266316	Ethical conduct of palliative care research: Enhancing communication between investigators and institutional review boards	2014			Journal of Pain and Symptom Management		48	6	1211-1221	Abernethy, A. P. and Capell, W. H. and Aziz, N. M. and Ritchie, C. and Prince-Paul, M. and Bennett, R. E. and Kutner, J. S.	https://www.scopus.com/inward/record.uri?eid=2-s2.0-84919952651&doi=10.1016%2fj.jpainsymman.2014.05.005&partnerID=40&md5=5408712ea060be945f21eb035faf9153			Duke Clinical Research Institute, Durham, NC, United States Duke Cancer Institute, Duke University School of Medicine, Durham, NC, United States University of Colorado, School of Medicine, Mail Stop B180, 12631 E. 17th Avenue, Aurora, CO 80045, United States Division of Extramural Activities, National Institute of Nursing Research, National Institutes of Health, Bethesda, MD, United States Univer…	Palliative care has faced moral and ethical challenges when conducting research involving human subjects. There are currently no resources to guide institutional review boards (IRBs) in applying standard ethical principles and terms - in a specific way - to palliative care research. Using as a case study a recently completed multisite palliative care clinical trial, this article provides guidance…	Excluded
rayyan-113266317	Microbiology for minerals, metals, materials and the environment	2015			Microbiology for Minerals, Metals, Materials and the Environment				1-552	Abhilash and Pandey, B. D. and Natarajan, K. A.	https://www.scopus.com/inward/record.uri?eid=2-s2.0-84990299043&partnerID=40&md5=37a3cdee4b8f7d976be06eac0c7c4fe8			Metal Extraction and Forming Division, CSIR-National Metallurgical LaboratoryJharkhand, India NASI (National Academy of Sciences), India Department of Materials Engineering, Indian Institute of Science, Bangalore, Karnataka, India Indian Academy of Sciences, Indian National Academy of Engineering, National Academy of Sciences, India	Better Understand the Connection between Microbiology and the Inorganic World Microbiology for Minerals, Metals, Materials and the Environment links chemical, metallurgical, and other metal inherent systems with microbes, and analyzes the interdependence between them. Specifically intended to underscore the importance of microbes in environmental remediation in the mining industries, this text of…	Excluded
rayyan-113266318	ERASMUS MUNDUS - EXTERNAL COOPERATION WINDOW AS A FRAMEWORK FOR HIGHER EDUCATION COOPERATION IN THE MIDDLE EAST REGION: OPPORTUNITIES AND CHALLENGES	2010			Cross-Border Education for Global Geo-Information		38		2022-01-04	Abkar, A. and Skidmore, A. and Eelderink, L. and Nijmeijer, R. and Holtkamp, A. and Molenaar, M. and Woldai, T. and Tempelman, S.	<Go to ISI>://WOS:000341930300002				"Erasmus Mundus External Co-operation Window" - student and academic staff exchange co-operation between Europe and Partner Countries - launched by the European Commission in December 2006 as a complement to the original Erasmus Mundus programme (EuropeAid/124352/C/ACT/Multi). The programme provides scholarships for third-country and European nationals/students to facilitate mobility of Undergrad…	Included	LABELS: 1-PD,3-RA2,4-Resolved
rayyan-113266319	Democracy, technocracy, and the secret state of medicines control: expert and nonexpert perspectives	1997			Sci Technol Human Values	0162-2439 (Print) 0162-2439	22	2	139-67	Abraham, J. and Sheppard, J.		eng				Excluded
rayyan-113266320	Scholarly Activity Training during Residency: Ensuring a Meaningful Experience for All Graduates	2018			J Pediatr	0022-3476	201		5-7.e3	Abramson, E. L. and DiPace, J. I. and Loughlin, G. M.		eng		Department of Pediatrics, Weill Cornell Medicine, New York, NY; Department of Healthcare Policy & Research, Weill Cornell Medicine, New York, NY. Electronic address: err9009@med.cornell.edu. Department of Pediatrics, Weill Cornell Medicine, New York, NY.		Excluded
rayyan-113266321	Scholarly Activity Training During Residency: Are We Hitting the Mark? A National Assessment of Pediatric Residents	2018			Acad Pediatr	1876-2859	18	5	542-549	Abramson, E. L. and Naifeh, M. M. and Stevenson, M. D. and Mauer, E. and Hammad, H. T. and Gerber, L. M. and Li, S. T.		eng		Departments of Pediatrics and Healthcare Policy & Research, Weill Cornell Medicine, New York, NY. Electronic address: err9009@med.cornell.edu. Department of Pediatrics, University of Oklahoma, Oklahoma City, Okla. Department of Pediatrics, University of Louisville, Louisville, Ky. Department of Healthcare Policy & Research, Weill Cornell Medicine, New York, NY. Department of Pediatrics, Universit…	OBJECTIVE: Participation in scholarly activity (SA) is an Accreditation Council for Graduate Medical Education requirement. Our previous research with program directors (PDs) suggests that pediatric SA training is variable and suboptimal. To help programs better meet requirements, our objective was to understand the resident perspective regarding SA training, including factors associated with sat…	Excluded
rayyan-113266322	Conducting Quantitative Medical Education Research: From Design to Dissemination	2018			Acad Pediatr	1876-2859	18	2	129-139	Abramson, E. L. and Paul, C. R. and Petershack, J. and Serwint, J. and Fischel, J. E. and Rocha, M. and Treitz, M. and McPhillips, H. and Lockspeiser, T. and Hicks, P. and Tewksbury, L. and Vasquez, M. and Tancredi, D. J. and Li, S. T.		eng		Departments of Pediatrics and Healthcare Policy & Research, Weill Cornell Medicine, New York, NY. Electronic address: err9009@med.cornell.edu. Department of Pediatrics, University of Wisconsin School of Medicine and Public Health, Madison, Wis. Department of Pediatrics, University of Texas Health Science Center at San Antonio, San Antonio, Tex. Department of Pediatrics, Johns Hopkins University S…	Rigorous medical education research is critical to effectively develop and evaluate the training we provide our learners. Yet many clinical medical educators lack the training and skills needed to conduct high-quality medical education research. We offer guidance on conducting sound quantitative medical education research. Our aim is to equip readers with the key skills and strategies necessary t…	Excluded
rayyan-113266323	A revision of psychiatric training	1973			J Med Educ	0022-2577 (Print) 0022-2577	48	7	645-53	Abroms, G. M. and Greenfield, N. S.		eng				Excluded
rayyan-113266324	The meaning of racism when the 'field" is the other side of town	2000			J Cult Divers	1071-5568 (Print) 1071-5568	7	4	99-107	Abrums, M.		eng		University of Washington, Bothell, 22011 26th Ave. SE, Bothell, WA 98021-4900, USA. mabrums@u.washington.edu	When a researcher who belongs to the dominant white western society engages in research with members of a nondominant racial group, she often experiences a profound transition into understanding the meaning of personal and societal racism. What happens when the fieldwork is on the other side of town and the researcher must move back and forth between a middle class white world and a poor black ne…	Excluded
rayyan-113266325	The ABC's of industry: a postdoc program provides a sneak peek into industry careers	2010			Nat Biotechnol	1087-0156	28	6	625-6	Abu-Yousif, A. O. and Hett, E. C. and Skoczenski, A. M. and Hasan, T.		eng		Massachusetts General Hospital, Boston, Massachusetts, USA. aabu-yousif@partners.org		Included	LABELS: 2-PD,1-INT,3-RA2,4-Resolved
rayyan-113266326	The endangered clinician-investigator profession in Saudi Arabia: curricular attention is required	2018			Ann Saudi Med	0256-4947 (Print) 0256-4947	38	1	69-70	Abu-Zaid, A.		eng		Ahmed Abu-Zaid, MBBS, College of Medicine, Alfaisal University Riyadh 11533, M: +966 567566622, aabuzaid@live.com, ORCID: http://orcid.org/0000-0003.2286-218.		Excluded
rayyan-113266327	Dual-degree MBBS-PhD programs in Saudi Arabia: A call for implementation	2016			Med Teach	0142-159x	38		S9-s11	Abu-Zaid, A. and Alamodi, A. A. and Alkattan, W. and Alkattan, K. and Obeidat, A. S.		eng		a Alfaisal University , Saudi Arabia.	Engaging medical students in scholarly research activities and producing clinically competent and research-oriented medical workforces are essential demands, particularly in developing countries. Dual-degree MD-PhD programs offer simultaneous rigorous education in medicine and research, and train its graduates (physician-scientists) to successfully catalyze translational research evolutions. Lite…	Included	LABELS: 3-RA3,1-Curr,2-Work,4-Resolved
rayyan-113266328	Entrepreneurship, intrapreneurship and scientific mobility: The Spanish case	2018			PLoS ONE		13	9		Aceituno-Aceituno, P. and Danvila-del-Valle, J. and GarcÃ­a, A. G. and BousoÃ±o-CalzÃ³n, C.	https://www.scopus.com/inward/record.uri?eid=2-s2.0-85052878292&doi=10.1371%2fjournal.pone.0201893&partnerID=40&md5=84d2733c91dceb75ab991aec1bef9d37			Department of Business Administration and Management and Economics, Madrid Open University (MOU), Collado Villalba, Madrid, Spain Department of Criminology, Madrid Open University (MOU), Collado Villalba, Madrid, Spain Department of Signal Theory and Communications, Carlos III University of Madrid (UC3M), Leganes, Madrid, Spain	Scientific mobility can stimulate entrepreneurship and intrapreneurship, acting as a catalyst for reducing imbalances between local and global science and the resulting socio-economic damage. This study evaluates both whether scientific mobility effectively promotes these concepts and the fundamental reasons to articulate effective policies for scientific mobility. Toward this end, a survey has b…	Included	LABELS: 3-RA1,1-Work,4-Resolved
rayyan-113266329	An analysis of national collaboration with spanish researchers abroad in the health sciences	2015			Health Research Policy and Systems		13	1		Aceituno-Aceituno, P. and Romero-MartÃ­nez, S. J. and Victor-Ponce, P. and GarcÃ­a-NÃºÃ±ez, J.	https://www.scopus.com/inward/record.uri?eid=2-s2.0-84946202354&doi=10.1186%2fs12961-015-0055-2&partnerID=40&md5=0294cc1fa0c40bc8b2f0163d332d006c			Departamento de AdministraciÃ³n y DirecciÃ³n de Empresas y EconomÃ­a, Universidad a Distancia de Madrid (UDIMA), Carretera de La CoruÃ±a, km 38,500 - VÃ­a de servicio, n. 15, Collado Villalba, Madrid, 28400, Spain Departamento de PsicologÃ­a, Universidad a Distancia de Madrid (UDIMA), Collado Villalba, Madrid, Spain	Background: The establishment of scientific collaborations with researchers abroad can be considered a goodpractice to make appropriate use of their knowledge and to increase the possibilities of them returning to theircountry. This paper analyses the collaboration between Spanish researchers abroad devoted to health sciences andnational science institutions.Methods: We used the Fontes' approach …	Excluded
rayyan-113266330	Subconvexity bound for GL(2) L-functions: t-aspect	2020			Acta Arithmetica		194	2	111-133	Acharya, R. and Kumar, S. and Maiti, G. and Singh, S. K.	https://www.scopus.com/inward/record.uri?eid=2-s2.0-85090607099&doi=10.4064%2fAA180711-9-5&partnerID=40&md5=e921a6c6a7b2854691724bd68da39c56			Harish-Chandra Research Institute, Chhatnag Road, Jhunsi Prayagraj (Allahabad), 211 019, India Stat-Math Unit, Indian Statistical Institute, 203 BT Road, Kolkata, 700108, India	The authors are grateful to Prof. Ritabrata Munshi as most of this paper is based on the ideas that he shared with us. The authors would also like to thank Prof. Satadal Ganguly for useful suggestions and comments. The authors also thank Stat-Math unit, Indian Statistical Institute, Kolkata for the wonderful academic atmosphere. During the work, S. Singh was supported by the Department of Atomic …	Excluded
rayyan-113266331	Do Teaching-Focused Medical Schools Perpetuate the Thinking That Black Faculty Should Not Be Researchers?	2018			South Med J	0038-4348	111	10	638	Acheampong, C. and Campbell, K. M. and RodrÃ­guez, J. E.		eng		East Carolina University Greenville, NC. University of Utah, Salt Lake City, UT.		Excluded
rayyan-113266332	Do peer guidelines or editorial policies affect the reporting and discussion of race and ethnicity in pediatric research?	2005			Account Res	0898-9621 (Print) 0898-9621	12	1	17-31	Ackerman, P. D. and Kelly, M. L. and Walsh, C. A. and Ross, L. F.		eng		Princeton University, USA.	OBJECTIVES: Two policy statements published in pediatric journals encouraged researchers not to use race and ethnicity [R/E] to explain cohort differences without collecting and analyzing data that examine the potential underlying social mechanisms. We sought to determine if these statements had any impact on the reporting and discussion of R/E and sociodemographic markers [SM]. METHODS: Articles…	Excluded
rayyan-113266333	Bradford C. Berk: Picking Good Questions	2017			Circulation Research		121	12	1309-1311	Ackerman, S. J.	https://www.scopus.com/inward/record.uri?eid=2-s2.0-85037081937&doi=10.1161%2fCIRCRESAHA.117.312322&partnerID=40&md5=4748adff056730766634bbcef2663cf2					Excluded
rayyan-113266334	Protectionism and the new research imperative in pediatric AIDS	1990			Irb	0193-7758 (Print) 0193-7758	12	5	2022-01-05	Ackerman, T. F.		eng				Excluded
rayyan-113266335	The Gibbs conference on biothermodynamics: origins and evolution	1997			Biophys Chem	0301-4622 (Print) 0301-4622	64	1	2022-03-05	Ackers, G. K. and Bolen, D. W.		eng		Department of Biochemistry and Molecular Biophysics, Washington University School of Medicine, St. Louis, MO 63110, USA.	The Gibbs conference on biothermodynamics arose in the late 1980's as a 'self-organized' endeavor by researchers at eleven institutions of the US. Over a period of 10 years these annual conferences have grown steadily in size. They have fostered the development of new thermodynamic approaches and their applications in biochemistry. By emphasizing participation by students and postdoctoral fellows…	Excluded
rayyan-113266336	Managing relationships in peripatetic careers: Scientific mobility in the european union	2004			Women's Studies International Forum		27	3	189-201	Ackers, L.	https://www.scopus.com/inward/record.uri?eid=2-s2.0-4344695861&doi=10.1016%2fj.wsif.2004.03.001&partnerID=40&md5=bfcd884965e9014d6a6d7ae44134f7c8			Ctr for Stud of Law/Policy Europe, University of Leeds, Leeds LS2 9JT, United Kingdom	This paper seeks to add to our understanding of the concept of "tied migration" through a grounded and essentially qualitative analysis of the experiences of highly skilled scientists moving within the European Union (EU). The propensity of the highly skilled to move and the consequences of this for individuals and their families vary significantly between different employment sectors. Progressio…	Included	LABELS: 2-DEI,3-RA2,1-Work,4-Resolved
rayyan-113266337	Practice doctorates in nursing: developing nursing leaders	2009			Nurs Leadersh (Tor Ont)	1910-622X (Print) 1910-622x	22	2	85-91	Acorn, S. and Lamarche, K. and Edwards, M.		eng		School of Nursing, University of British Columbia, T201-2211 Westbrook Mall, Vancouver, BC V6T 2B5, Canada. sacorn@interchange.ubc.ca	Over the past two decades, doctor of nursing practice (DNP) degree programs have grown rapidly in the United States, Australia and the United Kingdom. The DNP has as its emphasis the preparation of leaders for clinical practice, health policy, administration and clinical research. DNP-prepared nurses are in a prime position to work with nurse researchers and to provide leadership in nursing in a …	Excluded
rayyan-113266338	From academic solos to industrial symphonies	2012			Nature Biotechnology		30	7	585-587	Acton, G. and GÃ³mez-Yafal, A. and Walsh, E.	https://www.scopus.com/inward/record.uri?eid=2-s2.0-84863702422&doi=10.1038%2fnbt.2245&partnerID=40&md5=a9c7028a7a7c773198acc722666ea055			Vivo Group, Concord, MA, United States Department of Discovery Research, Shire Human Genetic Therapies, Lexington, MA, United States Halloran Consulting Group, Waltham, MA, United States		Included	LABELS: 1-PD,3-RA2,2-Work,4-Resolved
rayyan-113266339	A survey of new PIs in the UK	2019			Elife	2050-084x	8			Acton, S. E. and Bell, A. J. and Toseland, C. P. and Twelvetrees, A.		eng		Stromal Immunology Group, MRC Laboratory for Molecular Cell Biology, University College London, London, United Kingdom. Sheffield Methods Institute, University of Sheffield, Sheffield, United Kingdom. Sheffield Cancer Centre, Department of Oncology and Metabolism, University of Sheffield, Sheffield, United Kingdom. Sheffield Institute for Translational Neuroscience, University of Sheffield, Sheff…	The challenges facing a new independent group leader, principal investigator (PI) or university lecturer are formidable: secure funding, recruit staff and students, establish a research programme, give lectures, and carry out various administrative duties. Here we report the results of a survey of individuals appointed as new group leaders, PIs or university lecturers in the UK between 2012 and 2…	Included	LABELS: 3-RA1,1-Work,4-Resolved
rayyan-113266340	Future impact: Predicting scientific success	2012			Nature		489	7415	201-202	Acuna, D. E. and Allesina, S. and Kording, K. P.	https://www.scopus.com/inward/record.uri?eid=2-s2.0-84866184301&doi=10.1038%2f489201a&partnerID=40&md5=1bbdcee4bb257b688bc6250a69a80e24			Rehabilitation Institute of Chicago, IL 60611, United States Northwestern University, Evanston, IL 60208, United States Department of Ecology and Evolution, Computation Institute, University of Chicago, IL 60637, United States Department of Physical Medicine and Rehabilitation, Physiology, Northwestern University, Rehabilitation Institute of Chicago, United States		Excluded
rayyan-113266341	Reminiscences of a journeyman scientist: Studies of thermoregulation in non-human primates and humans	2008			Bioelectromagnetics		29	8	586-597	Adair, E. R.	https://www.scopus.com/inward/record.uri?eid=2-s2.0-57149085315&doi=10.1002%2fbem.20442&partnerID=40&md5=5c05fd2af7fbf9f53cffb3fd66f107f5			U.S. Air Force 50 Deepwood Drive, Hamden, CT 06517, United States	After graduating from Mount Holyoke College in 1948 where I majored in experimental psychology I worked at the College for 2 years with the Johns Hopkins Thermophysiological Unit. My graduate work later at the University of Wisconsin, centering on sensory psychology, culminated in my 1955 PhD thesis on human dark adaptation. I continued work in sensory psychology later with Neal Miller at Yale an…	Excluded
rayyan-113266342	Academy slams internet arts and sciences lookalike	2002			Nature	0028-0836 (Print) 0028-0836	420	6912	112	Adam, D.		eng				Excluded
rayyan-113266343	A project-management tool from the tech industry could benefit your lab	2019			Nature	0028-0836	573	7772	151-153	Adam, D.		eng				Included	LABELS: 3-RA3,1-Curr,2-Mentor,4-Resolved
rayyan-113266344	Advancing a Vision for Regulatory Science Training	2015			Clin Transl Sci	1752-8054 (Print) 1752-8054	8	5	615-8	Adamo, J. E. and Wilhelm, E. E. and Steele, S. J.		eng		Clinical & Translational Science Institute, University of Rochester Medical Center, Rochester, New York, USA. Program for Regulatory Science & Medicine, Georgetown University, Washington, DC, USA. Department of Public Health Sciences, University of Rochester Medical Center, Rochester, New York, USA.	Regulatory science, a complex field which draws on science, law, and policy, is a growing discipline in medical-related applications. Competencies help define both a discipline and the criteria to measure high-quality learning experiences. This paper identifies competencies for regulatory science, how they were developed, and broader recommendations to enhance education and training in this burge…	Included	LABELS: 2-PD,3-RA2,1-Curr,4-Resolved
rayyan-113266345	As we come to the end of 2011, several members of the Genome Biology Editorial Board give their views on the state of play in genomics	2011			Genome Biology		12	12		Adams, D. and Berger, B. and Harismendy, O. and Huttenhower, C. and Liu, S. X. and Myers, C. and Oshlack, A. and Rinn, J. and Walhout, M.	https://www.scopus.com/inward/record.uri?eid=2-s2.0-84855201805&doi=10.1186%2fgb-2011-12-12-137&partnerID=40&md5=453fdd8a56207a810953ac7f0555f20b				As we come to the end of 2011, Genome Biology has asked some members of our Editorial Board for their views on the state of play in genomics. What was their favorite paper of 2011? What are the challenges in their particular research area? Who has had the biggest influence on their careers? What advice would they give to young researchers embarking on a career in research? Â© 2011 BioMed Central …	Excluded
rayyan-113266346	Peter William Gage 1937-2005	2009			Historical Records of Australian Science	0727-3061	20	2	233-254	Adams, D. J. and Barry, P. H.	<Go to ISI>://WOS:000271578800004				Peter William Gage (1937-2005) was recognised nationally and internationally as one of Australia's leaders in membrane physiology, biophysics and neuroscience. His research on neurotransmission, muscle and the structure-function of ion channels was extraordinarily productive, with over 7,000 citations. A gifted speaker with a great enthusiasm for research and for the introduction of cutting-edge …	Excluded
rayyan-113266347	Collaborations: The rise of research networks	2012			Nature	0028-0836	490	7420	335-6	Adams, J.		eng		Thomson Reuters, Leeds, UK. jonathan.adams@thomsonreuters. com		Included	LABELS: 3-RA3,1-Work,4-Resolved
rayyan-113266348	Collaborations: The fourth age of research	2013			Nature	0028-0836	497	7451	557-60	Adams, J.		eng		jonathanzadams@gmail.com		Excluded
rayyan-113266349	Leadership and capacity building in international chiropractic research: introducing the chiropractic academy for research leadership (CARL)	2018			Chiropr Man Therap	2045-709x	26		5	Adams, J. and Kawchuk, G. and Breen, A. and De Carvalho, D. and Eklund, A. and Fernandez, M. and Funabashi, M. and Holmes, M. M. and Johansson, M. S. and de Luca, K. and Moore, C. and PagÃ©, I. and Pohlman, K. A. and Swain, M. S. and Wong, A. Y. L. and Hartvigsen, J.		eng		1Faculty of Health, University of Technology Sydney, Sydney, Australia. Faculty of Rehabilitation Medicine, University of Alberts, Edmonton, Canada. AECC University College, Bournemouth, UK. 4Faculty of Medicine, Memorial University of Newfoundland, NL, St. John, 's Canada. 5Institute of Environmental Medicine, Karolinska Institutet, Stockholm, Sweden. Private practice of chiropractic, Drummoyne,…	In an evidence-based health care environment, healthcare professions require a sustainable research culture to remain relevant. At present however, there is not a mature research culture across the chiropractic profession largely due to deficiencies in research capacity and leadership, which may be caused by a lack of chiropractic teaching programs in major universities. As a response to this cha…	Excluded
rayyan-113266350	Ethical issues in research involving minority populations: the process and outcomes of protocol review by the Ethics Committee of the Faculty of Tropical Medicine, Mahidol University, Thailand	2013			BMC Med Ethics	1472-6939	14		33	Adams, P. and Wongwit, W. and Pengsaa, K. and Khusmith, S. and Fungladda, W. and Chaiyaphan, W. and Limphattharacharoen, C. and Prakobtham, S. and Kaewkungwal, J.		eng		Department of Tropical Hygiene, Faculty of Tropical Medicine, Mahidol University, Bangkok, Thailand. jaranit.kae@mahidol.ac.th.	BACKGROUND: Recruiting minorities into research studies requires special attention, particularly when studies involve "extra-vulnerable" participants with multiple vulnerabilities, e.g., pregnant women, the fetuses/neonates of ethnic minorities, children in refugee camps, or cross-border migrants. This study retrospectively analyzed submissions to the Ethics Committee of the Faculty of Tropical M…	Excluded
rayyan-113266351	A new model for catalyzing translational science: the early stage investigator mentored research scholar program in HIV vaccines	2015			Clin Transl Sci	1752-8054 (Print) 1752-8054	8	2	166-8	Adamson, B. J. and Fuchs, J. D. and Sopher, C. J. and Flood, D. M. and Johnson, R. P. and Haynes, B. F. and Kublin, J. G.		eng		HIV Vaccine Trials Network, Fred Hutchinson Cancer Research Center, Seattle, WA, USA.	Engagement of early stage investigators (ESIs) in the search for a safe and effective vaccine is critical to the success of this highly challenging endeavor. In the wake of disappointing results from a large-scale efficacy trial, the HIV Vaccine Trials Network (HVTN) and Center for HIV/AIDS Vaccine Immunology (CHAVI) developed a novel mentored research program focused on the translation of findin…	Excluded
rayyan-113266352	Research in black and white	2002			Qual Health Res	1049-7323 (Print) 1049-7323	12	6	816-25	Adamson, J. and Donovan, J. L.		eng		Joint Medical Research Council, Department of Health, University of Bristol, UK.	The authors consider the methodological, interpretative, and practical issues that arise when there is a difference in ethnicity between researcher and informant in qualitative research by drawing on the academic literature and their fieldwork experiences as White researchers undertaking studies with individuals of African/Caribbean and South Asian descent. Some contemporary issues raised by "res…	Excluded
rayyan-113266353	Strategies for successful conduct of research with low-income African American populations	2005			Nurs Outlook	0029-6554 (Print) 0029-6554	53	3	147-52	Adderley-Kelly, B. and Green, P. M.		eng		Howard University, College of Pharmacy, Nursing and Allied Health Sciences, Division of Nursing, Washington, DC 20059, USA. bkelly@howard.edu	Health disparities among racial and ethnic minorities are associated with poor health outcomes. African Americans bear a disproportionate amount of the burden of health disparities. The elimination of health disparities among the nation's racial and ethnic groups requires immediate action that the health care community cannot accomplish in isolation. Eliminating health disparities calls for new a…	Excluded
rayyan-113266354	Is Primatology an equal-opportunity discipline?	2012			PLoS One	1932-6203	7	1	e30458	Addessi, E. and Borgi, M. and Palagi, E.		eng		UnitÃ di Primatologia Cognitiva, Istituto di Scienze e Tecnologie della Cognizione, Consiglio Nazionale delle Ricerche, Rome, Italy. elsa.addessi@istc.cnr.it	The proportion of women occupying academic positions in biological sciences has increased in the past few decades, but women are still under-represented in senior academic ranks compared to their male colleagues. Primatology has been often singled out as a model of "equal-opportunity" discipline because of the common perception that women are more represented in Primatology than in similar fields…	Excluded
rayyan-113266355	Clinical Research Fellow	2019			Ulster Med J	0041-6193 (Print) 0041-6193	88	1	60-61	Addy, C. and Bradley, J. and McGarvey, L. and Elborn, J. S. and Downey, D.		eng		Centre for Experimental Medicine, Queen's University Belfast. Imperial College and Royal Brompton Hospital, London.		Excluded
rayyan-113266356	So you want to be a clinical research fellow	2019			Ulster Medical Journal		88	1	60-61	Addy, C. and Bradley, J. and McGarvey, L. and Stuart Elborn, J. and Downey, D.	https://www.scopus.com/inward/record.uri?eid=2-s2.0-85060392077&partnerID=40&md5=068de0047c5ffe3551db670e69e6ef46			Centre for Experimental Medicine, Queenâ€™s University Belfast, Ireland Imperial College and Royal Brompton Hospital, London, United Kingdom		Excluded
rayyan-113266357	The physician-scientists: rare species in Africa	2018			Pan Afr Med J		29		8	Adefuye, A. O. and Adeola, H. A. and Bezuidenhout, J.		eng		Division Health Sciences Education, Office of the Dean, Faculty of Health Sciences, University of the Free State, Bloemfontein, South Africa. Department of Oral and Maxillofacial Pathology, Faculty of Dentistry, University of the Western Cape and Tygerberg Hospital, Cape Town, South Africa. Division of Dermatology, Department of Medicine, Faculty of Health Sciences and Groote Schuur Hospital, Uni…	There is paucity of physician-scientists in Africa, resulting in overt dependence of clinical practice on research findings from advanced "first world" countries. Physician-scientists include individuals with a medical degree alone or combined with other advanced degrees (e.g. MD/MBChB and PhD) with a career path in biomedical/ translational and patient-oriented/evaluative science research. The p…	Excluded
rayyan-113266358	DAAD faculty summer seminar 2012: "The futures of interdisciplinary german studies"	2012			German Studies Review		35	3	511-520	Adelson, L. A.	https://www.scopus.com/inward/record.uri?eid=2-s2.0-84880517603&doi=10.1353%2fgsr.2012.0108&partnerID=40&md5=7a5fb7a9927c306f3e1f892a39030c61			Cornell University, United States	The future of the Euro zone has been much under discussion in recent months. Yet there is abundant evidence to suggest that the concept of 'the future' may itself be subject to broad social and critical revision in this increasingly global world that practitioners of German Studies inhabit in various ways. Under the generous auspices of the DAAD, which annually provides participant stipends to al…	Excluded
rayyan-113266359	Competencies for continuing education faculty in the health professions	1982			Mobius	0272-3425 (Print) 0272-3425	2	4	2022-05-12	Adelson, R. and Cochran, T. M.		eng			Formal pre- and postdoctoral health professional education and continuing health professional education are different in their designs, contents, and respective student bodies. Faculty must, therefore, acquire and use an appropriate teaching approach for each group. The competencies necessary in a continuing education setting may be unique to this setting or they may be modifications of skills us…	Excluded
rayyan-113266360	The dentist-scientist career pathway in Africa: opportunities and obstacles	2018			Korean J Med Educ	2005-727X (Print) 2005-727x	30	3	189-198	Adeola, H. A. and Adefuye, A. and Soyele, O. and Butali, A.		eng		Department of of Oral and Maxillofacial Pathology, Faculty of Dentistry, University of the Western Cape, Republic of South Africa. Division of Dermatology, Faculty of Health Sciences, University of Cape Town, Cape Town, Republic of South Africa. Division of Health Sciences Education, Office of the Dean, Faculty of Health Sciences, University of the Free State, Bloemfontein, Republic of South Afri…	The future of evidence-based dentistry in developing Africa heavily depends on a sustainable establishment of a vibrant dentist-scientist workforce. A dentist scientist is saddled with the responsibility of carrying out robust cutting edge research projects that are inspired by clinical experience. Currently, there are no pipelines in place to systematically train such dentists, neither are there…	Included	LABELS: 3-RA2,1-Work,4-Resolved
rayyan-113266361	Africa's poorly kept science gender gap secrets	2019			Lancet	0140-6736	394	10196	373-374	Adepoju, P.		eng				Included	LABELS: 1-DEI,3-RA3,2-Work,4-Resolved
rayyan-113266362	Measuring the success of an educational program through box-and-arrow diagram: A case study of the Quantitative Microbial Risk Assessment Interdisciplinary Instructional Institute	2017			ASEE Annual Conference and Exposition, Conference Proceedings		2017			Adhikari, U. and Mitchell, J. and Libarkin, J. and Weir, M. H.	https://www.scopus.com/inward/record.uri?eid=2-s2.0-85030551195&partnerID=40&md5=416f37d4d78652767e7a292ddf3d1e06			Michigan Sate University, Dept. of Biosystems and Agricultural Engineering, United States Ohio State University (Eng. and Eng. Tech.), United States	Box and arrow diagrams are simple models that help students synthesize information pertaining to complex environmental systems and allow instructors to identify and address the misconceptions. These diagrams can also be used to evaluate the effectiveness of training, through collection of diagrams before and after instruction. Box-and-arrow diagrams were used to measure the success of the Quantit…	Excluded
rayyan-113266363	Coconut biotechnology: Towards the sustainability of the â€˜Tree of lifeâ€™	2020			Coconut Biotechnology: Towards the Sustainability of the 'Tree of Life'				1-282	Adkins, S. and Foale, M. and Bourdeix, R. and Nguyen, Q. and Biddle, J.	https://www.scopus.com/inward/record.uri?eid=2-s2.0-85089644363&doi=10.1007%2f978-3-030-44988-9&partnerID=40&md5=368c585ff553c95de5d356bdef3d7157			School of Agriculture and Food Sciences, The University of Queensland, St Lucia, QLD, Australia Biological Systems, Department Centre de coopÃ©ration internationale en recherche agronomique pour le dÃ©veloppement (CIRAD), Montpellier, QLD, Australia CIRAD - UMR AGAP, CIRAD (Agricultural Research for Development), Montpellier, France AGAP, University Montpellier, CIRAD, INRA Montpellier SupAgro, M…	Widely known as the â€˜tree of lifeâ€™, coconut (Cocos nucifera L.) provides a bountiful source for making a wide variety of healthy foods and industrial items. Its cultivation, however, has been encountering seriously destructive issues including lethal diseases and natural adversities which are currently distressing livelihoods of millions of small-holder farmers around the world. There is an u…	Excluded
rayyan-113266364	Career Development of Young Physician-Scientists in the Cardiovascular Sciences Perspective and Advice From the Early Career Committee of the Cardiopulmonary, Critical Care, and Resuscitation Council of the American Heart Association	2018			Circulation Research	0009-7330	122	10	1330-1333	Agarwal, S. and Spiekerkoetter, E. and Austin, E. D. and Perez, V. D. and Dezfulian, C. and Maron, B. A. and Ryan, J. J. and Starks, M. A. and Yu, P. B. and Bonnet, S. and Perman, S. M.	<Go to ISI>://WOS:000435408100006				Based on our collective early career experiences, we will provide the key elements in a road map for a successful physician-scientist. Discussion includes the importance of mentoring, establishing successful collaboration, time management, work-life balance, and submitting a successful grant.	Excluded
rayyan-113266365	Issues in the definition and implementation of "best practice" for staff delivery of interventions for challenging behaviour	2001			Journal of Intellectual and Developmental Disability		26	3	243-256	Ager, A. and O'May, F.	https://www.scopus.com/inward/record.uri?eid=2-s2.0-0034864054&doi=10.1080%2f13668250120063412&partnerID=40&md5=b7e6b8e6d204fcac7fcddd4a5b21ba47			Queen Margaret University College, Edinburgh, United Kingdom Department of Applied Psychology, Centre for International Health Studies, Queen Margaret University College, Edinburgh EH12 8TS, United Kingdom	A focal sample of 103 intervention outcome studies was considered to confirm the evidence base for "best practice" for intervention for challenging behaviour in persons with intellectual disability and acquired brain injury and establish the service conditions associated with its effective implementation. Evidence supports the effectiveness of behavioural interventions with challenging behaviour,…	Excluded
rayyan-113266366	Resident Wellness: An Intervention to Decrease Burnout and Increase Resiliency and Happiness	2017			MedEdPORTAL	2374-8265	13		10651	Aggarwal, R. and Deutsch, J. K. and Medina, J. and Kothari, N.		eng		Associate Professor, Department of Psychiatry, Rutgers New Jersey Medical School. Chief Medical Resident, Department of Medicine, Rutgers New Jersey Medical School. Third-Year Medical Student, Rutgers New Jersey Medical School. Associate Dean for Graduate Medical Education, Rutgers New Jersey Medical School. Associate Professor, Department of Medicine, Rutgers New Jersey Medical School.	INTRODUCTION: Despite the national focus on trainee burnout, effective wellness programs that can easily be incorporated into training curriculums are lacking. Strategies such as mindfulness and positive psychology, linked with deep breathing, have been shown to increase resiliency. We hypothesized that education about the neuroscience literature, coupled with teaching about well-being using shor…	Excluded
rayyan-113266367	The revised guidelines of the Medical Council of India for academic promotions: Need for a rethink	2016			Indian J Med Microbiol	0255-0857	34	2	131-4	Aggarwal, R. and Gogtay, N. and Kumar, R. and Sahni, P.		eng		Editor, The National Medical Journal of India, .		Excluded
rayyan-113266368	Hiring and incorporating doctor of nursing practice-prepared nurse faculty into academic nursing programs	2014			J Nurs Educ	0148-4834	53	8	439-46	Agger, C. A. and Oermann, M. H. and Lynn, M. R.		eng			Semistructured interviews were conducted with 15 deans and directors of nursing programs across the United States to gain an understanding of how Doctor of Nursing Practice (DNP)-prepared nurses seeking academic positions are hired and used in schools of nursing. Interviews sought to gain information regarding (a) differences and similarities in the roles and responsibilities of DNP- and Doctor o…	Excluded
rayyan-113266369	Autophagy researchers	2014			Autophagy	1554-8627 (Print) 1554-8627	10	9	1483-6	Agostinis, P. and Milito de, A. and Esclatine, A. and Simon, H. U.		eng				Excluded
rayyan-113266370	Amersham Pharmacia Biotech & Science Prize. Transposition and evolution of antigen-specific immunity	2000			Science	0036-8075 (Print) 0036-8075	290	5497	1715-6	Agrawal, A.		eng			Alka Agrawal grew up in Farmington Hills, near Detroit, Michigan, and earned her bachelor's degree in chemical engineering from the University of Michigan. Dr. Agrawal entered the pharmacology graduate school program at Yale University and began working in the laboratory of David Schatz, investigating the role of DNA repair proteins in V(D)J recombination. The development of an in vitro V(D)J cle…	Excluded
rayyan-113266371	Journey through the birth, growth and maturity of X-ray astronomy	2019			Research in Astronomy and Astrophysics	1674-4527	19	10		Agrawal, P. C.	<Go to ISI>://WOS:000505165600001				In this biographical account, I recall my scientific journey that began in 1961 when I joined as a Physics Trainee in the BARC Training School and after one year course was admitted in TIFR as a Research Associate. During 1962-1967, I worked on determination of the He3/He4 ratio in cosmic rays using a gas Cerenkov counter and also used a scintillation + solid Cerenkov detector to measure flux of …	Excluded
rayyan-113266372	Role of telemedicine technology in endocrine surgery knowledge sharing	2014			Telemed J E Health	1530-5627	20	9	868-74	Agrawal, R. and Mishra, S. K. and Mishra, A. and Chand, G. and Agarwal, G. and Agarwal, A. and Verma, A. K.		eng		Department of Endocrine Surgery, Sanjay Gandhi Postgraduate Institute of Medical Sciences , Lucknow, India .	INTRODUCTION: This retrospective study was designed to assess the outcome of telemedicine technology supportive of educational collaboration among endocrine surgery peers and its impact on knowledge and skill development. MATERIALS AND METHODS: The study was carried out in the Department of Endocrine Surgery in collaboration with School of Telemedicine and Biomedical Informatics, Sanjay Gandhi Po…	Excluded
rayyan-113266373	The family naturalist	2010			Nature	0028-0836	467	7317	S11	Agre, P.		eng				Excluded
rayyan-113266374	The real climate debate	2017			Nature	0028-0836	550	7675	S62-s64	Agre, P. and Molina, M. and Chu, S.		eng		Stanford University, California.		Excluded
rayyan-113266375	New NIH career grants for foreign postdocs	2006			Scientist	0890-3670	20	1	80-80	Agres, T.	<Go to ISI>://WOS:000234132100028					Included	LABELS: 1-PD,3-RA3,4-Resolved
rayyan-113266376	Chile's research planning aims high	2012			Science		336	6088	1505-1506	Aguilera, J. M.	https://www.scopus.com/inward/record.uri?eid=2-s2.0-84862602234&doi=10.1126%2fscience.336.6088.1505&partnerID=40&md5=d235abcb4e649906d1c778841db5df3f			CONICYT, Santiago, 7500788, Chile		Excluded
rayyan-113266377	How to create a journal article from a thesis	2012			Nurse Res	1351-5578 (Print) 1351-5578	19	4	21-5	Ahern, K.		eng		School of Nursing and Midwifery, University of Queensland, Australia. k.ahern@uq.edu.au	AIM: To identify strategies to assist in the publication of research arising from a postgraduate thesis or dissertation. BACKGROUND: There are many benefits to publishing a journal article from a completed thesis, including contributing knowledge to the writer's chosen field, career enhancement and personal satisfaction. However, there are also numerous obstacles for the newly graduated student i…	Excluded
rayyan-113266378	An Analysis of Future Publications, Career Choices, and Practice Characteristics of Research Presenters at an American College of Surgeons State Conference: A 15-Year Review	2017			J Surg Educ	1878-7452	74	5	857-861	Ahmad, H. F. and Jarman, B. T. and Kallies, K. J. and Shapiro, S. B.		eng		General Surgery Residency, Department of Medical Education, Gundersen Medical Foundation, La Crosse, Wisconsin. Department of General and Vascular Surgery, Gundersen Health System, La Crosse, Wisconsin. Department of Surgery Research, Gundersen Medical Foundation, La Crosse, Wisconsin. Department of General and Vascular Surgery, Gundersen Health System, La Crosse, Wisconsin. Electronic address: s…	OBJECTIVES: The Accreditation Council for Graduate Medical Education requires scholarly activity within general surgery residency programs. The association between in-training research presentations and postgraduation publications is unknown. We hypothesized that surgical trainee presentations at an American College of Surgeons (ACS) state chapter meeting resulted in peer-reviewed publications an…	Excluded
rayyan-113266379	PGE2-EP3 receptor stimulation leads to exacerbation of stroke and excitotoxic injury	2007			Journal of Cerebral Blood Flow and Metabolism		27		BP34-05M	Ahmad, M. and Ahmad, A. and Dore, S.	https://www.scopus.com/inward/record.uri?eid=2-s2.0-36348949595&partnerID=40&md5=9c2ce2479464c857f3db994ce74112c0			Department of Anesthesiology and Critical Care Medicine, Johns Hopkins University, SOM, Baltimore, MD, United States Department of Neuroscience, Johns Hopkins University, SOM, Baltimore, MD, United States	Background: Inflammation has been shown to play a major role in the pathological response and outcome of stroke and other central nervous system disorders. Inflammation is mediated at least in part by prostaglandins (PGs), which are produced through the cyclooxygenase (COX) pathway. PGE2 mainly binds to a family of G-protein-coupled receptors known as EP receptors. The EP3 receptor mediates the a…	Excluded
rayyan-113266380	Welcoming early-career researchers to our Editorial Advisory Board	2019			J Cell Sci	0021-9533	132	24		Ahmad, S. and Way, M.		eng				Excluded
rayyan-113266381	Knowledge and attitudes of trainee physicians regarding evidence-based medicine: a questionnaire survey in Tehran, Iran	2008			J Eval Clin Pract	1356-1294	14	5	775-9	Ahmadi-Abhari, S. and Soltani, A. and Hosseinpanah, F.		eng		Evidence-Based Medicine Research Centre, Endocrinology and Metabolism Research Centre, Tehran University (M.C), Tehran, Iran. sara.ahmadi.abhari@gmail.com	RATIONALE, AIMS AND OBJECTIVES: Knowledge in evidence-based medicine (EBM) is increasingly becoming a core competence in medical education. We evaluated the trainee doctors' attitudes and knowledge of EBM to obtain the basis required for developing appropriate teaching and learning opportunities. METHODS: Trainee physicians at a Tehran University hospital were surveyed. The questionnaire included…	Excluded
rayyan-113266382	Challenges and Strategies for Biomedical Researchers Returning to Low- and Middle-Income Countries after Training	2020			Am J Trop Med Hyg	0002-9637 (Print) 0002-9637	102	3	494-496	Ahmed, A. and Daily, J. P. and Lescano, A. G. and Golightly, L. M. and Fasina, A.		eng		World Reference Center for Emerge, Emerging Viruses and Arboviruses, University of Texas, Medical Branch, Galveston, Texas. Institute of Endemic Diseases, University of Khartoum, Khartoum, Sudan. Albert Einstein College of Medicine, Bronx, New York. Emerging Diseases and Climate Change Research Unit, School of Public Health and Administration, Universidad Peruana Cayetano Heredia, Lima, Peru. Wei…	The brain drain of professionals from low- and middle-income countries (LMICs) to developed countries is well documented and partially due to the challenges faced by biomedical researchers to establish themselves back at home, after training abroad. These challenges may result in the loss of highly trained individuals from LMICs and reduce the availability of local expertise to develop/inform bes…	Included	LABELS: 2-PD,3-RA2,1-Work,4-Resolved
rayyan-113266383	US visa changes leave postdocs like us in limbo	2020			Nature	0028-0836	583	7815	202	Ahmed, M. A. and Behbahani, A. H. and BrÃ¼ckner, A. and Charpentier, C. J. and Morais, L. H. and Mallory, S. and Pool, A. H.		eng				Included	LABELS: 2-DEI,3-RA3,1-Work,4-Resolved
rayyan-113266384	The precarious position of postdocs during COVID-19	2020			Science	0036-8075	368	6494	957-958	Ahmed, M. A. and Behbahani, A. H. and BrÃ¼ckner, A. and Charpentier, C. J. and Morais, L. H. and Mallory, S. and Pool, A. H.		eng		California Institute of Technology, Pasadena, CA 91125, USA. California Institute of Technology, Pasadena, CA 91125, USA. amirhb@caltech.edu.		Included	LABELS: 3-RA3,1-Work,4-Resolved
rayyan-113266385	Postdocs in Science: A Comparison between China and the United States	2015			Bioscience	0006-3568	65	11	1088-1095	Ahmed, M. Z. and Plotkin, D. and Qiu, B. L. and Kawahara, A. Y.	<Go to ISI>://WOS:000364274100009				Postdoctoral fellows (postdocs) play a crucial role in the research productivity of any country. The United States and China are the world's two largest economies and are ranked first and second in scientific research, as quantified by the number of annual publications. However, these two countries have contrasting postdoc standards and different amounts of funds allocated for research and develo…	Included	LABELS: 3-RA2,2-Work,1-Admin,4-Resolved
rayyan-113266386	Community engagement in research: frameworks for education and peer review	2010			Am J Public Health	0090-0036 (Print) 0090-0036	100	8	1380-7	Ahmed, S. M. and Palermo, A. G.		eng		Department of Family and Community Medicine, Center for Healthy Communities, Medical College of Wisconsin, Milwaukee, 53226-0509, USA. sahmed@mcw.edu	Community engagement in research may enhance a community's ability to address its own health needs and health disparities issues while ensuring that researchers understand community priorities. However, there are researchers with limited understanding of and experience with effective methods of engaging communities. Furthermore, limited guidance is available for peer-review panels on evaluating p…	Excluded
rayyan-113266387	Applying the Cognitive Apprenticeship Theory to Examine Graduate and Postdoctoral Researchers' Mentoring Practices in Undergraduate Research Settings	2016			International Journal of Engineering Education	0949-149X	32	4	1691-1703	Ahn, B.	<Go to ISI>://WOS:000389147200015				Graduate and postdoctoral researchers regularly mentor undergraduate research (UR) students, yet the literature examining the mentoring practices of these researchers in UR settings is scarce. This study explored the mentoring practices of 17 experienced and highly valued graduate and postdoctoral researchers by conducting semi-structured interviews and analyzing the responses using cognitive app…	Included	LABELS: 2-PD,3-RA1,1-Mentor,4-Resolved
rayyan-113266388	Knowledge, Skills, and Attributes of Graduate Student and Postdoctoral Mentors in Undergraduate Research Settings	2016			Journal of Engineering Education	1069-4730	105	4	605-629	Ahn, B. and Cox, M. F.	<Go to ISI>://WOS:000388620100006				Background Many undergraduate research (UR) students are mentored by graduate students or postdoctoral researchers, yet few studies have examined the mentoring knowledge, skills, and attributes (KSAs) of mentors in UR settings or assessed their beliefs about their mentoring KSAs. Purpose The purpose of this study was to identify important mentoring KSAs for graduate students and postdoctoral rese…	Included	LABELS: 2-PD,3-RA1,1-Mentor,4-Resolved
rayyan-113266389	Research fellowships	2006			Clin Orthop Relat Res	0009-921X (Print) 0009-921x	449		239-40	Ahn, J.		eng		Department of Orthopaedic Surgery, University of Pennsylvania School of Medicine, Philadelphia, PA 19104, USA. jaimo_ahn@stanfordalumni.org		Excluded
rayyan-113266390	The future of the orthopaedic clinician-scientist. Part I: The potential role of MD-PhD students considering orthopaedic surgery	2008			J Bone Joint Surg Am	0021-9355	90	8	1794-9	Ahn, J. and Man, L. X. and Wanderer, J. and Bernstein, J. and Iannotti, J. P.		eng		Department of Orthopaedic Surgery, University of Pennsylvania School of Medicine, 424 Stemmler Hall, 36th and Hamilton Walk, Philadelphia, PA 19104, USA. jaimo_ahn@stanfordalumni.org	BACKGROUND: There is currently a severe shortage of clinician-scientists, who fill a vital role in musculoskeletal care. One way to address this shortage is to recruit more MD-PhD students into orthopaedics. We analyzed data from a national survey of MD-PhD students to assess this potential. METHODS: A total of 868 students from thirteen MD-PhD training programs were requested to fill out a multi…	Excluded
rayyan-113266391	Restructuring MD-PhD programs: career training or broad education?	2009			Acad Med	1040-2446	84	4	407; author reply 407-8	Ahn, J. and Nguyen, F. T. and Mann, J. R. and O'Banion, M. K.		eng				Included	LABELS: 1-PD,3-RA3,2-Curr,4-Resolved
rayyan-113266392	Educating future leaders of medical research: analysis of student opinions and goals from the MD-PhD SAGE (Students' Attitudes, Goals, and Education) survey	2007			Acad Med	1040-2446 (Print) 1040-2446	82	7	633-45	Ahn, J. and Watt, C. D. and Man, L. X. and Greeley, S. A. and Shea, J. A.		eng		Department of Orthopaedic Surgery, University of Pennsylvania School of Medicine, Philadelphia, Pennsylvania 19104, USA. jaimo_ahn@stanfordalumni.org	PURPOSE: To collect national trainee-derived data about the educational process and experience of MD-PhD students. METHOD: Eight hundred sixty-eight MD-PhD students enrolled in 15 training programs nationally were surveyed in spring 2003 via a 29-item Web-based questionnaire. Closed-ended questions assessed students' opinions, attitudes, and goals concerning education and future careers, as well …	Included	LABELS: 3-RA1,1-Work,2-Curr,4-Resolved
rayyan-113266393	Anatomical-coloproctological skills lab	2014			European Surgery-Acta Chirurgica Austriaca	1682-8631	46	1	21-24	Aigner, F. and Resch, T. and Oberhuber, R. and Kronberger, I. and Hormann, R. and Fritsch, H. and Pratschke, J. and Oberwalder, M.	<Go to ISI>://WOS:000331706200004				Background Profound anatomical knowledge is mandatory for coloproctologists. We established a training concept for young surgeons consisting of an anatomical and surgical skills lab as part of a coloproctological training course. The aim is to apply anatomical skills to surgical approaches within a training curriculum, and to offer workstations for implementing new techniques in coloproctology. M…	Excluded
rayyan-113266394	A Guide for Graduate Students Interested in Postdoctoral Positions in Biology Education Research	2016			CBE Life Sci Educ	1931-7913	15	4		Aikens, M. L. and Corwin, L. A. and Andrews, T. C. and Couch, B. A. and Eddy, S. L. and McDonnell, L. and Trujillo, G.		eng		Department of Biological Sciences, University of New Hampshire, Durham, NH 03824 melissa.aikens@unh.edu. Department of Ecology and Evolution, University of Colorado, Boulder, CO 80309. Department of Genetics, University of Georgia, Athens, GA 30602. School of Biological Sciences, University of Nebraska, Lincoln, NE 68588. Department of Biology, Florida International University, Miami, FL 33199. *…	Postdoctoral positions in biology education research (BER) are becoming increasingly common as the field grows. However, many life science graduate students are unaware of these positions or do not understand what these positions entail or the careers with which they align. In this essay, we use a backward-design approach to inform life science graduate students of postdoctoral opportunities in B…	Included	LABELS: 1-PD,3-RA2,2-Work,4-Resolved
rayyan-113266395	Race and Gender Differences in Undergraduate Research Mentoring Structures and Research Outcomes	2017			CBE Life Sci Educ	1931-7913	16	2		Aikens, M. L. and Robertson, M. M. and Sadselia, S. and Watkins, K. and Evans, M. and Runyon, C. R. and Eby, L. T. and Dolan, E. L.		eng		Department of Biological Sciences, University of New Hampshire, Durham, NH 03824. Department of Psychology, University of Georgia, Athens, GA 30602. Department of Biochemistry & Molecular Biology, University of Georgia, Athens, GA 30602. Department of Biology, University of North Carolina at Chapel Hill, Chapel Hill, NC 27599. Department of Educational Psychology, University of Texas at Austin, A…	Participating in undergraduate research with mentorship from faculty may be particularly important for ensuring the persistence of women and minority students in science. Yet many life science undergraduates at research universities are mentored by graduate or postdoctoral researchers (i.e., postgraduates). We surveyed a national sample of undergraduate life science researchers about the mentorin…	Included	LABELS: 2-DEI,3-RA1,1-Mentor,4-Resolved
rayyan-113266396	A Social Capital Perspective on the Mentoring of Undergraduate Life Science Researchers: An Empirical Study of Undergraduate-Postgraduate-Faculty Triads	2016			CBE Life Sci Educ	1931-7913	15	2		Aikens, M. L. and Sadselia, S. and Watkins, K. and Evans, M. and Eby, L. T. and Dolan, E. L.		eng		Department of Biological Sciences, University of New Hampshire, Durham, NH 03824 melissa.aikens@unh.edu. Department of Biochemistry & Molecular Biology, University of Georgia, Athens, GA 30602. Department of Biology, University of North Carolina at Chapel Hill, Chapel Hill, NC 27599. Department of Psychology, University of Georgia, Athens, GA 30602. Texas Institute for Discovery Education in Scie…	Undergraduate researchers at research universities are often mentored by graduate students or postdoctoral researchers (referred to collectively as "postgraduates") and faculty, creating a mentoring triad structure. Triads differ based on whether the undergraduate, postgraduate, and faculty member interact with one another about the undergraduate's research. Using a social capital theory framewor…	Included	LABELS: 3-RA1,1-Mentor,4-Resolved
rayyan-113266397	Finding a chemistry postdoc position in industry	2012			Chemical and Engineering News		90	37		Ainsworth, S. J.	https://www.scopus.com/inward/record.uri?eid=2-s2.0-84866391531&partnerID=40&md5=44c8d9adad2f1d8a57d01d692ea63b80					Excluded
rayyan-113266398	Diversity-Building Research Training Program	2003			J Rehabil Res Dev	0748-7711 (Print) 0748-7711	40	6	vii-viii	Aisen, M. L.		eng		Rehabilitation Research and Development Service, Washington, DC, USA.		Excluded
rayyan-113266399	What the subjects have to say	1985			Br J Soc Psychol	0144-6665 (Print) 0144-6665	24		293-305	Aitkenhead, M. and Dordoy, J.		eng			It is argued that if professional codes of ethics are to be effective in preventing unethical actions by psychologists, they should be partly based upon empirical research documenting how participants in our research feel about our research procedures. If, for instance, participants do not object to deception and if being deceived does not make them regard psychological research in a negative lig…	Excluded
rayyan-113266400	Educating everybody: Properly!	2013			Achieving Quality Education for All: Perspectives from the Asia-Pacific Region and Beyond				183-186	Aitkin, D.	https://www.scopus.com/inward/record.uri?eid=2-s2.0-85030974767&doi=10.1007%2f978-94-007-5294-8_30&partnerID=40&md5=3146aa647e1146fb82f8549151f3a623			University of Canberra, 80 Banks St, Yarralumla, ACT 2600, Australia	It seems that I have been involved in education all my life. I started in first class at Ainslie Infants School in 1943, listened to my parents, both teachers, talking about the New Education Fellowship after the war, wanted to be a primary school teacher, then wanted to be a high school teacher, then wanted to be a university teacher-and became one for a time. I have talked to almost every kind …	Excluded
rayyan-113266401	The national MD-PhD program outcomes study: Outcomes variation by sex, race, and ethnicity	2019			JCI Insight	2379-3708	4	19		Akabas, M. H. and Brass, L. F.		eng		Department of Physiology & Biophysics, Neuroscience and Medicine, Albert Einstein College of Medicine, Bronx, New York, USA. Department of Medicine and Pharmacology, University of Pennsylvania Perelman School of Medicine, Philadelphia, Pennsylvania, USA.	In 2015, a nation-wide effort was launched to track the careers of over 10,000 MD-PhD program graduates. Data were obtained by surveys sent to alumni, inquiries sent to program directors, and searches in American Association of Medical Colleges (AAMC) databases. Here, we present an analysis of the data, focusing on the impact of sex, race, and ethnicity on career outcomes. The results show that d…	Included	LABELS: 1-DEI,3-RA1,2-Work,4-Resolved
rayyan-113266402	Foreseeing fates: a commentary on Manton (1928) 'On the embryology of a mysid crustacean, Hemimysis lamornae'	2015			Philos Trans R Soc Lond B Biol Sci	0962-8436 (Print) 0962-8436	370	1666		Akam, M.		eng		Department of Zoology, University of Cambridge, Downing Street, Cambridge CB2 3EJ, UK m.akam@zoo.cam.ac.uk.	Sidnie Manton became best known for her work on arthropod locomotion, and for proposing radical views on the evolution of arthropods that were accepted for a generation. However, her early training was as an embryologist, and the work that she carried out at the beginning of her career still stands as one of the major twentieth century contributions to the study of crustacean embryology. Here, I …	Excluded
rayyan-113266403	Reminiscences, collaborations and reflections	1994			Photosynth Res	0166-8595 (Print) 0166-8595	39	2	93-113	Akazawa, T.		eng		School of Agricultural Sciences, Nagoya University, CÐ¸kusa, 464-01, Nagoya, Japan.	This is a personal account by a semi old-timer who completed his official term as a professor of plant biochemistry at Nagoya University in Japan in 1992. My university student life began soon after the World War II (1948). I shared the hardships of many in my age group, in that life was difficult during my college years. I was fortunate to have the opportunity of studying in the USA on a Fulbrig…	Excluded
rayyan-113266404	Postdoctoral researchers: Roles, functions and career prospects	2005			Higher Education Research and Development		24	1	21-40	Ã…kerlind, G. S.	https://www.scopus.com/inward/record.uri?eid=2-s2.0-33750841597&doi=10.1080%2f0729436052000318550&partnerID=40&md5=edb31fd70f514b479d03bfd3c2148556			The Australian National University, Canberra, Australia	Concerns with postdoctoral research training and employment outcomes are growing at an international level. Recent studies of postdoctoral and other contract researchers in various countries emphasize common issues associated with these appointments, including the absence of any systematic definition of postdoctoral research positions, lack of policy and data on postdoctoral researchers, and incr…	Included	LABELS: 1-PD,3-RA1,2-Work,4-Resolved
rayyan-113266405	Medical Science and Research in Iran	2017			Arch Iran Med	1029-2977	20	11	665-672	Akhondzadeh, S. and Ebadifar, A. and Baradaran Eftekhari, M. and Falahat, K.		eng		Deputy for Research and Technology, Ministry of Health and Medical Education, Tehran, Iran. Psychiatric Research Center, Roozbeh Hospital, Tehran University of Medical Sciences, Tehran, Iran. Dentofacial Deformities Research Center, Research Institute of Dental Sciences, Department of Orthodontics, Dental School, Shahid Beheshti University of Medical Sciences, Tehran, Iran.	BACKGROUND: During the last 3 decades, Iran has experienced a rapid population growth and at the same time the health of Iranian people has improved greatly. This achievement was mainly due to training and availability of health manpower, well organized public health network and medical science and research improvement. In this article, we aimed to report the relevant data about the medical scien…	Excluded
rayyan-113266406	Outcomes of hysterectomies performed by supervised residents vs those performed by attendings alone	2008			Am J Obstet Gynecol	0002-9378	199	6	673.e1-6	Akingba, D. H. and Deniseiko-Sanses, T. V. and Melick, C. F. and Ellerkmann, R. M. and Matsuo, K.		eng		Division of Urogynecology, Department of Gynecology, Greater Baltimore Medical Center, Towson, MD, USA.	OBJECTIVE: The objective of the study was to compare the outcomes of hysterectomies performed by residents under supervision of a teaching physician with those performed by attendings alone. STUDY DESIGN: This was a retrospective cohort analysis of hysterectomies performed at the Greater Baltimore Medical Center from 2004 to 2006. RESULTS: Of 159 nonteaching and 265 teaching cases, there was no s…	Excluded
rayyan-113266407	Stability of response characteristics of a Delphi panel: application of bootstrap data expansion	2005			BMC Med Res Methodol	1471-2288	5		37	Akins, R. B. and Tolson, H. and Cole, B. R.		eng		Quality and Patient Safety Initiatives, Rural and Community Health Institute, The Texas A&M University System Health Science Center, College Station, Texas, USA. ralitsa_akins@yahoo.com	BACKGROUND: Delphi surveys with panels of experts in a particular area of interest have been widely utilized in the fields of clinical medicine, nursing practice, medical education and healthcare services. Despite this wide applicability of the Delphi methodology, there is no clear identification of what constitutes a sufficient number of Delphi survey participants to ensure stability of results.…	Excluded
rayyan-113266408	MicroRNA in cancer	2012			MicroRNA in Cancer				1-148	Alahari, S.	https://www.scopus.com/inward/record.uri?eid=2-s2.0-84931453184&doi=10.1007%2f978-94-007-4655-8&partnerID=40&md5=440f0a5dd29d173bea2b445cf7db98b5			Department of Biochemistry and Molecular Biology, Stanley S. Scott Cancer Center, LSU Health Science Center, New Orleans, LA, United States	The field of microRNA biology is really emerging in the last couple of years. Several investigators highlighted the importance of miRNAs in cancer. Although there is so much literature on microRNAs exist, a comprehensive book is still not available. Thus this book will be a great use to the scientists in the field of cancer biology. In addition, this book will be a good source of information for …	Excluded
rayyan-113266409	The combined medical/PhD degree: a global survey of physician-scientist training programmes	2016			Clin Med (Lond)	1470-2118 (Print) 1470-2118	16	3	215-8	Alamri, Y.		eng		New Zealand Brain Research Institute and Department of Medicine, University of Otago, Christchurch, New Zealand.	Typically lasting 7-9 years, medical-scientist training programmes (MSTPs) allow students a unique opportunity to simultaneously intercalate medical (MBBS, MBChB or MD) and research (PhD) degrees. The nature of both degrees means that the combined programme is arduous, and selection is often restricted to a few highly motivated students. Despite the many successes of MSTPs, enthusiasm about MSTPs…	Included	LABELS: 3-RA2,1-Work,2-Curr,4-Resolved
rayyan-113266410	Attrition among New Zealand medical students completing research degrees: AÂ 20-year analysis	2019			Perspect Med Educ	2212-2761 (Print) 2212-2761	8	5	284-288	Alamri, Y. and Wilkinson, T. J.		eng		New Zealand Brain Research Institute, Christchurch, New Zealand. yassar.alamri@nzbri.org. Department of Medicine, Christchurch Public Hospital, Christchurch, New Zealand. yassar.alamri@nzbri.org. Department of Medicine, Christchurch Public Hospital, Christchurch, New Zealand. Medical Education Unit, University of Otago, Christchurch, New Zealand.	INTRODUCTION: Not all medical students who intercalate research degrees go on to completion. No study to date has investigated the specific reasons. Understanding this minority would fill an important research gap. METHODS: AÂ list was obtained of intercalating medical students who enrolled at our institution between 1995 and 2014. Students who withdrew from an intercalated research degree were t…	Included	LABELS: 3-RA1,1-Work,2-Admin,4-Resolved
rayyan-113266411	Identifying Multilevel Barriers to Tobacco Intervention in Postdoctoral Dental Education	2016			J Dent Educ	0022-0337	80	4	408-15	Albert, D. A. and Bruzelius, E. and Ward, A. and Gordon, J. S.		eng		Dr. Albert is Director of Division of Community Health, Director of Dental Public Health Residency Program, and Associate Professor, College of Dental Medicine, Columbia University; Ms. Bruzelius is with the Department of Epidemiology, Mailman School of Public Health and Section of Population Oral Health, College of Dental Medicine, Columbia University; Dr. Ward is Program Manager, Section of Pop…	The aims of this mixed-methods study were to assess tobacco treatment behaviors among residents and faculty in dental specialty postdoctoral programs and to explore factors in training and practice related to tobacco treatment education. Surveys and focus groups were conducted with a convenience sample of participants at three postdoctoral residency programs in New York City. Surveys assessed tob…	Excluded
rayyan-113266412	Structure of neuroscience clerkships in medical schools and matching in neuromedicine	2015			Neurology	0028-3878	85	2	172-6	Albert, D. V. and Yin, H. and Amidei, C. and Dixit, K. S. and Brorson, J. R. and Lukas, R. V.		eng		From the Division of Neurology (D.V.A.), Nationwide Children's Hospital, Ohio State University, Columbus; Biostatistics Core of Nationwide Children's Hospital (H.Y.), Columbus, OH; the Department of Neurology and Rehabilitation (C.A., K.S.D.), University of Illinois at Chicago; and the Department of Neurology (J.R.B., R.V.L.), University of Chicago, IL. dara.albert@nationwidechildrens.org. From t…	OBJECTIVE: Due to the burden of neurologic disease, there is high demand for neurologists, child neurologists, and neurosurgeons. Only 2.6% of graduating medical students matched in neuromedicine residencies in 2014. This number will not likely meet the needs of the population or the projected shortfall. To compensate for this, the medical education system has an obligation to ensure competence i…	Excluded
rayyan-113266413	A new perspective on "development" skills and their place within research training programmes in primary care	2004			Eur J Gen Pract	1381-4788 (Print) 1381-4788	10	1	27-30	Albert, E. and Mickan, S.		eng		Department of Rural Health, University of Tasmania, Locked Bag 33, Hobart, TAS 7001, Australia. edi.albert@utas.edu.au	The gap between research and policy and practice is well documented. So too is the relative paucity of research undertaken in general practice. Various programmes have been initiated to address these issues in different countries. As an example, the Brisbane International Initiative has been set up to develop a comprehensive curriculum for primary care research training. In order to inform this p…	Excluded
rayyan-113266414	#Me_Who Anatomy of Scholastic, Leadership, and Social Isolation of Underrepresented Minority Women in Academic Medicine	2018			Circulation	0009-7322	138	5	451-454	Albert, M. A.		eng		Center for the Study of Adversity and Cardiovascular Disease (NURTURE Center), Division of Cardiology, Department of Medicine, University of California at San Francisco.		Excluded
rayyan-113266415	Clinical Nurse Specialist Roles in Conducting Research: Changes Over 3 Years	2016			Clin Nurse Spec	0887-6274	30	5	292-301	Albert, N. M. and Rice, K. L. and Waldo, M. J. and Bena, J. F. and Mayo, A. M. and Morrison, S. L. and Westlake, C. and Ellstrom, K. and Powers, J. and Foster, J.		eng		Author Affiliations: Associate Chief Nursing Officer (Dr Albert), Office of Nursing Research and Innovation, Nursing Institute, Cleveland Clinic Health System, Ohio; Director (Dr Rice), The Center for Nursing Research, Ochsner Health System, New Orleans, Louisiana; Regional Director Professional Practice (Dr Waldo), Quality & Research, Providence Health & Services, Oregon Region; Biostatistician …	PURPOSE: The aim of this study is to describe clinical nurse specialists' characteristics, interest, confidence, motivators, and barriers in conducting research. DESIGN: This study was a descriptive, multicohort design. METHODS: Clinical nurse specialists were recruited electronically through national and local organizations to complete anonymous surveys 3 times, over 3 years. Comparative analyse…	Excluded
rayyan-113266416	Dynamically generating T32 training documents using structured data	2019			J Med Libr Assoc	1536-5050 (Print) 1536-5050	107	3	420-424	Albert, P. J. and Joshi, A.		eng		Samuel J. Wood Library, Weill Cornell Medicine, New York, NY, paa2013@med.cornell.edu. Weill Cornell Graduate School, Weill Cornell Medicine, New York, NY, ayj2002@med.cornell.edu.	BACKGROUND: The US National Institutes of Health (NIH) funds academic institutions for training doctoral (PhD) students and postdoctoral fellows. These training grants, known as T32 grants, require schools to create, in a particular format, seven or eight Word documents describing the program and its participants. Weill Cornell Medicine aimed to use structured name and citation data to dynamicall…	Included	LABELS: 3-RA2,1-Work,4-Resolved
rayyan-113266417	On becoming a scientist	2009			Science	0036-8075	326	5955	916	Alberts, B.		eng				Included	LABELS: 1-PD,3-RA3,2-Mentor,4-Resolved
rayyan-113266418	Overbuilding research capacity	2010			Science	0036-8075	329	5997	1257	Alberts, B.		eng				Excluded
rayyan-113266419	Science adapters wanted	2011			Science	0036-8075	334	6059	1031	Alberts, B.		eng				Included	LABELS: 1-PD,3-RA3,2-Work,4-Resolved
rayyan-113266420	Creativity at the interface	2012			Science	0036-8075	336	6078	131	Alberts, B.		eng				Included	LABELS: 3-RA3,1-Work,2-Curr,4-Resolved
rayyan-113266421	Improving support for young biomedical scientists	2018			Science	0036-8075	360	6390	716-718	Alberts, B. and Hyman, T. and Pickett, C. L. and Tilghman, S. and Varmus, H.		eng		University of California, San Francisco, San Francisco, CA, USA. balberts@ucsf.edu. Max Planck Institute of Molecular Cell Biology and Genetics, Dresden, Germany. American Association for the Advancement of Science, Washington, DC, USA. Lewis-Sigler Institute, Princeton University, Princeton, NJ, USA. Sandra and Edward Meyer Cancer Center, Weill Cornell Medicine, New York, NY, USA.		Included	LABELS: 2-PD,3-RA2,1-Work,4-Resolved
rayyan-113266422	Rescuing US biomedical research from its systemic flaws	2014			Proc Natl Acad Sci U S A	0027-8424 (Print) 0027-8424	111	16	5773-7	Alberts, B. and Kirschner, M. W. and Tilghman, S. and Varmus, H.		eng		Department of Biophysics and Biochemistry, University of California, San Francisco, CA 94158.	The long-held but erroneous assumption of never-ending rapid growth in biomedical science has created an unsustainable hypercompetitive system that is discouraging even the most outstanding prospective students from entering our profession--and making it difficult for seasoned investigators to produce their best work. This is a recipe for long-term decline, and the problems cannot be solved with …	Included	LABELS: 2-PD,3-RA2,1-Work,4-Resolved
rayyan-113266423	How targeted should research and higher education be?	1994			Acad Med	1040-2446 (Print) 1040-2446	69	3	180-4	Alberts, B. M.		eng		National Academy of Sciences, Washington, DC 20418.	The education and research system in the biomedical sciences is tremendously vital. But the scientific community must exert more leadership if this vitality is to continue, for both science education and research are prone to a common villain: inertia. For example, in the education arena, why do medical schools require two semesters of organic chemistry but no cell biology, when the center of bio…	Included	LABELS: 1-PD,3-RA2,2-Curr,4-Resolved
rayyan-113266424	Prevention of cancer in the next millennium: Report of the Chemoprevention Working Group to the American Association for Cancer Research	1999			Cancer Research		59	19	4743-4758	Alberts, D. S. and Colvin, O. M. and Conney, A. H. and Ernster, V. L. and Garber, J. E. and Greenwald, P. and Gudas, L. J. and Waun Ki, Hong and Kelloff, G. J. and Kramer, R. A. and Lerman, C. E. and Mangelsdorf, D. J. and Matter, A. and Minna, J. D. and Nelson V, W. G. and Pezzuto, J. M. and Prendergast, F. and Rusch, V. W. and Sporn, M. B. and Wattenberg, L. W. and Weinstein, I. B.	https://www.scopus.com/inward/record.uri?eid=2-s2.0-0033215191&partnerID=40&md5=c101dcba828fc571041b5283952443f9			Department of Pharmacology, Dartmouth Medical School, Remsen 524, Hanover, NH 03755, United States	The incidence and mortality rates for most of the common forms of cancer are still unacceptably high. This stark fact in itself is a strong argument for further research, both basic and clinical, to prevent cancer. The new science of chemoprevention, defined as the use of pharmacological or natural agents to inhibit the development of invasive cancer, has been established as a promising new strat…	Excluded
rayyan-113266425	Postdoctoral study: the importance for nursing	1992			J Nurs Educ	0148-4834 (Print) 0148-4834	31	8	373-4	Albrecht, M. and Greiner, P. A.		eng		Community Health Nursing, School of Nursing, University of Michigan, Ann Arbor.		Excluded
rayyan-113266426	Inquiring into ethics: the Australian Senate and human embryo experimentation	1989			Aust J Soc Issues	0157-6321 (Print) 0157-6321	24	4	269-84	Albury, R. M.		eng				Excluded
rayyan-113266427	Characteristics, Trends, and Factors Associated With Publication Among Residents of Oman Medical Specialty Board Programs	2019			J Grad Med Educ	1949-8349 (Print) 1949-8357	11	4	104-109	Al-Busaidi, I. S. and Al-Shaqsi, S. Z. and Al-Alawi, A. K. and Al-Sinani, S. and Al-Kashmiri, A.		eng			BACKGROUND: Research during residency is associated with better clinical performance, improved critical thinking, and increased interest in an academic career. OBJECTIVE: We examined the rate, characteristics, and factors associated with research publications by residents in Oman Medical Specialty Board (OMSB) programs. METHODS: We included residents enrolled in 18 OMSB residency programs between…	Excluded
rayyan-113266428	Academic medicine	1993			Bmj	0959-8138 (Print) 0959-8138	306	6873	331	Alcolado, J. C.		eng				Excluded
rayyan-113266429	The problems of being bioethical	1992			New Sci	0262-4079 (Print) 0262-4079	134	1816	46-7	Alderson, P. and Pfeffer, N.		eng				Excluded
rayyan-113266430	Association of Chairmen of Departments of Physiology annual questionnaire results	1991			Physiologist	0031-9376 (Print) 0031-9376	34	3	57, 68-79	Aldrich, L. M. and Stuart, D. G. and Alison, R.		eng		Department of Physiology, Arizona College of Medicine, Tucson.		Excluded
rayyan-113266431	Middle East: Popular uprising spreads science	2015			Nature	0028-0836	525	7570	455	Alduhishy, M. and Malek, M.		eng		University of Queensland, Herston, Australia. Babraham Institute, Cambridge, UK.		Excluded
rayyan-113266432	Training for research in mental health and HIV/AIDS among racial and ethnic minority populations: meeting the needs of new investigators	2009			Am J Public Health	0090-0036 (Print) 0090-0036	99		S26-30	AlegrÃ­a, M.		eng		Center for Multicultural Mental Health Research, Cambridge Health Alliance, Somerville, MA 02143, USA. malegria@charesearch.org	My experiences as a mentor of young investigators, along with conversations with a diverse pool of mentees, led me to question the ability of conventional research methods, problem formulation, and instruments to address the unique challenges of studying racial and ethnic minorities. Training of new investigators should prepare them to explore alternative research paradigms and atypical research …	Included	LABELS: 2-DEI,3-RA3,1-Curr,4-Resolved
rayyan-113266433	Mentoring future researchers: Advice and considerations	2019			Am J Orthopsychiatry	0002-9432 (Print) 0002-9432	89	3	329-336	AlegrÃ­a, M. and Fukuda, M. and Lapatin Markle, S. and NeMoyer, A.		eng		Disparities Research Unit. Disparities Research Unit, Department of Medicine, Massachusetts General Hospital.	Despite efforts to increase the diversity of academia, minority scholars continue to face significant barriers (e.g., higher financial burden, lack of institutional support for research interests, social isolation) that undermine their representation in the field and overall professional success. Researchers have suggested increased mentorship as a means of mitigating these challenges. In 2015, w…	Included	LABELS: 1-DEI,3-RA2,4-Resolved
rayyan-113266434	A story of changing instructional practice by a research scientist learning how to turn future earth science teachers into masters of content in a clinical preparation pilot program	2014			Journal of Geoscience Education		62	4	511-514	Alex Zirakparvar, N.	https://www.scopus.com/inward/record.uri?eid=2-s2.0-84924809549&doi=10.5408%2f13-072.1&partnerID=40&md5=18db5179f7f4497614792c9aa0a5dc97			Department of Earth and Planetary Science, American Museum of Natural History, Central Park West at 79th Street, New York, NY 10024, United States	The American Museum of Natural Historyâ€™s (AMNH) master of arts in teaching (MAT) Earth Science pilot program has a unique faculty structure in which postdoctoral scientists on joint research and education appointments are directly involved in clinical teacher preparation. The goal of involving these scientists is to help turn the future teachers into masters of geoscientific content, but it mig…	Excluded
rayyan-113266435	Federation of Pediatric Organizations Task Force on Women in Pediatrics: considerations for part-time training and employment for research-intensive fellows and faculty	2009			J Pediatr	0022-3476	154	1	1-3.e2	Alexander, D. and Boat, T. and Britto, M. and Burke, A. and Homes, A. and Sectish, T. and Stanton, B. and Stevenson, D.		eng		National Institute of Child Health and Human Development, National Institutes of Health, Bethesda, MD, USA.		Excluded
rayyan-113266436	Contributions of international medical graduates to US biomedical research: The experience of US medical schools	2007			J Investig Med	1081-5589 (Print) 1081-5589	55	8	410-4	Alexander, H. and Heinig, S. J. and Fang, D. and Dickler, H. and Korn, D.		eng		Association of American Medical Colleges, Washington, DC 20037, USA. dkorn@aamc.org	International medical graduates (IMGs) constitute an appreciable fraction of full-time faculty at US medical schools and of principal investigators (PIs) on National Institutes of Health (NIH) research project grants. Information from the Faculty Roster of the Association of American Medical Colleges (AAMC) and from the NIH Consolidated Grant Applicant File (CGAF) was examined to assess IMGs' con…	Excluded
rayyan-113266437	Learning health equity frameworks within a community of scholars	2011			J Nurs Educ	0148-4834 (Print) 0148-4834	50	10	569-74	Alexander, K. A. and Dovydaitis, T. and Beacham, B. and Bohinski, J. M. and Brawner, B. M. and Clements, C. P. and Everett, J. S. and Gomes, M. M. and Harner, H. and McDonald, C. C. and Pinkston, E. and Sommers, M. S.		eng		University of Pennsylvania School of Nursing, Philadelphia, PA, USA. kamilaa@nursing.upenn.edu	Scholars in nursing science have long espoused the concept of health equity without specifically using the term or dialoguing about the social determinants of health and social justice. This article describes the development, implementation, and evaluation of a doctoral and postdoctoral seminar collective entitled "Health Equity: Conceptual, Linguistic, Methodological, and Ethical Issues." The co…	Excluded
rayyan-113266438	Changes in orthodontic care patterns in a predoctoral children's dentistry clinic	2007			J Dent Educ	0022-0337 (Print) 0022-0337	71	12	1549-53	Alexander, S. A.		eng		Department of Pediatric Dentistry, Tufts University School of Dental Medicine, One Kneeland Street, Boston, MA 02111, USA. stanley.alexander@tufts.edu	The purpose of this study was to evaluate the changes in orthodontic care patterns over a sixteen-year period in a university clinical setting. The average numbers of students, clinical procedures, and orthodontic appliances were examined from the time period 1988-2003. Appliance number and type were evaluated as a function of increased predoctoral and postdoctoral class sizes, student to faculty…	Excluded
rayyan-113266439	Interaction of soluble complexes of tritiated 3,4-benzopyrene and animal cells in vitro	1964			British Journal of Cancer		18	3	564-574	Alfred, L. J.	https://www.scopus.com/inward/record.uri?eid=2-s2.0-84873782476&doi=10.1038%2fbjc.1964.65&partnerID=40&md5=68b31876079848b86476f820b75d8726			Section of Cell Biology, Weizmann Institute of Science, Rehovoth, Israel Department of Chemical Bioclynarnics, University of California, Berkeley, CA, United States	A study was made of the uptake of benzopurene by nornmal and tumour cells in vitro, using 3,4-benzopyrene in aqueous solution (i.e. coupled to caffeine). Normal mouse embryo cells, which survived the cytotoxic damage caused by the carcinogen, were found to synthesize a greater quantity of protein per cell than do untreated controls. Both normal and tumour cells removed 3,4-benzopyrene from the me…	Excluded
rayyan-113266440	Unethical human research in the field of neuroscience: a historical review	2018			Neurological Sciences		39	5	829-834	Algahtani, H. and Bajunaid, M. and Shirah, B.	https://www.scopus.com/inward/record.uri?eid=2-s2.0-85042172993&doi=10.1007%2fs10072-018-3245-1&partnerID=40&md5=1a04559adc03616bf8164885c2bd9904			King Abdulaziz Medical City, King Saud bin Abdulaziz University for Health Sciences, P.O. Box: 12723, Jeddah, 21483, Saudi Arabia King Saud bin Abdulaziz University for Health Sciences, Jeddah, Saudi Arabia King Abdullah International Medical Research Center, King Saud bin Abdulaziz University for Health Sciences, Jeddah, Saudi Arabia	Understanding the historical foundations of ethics in human research are key to illuminating future human research and clinical trials. This paper gives an overview of the most remarkable unethical human research and how past misconducts helped develop ethical guidelines on human experimentation such as The Nuremberg Code 1947 following WWII. Unethical research in the field of neuroscience also p…	Excluded
rayyan-113266441	Scientists of the world speak up for equality	2013			Nature		495	7439	35-38	Al-Gazali, L.	https://www.scopus.com/inward/record.uri?eid=2-s2.0-84875469774&doi=10.1038%2f495035a&partnerID=40&md5=63433e5724cf389157b1ebd99c105dcc			United Arab Emirates University, Al-Ain, United Arab Emirates		Excluded
rayyan-113266442	Laboratory life: Scientists of the world speak up for equality	2013			Nature	0028-0836	495	7439	35-8	Al-Gazali, L. and Valian, V. and Barres, B. and Andrei, E. Y. and Wu, L. A. and Handelsman, J. and Moss-Racusin, C. and Husu, L.		eng				Included	LABELS: 1-DEI,3-RA3,4-Resolved
rayyan-113266443	Adaptation and validation of a survey instrument measuring perceived preparedness of nursing graduates	2016			Nurse Res	1351-5578 (Print) 1351-5578	23	6	37-41	Algoso, M. and Peters, K. and Ramjan, L. and East, L.		eng		School of Nursing and Midwifery, University of Western Sydney, New South Wales, Australia. University of Western Sydney, New South Wales, Australia. Deakin University, Burwood, Victoria, Australia.	BACKGROUND: In Australia, a significant percentage of bachelor of nursing students are employed in the aged care sector, or in aged care settings, as assistants in nursing (AINs) or personal care assistants. However the value of aged care in nursing education is often overlooked. AIM: To outline the adaptation and validation of a survey, originally developed for medical graduates, for use with nu…	Excluded
rayyan-113266444	The role of the training programme director	2012			Clin Med (Lond)	1470-2118 (Print) 1470-2118	12	4	344-5	Ali, A.		eng		Department of Medicine, Milton Keynes Hospital NHS Foundation Trust, Eaglestone, Milton Keynes, Buckinghamshire. endocrinologypd@gmail.com		Excluded
rayyan-113266445	Middle East: trying to break down the barriers	2003			Nature	0028-0836	425	6961	899	Ali, B. R.		eng				Excluded
rayyan-113266446	Validation that a 1-year fellowship in minimally invasive and bariatric surgery can eliminate the learning curve for laparoscopic gastric bypass	2010			Surg Endosc	0930-2794	24	1	138-44	Ali, M. R. and Tichansky, D. S. and Kothari, S. N. and McBride, C. L. and Fernandez, A. Z., Jr. and Sugerman, H. J. and Kellum, J. M. and Wolfe, L. G. and DeMaria, E. J.		eng		Department of Surgery, University of California, Davis, Sacramento, CA 95817, USA. mohamed.ali@ucdmc.ucdavis.edu	BACKGROUND: The concept that advanced surgical training can reduce or eliminate the learning curve for complex procedures makes logical sense but is difficult to verify and has not been tested for laparoscopic Roux-en-Y gastric bypass (LRYGB). We sought to determine if minimally invasive/bariatric surgery fellowship graduates (FGs) would demonstrate complication-related outcomes (CRO) equivalent …	Excluded
rayyan-113266447	Anatomy is a clinically relevant subject and a good career option for medical doctors	2012			Rawal Medical Journal		37	4	433-436	Ali, S. and Khan, S. G. and Khan, A.	https://www.scopus.com/inward/record.uri?eid=2-s2.0-84870339424&partnerID=40&md5=e0462d1a77cf7529266995ccc1e4df41			Departments of Anatomy and Physical Therapy, Islamic International Medical College and Riphah University, Rawalpindi, Pakistan	Objective To observe difference in opinion of male and female medical students regarding their career choice regarding anatomy. We also tried to look into various factors which can improve the strength of teaching faculty in anatomy. Subjects and Methods This was a descriptive study and was conducted by a survey from 307 students. The data was analyzed using SPSS v 17. Results A total of 97.4% st…	Excluded
rayyan-113266448	Looking back at the doctorate: a qualitative study of Jordanian graduates from PhD programs in the UK	2011			Nurs Health Sci	1441-0745	13	3	360-5	Ali Zeilani, R. S. and Al-Nawafleh, A. H. and Evans, C.		eng		Faculty of Nursing, The University of Jordan, Amman, Jordan. r.zeilani@ju.edu.jo	Many countries develop their nursing capacity by sending nurses overseas to gain their doctorates. There is a lack of research on their subsequent experience and career development. Focusing on the Jordanian and UK contexts, this qualitative study explored the doctoral and postdoctoral experience. Interviews were held with 16 PhD nursing graduates in Jordan. The participants had studied in 12 dif…	Excluded
rayyan-113266449	Adiposity during early adulthood, changes in adiposity during adulthood, attained adiposity, and mammographic density among premenopausal women	2017			Breast Cancer Research and Treatment		166	1	197-206	Alimujiang, A. and Appleton, C. and Colditz, G. A. and Toriola, A. T.	https://www.scopus.com/inward/record.uri?eid=2-s2.0-85023158212&doi=10.1007%2fs10549-017-4384-4&partnerID=40&md5=db04594ff5b5f6ab27506469c9c97b27			Division of Public Health Sciences, Department of Surgery, Washington University School of Medicine and Siteman Cancer Center, Campus Box 8100, 660 South Euclid Ave, St Louis, MO 63110, United States Division of Diagnostic Radiology, and Siteman Cancer Center, Department of Radiology, Washington University School of Medicine, St Louis, MO 63144, United States	Purpose: We investigated the associations of adolescent adiposity, changes in adiposity during adulthood, and attained adiposity with volumetric mammographic density measures. Methods: We recruited 383 premenopausal women who had a routine screening mammogram at the Breast Health Center, Washington University in St. Louis, MO from December 2015 to October 2016. Trained research personnel assessed…	Excluded
rayyan-113266450	Teaching medical ethics: implementation and evaluation of a new course during residency training in bahrain	2004			Educ Health (Abingdon)	1357-6283 (Print) 1357-6283	17	1	62-72	Al-Jalahma, M. and Fakhroo, E.		eng		Kingdom of Bahrain, Family Practice Residency Program, Ministry of Health, Bahrain. sehatek@yahoo.com	AIM: This paper describes the development, implementation and evaluation of a new biomedical ethics course. The major educational goal was to enable the participants to critically analyse and resolve ethical dilemmas based on sound ethical and moral reasoning. BACKGROUND: The course was developed and implemented in the Family Practice Residency Program (FPRP) in the Kingdom of Bahrain. METHODOLOG…	Excluded
rayyan-113266451	Cadaveric Dissection vs Homemade Model: What is the Best Way to Teach Endoscopic Totally Extraperitoneal Inguinal Hernia Repair?	2018			J Surg Educ	1878-7452	75	3	787-791	AlJamal, Y. and Buckarma, E. and Ruparel, R. and Allen, S. and Farley, D.		eng		Division of General Surgery, Mayo Clinic, Rochester, Minnesota. Electronic address: aljamal.yazan@mayo.edu. Division of General Surgery, Mayo Clinic, Rochester, Minnesota.	BACKGROUND: Endoscopic totally extraperitoneal inguinal hernia repair (TEP-IHR) requires practice and training to perform well. We developed a simple, low-cost, inanimate model to teach surgical residents inguinal anatomy and the technique of mesh insertion for a safe, endoscopic TEP-IHR. The objective of this study was to compare our model vs cadaveric dissection for teaching anatomy and mesh in…	Excluded
rayyan-113266452	Assessing policy-makers', academics' and experts' satisfaction with the performance of the Palestinian health research system: a qualitative study	2018			Health Res Policy Syst	1478-4505	16	1	66	AlKhaldi, M. and Abed, Y. and Pfeiffer, C. and Haj-Yahia, S. and Alkaiyat, A. and Tanner, M.		eng		Swiss Tropical and Public Health Institute, Socinstr, 57, 4002, Basel, Switzerland. moh.khaldi83@gmail.com. University of Basel, Petersplatz 1, 4003, Basel, Switzerland. moh.khaldi83@gmail.com. Faculty of Medicine and Health Sciences, Najah National University, Nablus, Palestine. moh.khaldi83@gmail.com. Faculty of Public Health, Al-Quds University, Jerusalem, Palestine. Swiss Tropical and Public …	BACKGROUND: There is a growing demand within international health agencies to ensure health research systems (HRSs) are strengthened and well-functioning to support healthcare systems (HCSs). Understanding HRS performance through system actors is an indispensable move in analysing this system. This study aims to examine policy-makers', academics' and experts' satisfaction with overall HRS perform…	Excluded
rayyan-113266453	Responsible Conduct of Human Subjects Research in Islamic Communities	2019			Sci Eng Ethics	1353-3452 (Print) 1353-3452	25	2	463-476	Al-Khatib, A. and Kalichman, M.		eng		Faculty of Dentistry, Jordan University of Science and Technology, P. O. Box 3030, Irbid, 22110, Jordan. aceil@hotmail.com. Research Ethics Program 0612, University of California, San Diego, La Jolla, CA, 92093-0612, USA.	In order to increase understanding of the ethical implications of biomedical, behavioral and clinical research, the Fogarty International Center, part of the United States National Institutes of Health, established an International Research Ethics Education and Curriculum Development Award (R25) to support programs in low- and middle-income countries. To develop research ethics expertise in Jorda…	Excluded
rayyan-113266454	Convergence of indigenous science and western science impacts studentsâ€™ interest in STEM and identity as a scientist	2017			Ubiquitous Learning		10	1	2022-01-13	Alkholy, S. O. and Gendron, F. and McKenna, B. and Dahms, T. and Ferreira, M. P.	https://www.scopus.com/inward/record.uri?eid=2-s2.0-85022342158&doi=10.18848%2f1835-9795%2fCGP%2fv10i01%2f1-13&partnerID=40&md5=073ccb9c7e2b0fd4ee96da5c423261d1			Umm al-Qura University, Mecca, Saudi Arabia Department of Science, First Nations University of Canada, Regina, SK, Canada First Nations University of Canada, Regina, SK, Canada Department of Chemistry and Biochemistry, University of Regina, Regina, SK, Canada Department of Nutrition and Food Science, Wayne State University, Detroit, MI, United States	Within the context of North American Indigenous culture, certain Elders are respected gatekeepers to Indigenous science, also known as traditional knowledge. Yet, while North American born minorities such as Black Americans, Amerindians, and Latin Americans may hail from cultures with a similar appreciation of their own Indigenous science Elders, these minority groups are especially underrepresen…	Excluded
rayyan-113266455	Development and evaluation of a rigid esophagoscopy simulator for residency training	2016			Laryngoscope	0023-852x	126	3	616-9	Allak, A. and Liu, Y. E. and Oliynyk, M. S. and Weng, K. H. and Jameson, M. J. and Shonka, D. C., Jr.		eng		Department of Otolaryngology-Head and Neck Surgery, University of Virginia Health System, Charlottesville, Virginia, U.S.A. Department of Biomedical Engineering, University of Virginia Health System, Charlottesville, Virginia, U.S.A.	OBJECTIVES/HYPOTHESIS: Rigid esophagoscopy is performed less frequently by resident trainees. Nonetheless, it remains important for certain indications, including foreign body extraction. This study describes the construction of a simulator and evaluates its utility in training residents. STUDY DESIGN: Simulator development, fabrication, and procedural evaluation of postgraduate trainees. METHODS…	Excluded
rayyan-113266456	Russian science. Academy plucks best biophysicists from a sea of mediocrity	2003			Science	0036-8075	299	5609	994	Allakhverdov, A. and Pokrovsky, V.		eng				Excluded
rayyan-113266457	The complexity of obesity	1999			Image J Nurs Sch	0743-5150 (Print) 0743-5150	31	4	315-6	Allan, J. D. and Walker, L. O.		eng				Excluded
rayyan-113266458	Back to the old house? 'Sick role' and biographical narratives of the housing needs of short-stay hospital patients	2001			Health Place	1353-8292 (Print) 1353-8292	7	2	81-92	Allen, C.		eng		Housing and Urban Studies Unit, School of Environment and Life Sciences, University of Salford, Allerton Building, Frederick Road, Salford M6 6PU, UK. c.allen@salford.ac.uk	This paper examines how decisions are made about the housing needs of short-stay hospital patients. Two narrative types of patients' housing needs are identified. The 'sick role' narrative emphasised patients' ongoing medical needs and tended to prescribe 'sick role' placements in residential care or nursing homes instead of a return home. Conversely, the biographical narrative emphasised the imp…	Excluded
rayyan-113266459	Information and uncertainty in meerkats and monkeys	2011			Animal Communication Theory: Information and Influence				319-336	Allen, C.	https://www.scopus.com/inward/record.uri?eid=2-s2.0-84923536084&doi=10.1017%2fCBO9781139003551.018&partnerID=40&md5=0d60c2e497096034fd9c32e866e90492			Department of History and Philosophy of Science, Indiana University, 1011 East Third Street, Goodbody Hall 130, Bloomington, IN 47405, United States	Introduction The papers published in 1980 by Robert Seyfarth, Dorothy Cheney and Peter Marler on the alarm calls of vervet monkeys were instant classics. In a short paper in Science (Seyfarth et al., 1980a) and the more detailed companion piece in Animal Behaviour (Seyfarth et al., 1980b), they described experiments that Seyfarth and Cheney had conducted in Kenyaâ€™s Amboseli National Park. They …	Excluded
rayyan-113266460	Early career investigators and precision public health	2019			Lancet	0140-6736	394	10196	382-383	Allen, C. G. and Fohner, A. E. and Landry, L. and Paul, J. and Smith, S. G. and Turbitt, E. and Roberts, M. C.		eng		Behavioral Sciences and Health Education Department, Rollins School of Public Health, Emory University, Atlanta, GA 30322, USA. Electronic address: calle27@emory.edu. Department of Epidemiology, University of Washington, Seattle, WA, USA. Laboratory for Molecular Medicine, Partners Medicine, Boston, MA, USA. The Village Research Project, Mental Health Research Program, Ludwig Boltzmann Gesellscha…		Excluded
rayyan-113266461	Ethnomethodological insights into insider-outsider relationships in nursing ethnographies of healthcare settings	2004			Nurs Inq	1320-7881 (Print) 1320-7881	11	1	14-24	Allen, D.		eng		Nursing, Health and Social Care Research Centre, School of Nursing and Midwifery Studies, University of Wales College of Medicine, Eastgate House, 35-43 Newport Road, Cardiff CF24 0AB, Wales, UK. allenda@cardiff.ac.uk	This article re-examines insider-outsider relationships in nursing ethnographies of healthcare settings as a case study in the wider sociological debate around reflexivity in field research. It focuses on the practices through which the fieldwork role is accomplished and the "identity work" of nurse ethnographers. Insights derived from ethnomethodology are utilized in order to analyse selected as…	Excluded
rayyan-113266462	The language of 'experience' in nursing research	2005			Nurs Inq	1320-7881 (Print) 1320-7881	12	2	98-105	Allen, D. and Cloyes, K.		eng		School of Nursing, University of Washington, Seattle 98195, USA. dgallen@u.washington.edu	This paper is an analysis of how the signifier 'experience' is used in nursing research. We identify a set of issues we believe accompany the use of experience but are rarely addressed. These issues are embedded in a spectrum that includes ontological commitments, visions of the person/self and its relation to 'society', understandings of research methodology and the politics of nursing. We argue…	Excluded
rayyan-113266463	Teaching systems-based practice to residents by using independent study projects	2005			Acad Med	1040-2446 (Print) 1040-2446	80	2	125-8	Allen, E. and Zerzan, J. and Choo, C. and Shenson, D. and Saha, S.		eng		Section of General Internal Medicine, Portland VA Medical Center, P3-Med, P.O. Box 1034, Portland, OR 97207, USA. allenel@ohsu.edu	The changing health care marketplace requires new graduates to be familiar with complex health systems. Since 1999 the Oregon Health & Science University internal medicine residency program has offered a seminar-based health systems curriculum, but residents lacked an opportunity to actively apply learned concepts. To achieve this goal, the authors developed a second curricular component, the Hea…	Excluded
rayyan-113266464	Postgraduate Education in Pharmaceutical Medicine in Australia: Evaluation and Evolution to a Global Program Over 20 Years	2019			Ther Innov Regul Sci	2168-4790	53	5	654-660	Allen, G. M. and Chisholm, O.		eng		1 School of Medical Sciences, University of New South Wales, Sydney, New South Wales, Australia.	BACKGROUND: The Pharmaceutical Medicine program at the University of New South Wales provides postgraduate education for students seeking employment relating to development of new medicines and medical technology. The objective of this study was to determine which changes to the program were required to meet future educational needs of students. METHODS: Responses to questions from 76 students, t…	Included	LABELS: 3-RA2,1-Curr,4-Resolved
rayyan-113266466	Train students to navigate ethical swamps	2019			Nature	0028-0836	568	7751	145	Allen, M. A.		eng				Included	LABELS: 1-PD,3-RA3,2-Curr,4-Resolved
rayyan-113266467	Perspectives on the Role of Mathematics in Drug Discovery and Development	2019			Bull Math Biol	0092-8240	81	9	3425-3435	Allen, R. and Moore, H.		eng		Internal Medicine Research Unit, Pfizer Inc, Cambridge, MA, 02139, USA. Richard.Allen@pfizer.com. Oncology R&D, AstraZeneca, Waltham, MA, 02451, USA.	The goals of this article and special issue are to highlight the value of mathematical biology approaches in industry, help foster future interactions, and suggest ways for mathematics Ph.D. students and postdocs to move into industry careers. We include a candid examination of the advantages and challenges of doing mathematics in the biopharma industry, a broad overview of the types of mathemati…	Included	LABELS: 1-PD,3-RA2,2-Work,4-Resolved
rayyan-113266468	Research an exciting journey and a career statement: a means to an end, putting rurality on the nursing research agenda	2004			Aust J Rural Health	1038-5282 (Print) 1038-5282	12	6	279-80	Allen, S. and Francis, K. and O'Connor, M.		eng		Faculty of Medicine, Nursing and Health Sciences, Monash Univeristy, Melbourne, Australia. sonia.allen@med.monash.edu.au	Two issues were of importance to nurses in rural areas considering postgraduate studies. The first was the need for part-time study and what this entails. The second was a request that there be no research component within the postgraduate courses they identified. It is this second issue that I wish to address. I was a nonbeliever in the merit of research studies being integrated into nursing spe…	Excluded
rayyan-113266469	Assessing the quality of postdoctoral education	1981			Bull Am Coll Surg	0002-8045 (Print) 0002-8045	66	3	2022-07-08	Allen, T. D.		eng				Excluded
rayyan-113266470	Building the capacity for evidence-based clinical nursing leadership: the role of executive co-coaching and group clinical supervision for quality patient services	2007			J Nurs Manag	0966-0429 (Print) 0966-0429	15	2	230-43	Alleyne, J. and Jumaa, M. O.		eng		Healthcare and Nursing Management, School of Health and Social Sciences, Middlesex University, London, UK. joalleyne1@aol.com	AIM: The general aims of this article were to facilitate primary care nurses (District Nurse Team Leaders) to link management and leadership theories with clinical practice and to improve the quality of the service provided to their patients. The specific aim was to identify, create and evaluate effective processes for collaborative working so that the nurses' capacity for clinical decision-makin…	Excluded
rayyan-113266471	Theory-based practice in a major medical centre	2011			J Nurs Manag	0966-0429	19	8	981-8	Alligood, M. R.		eng		College of Nursing, Health Sciences Building, East Carolina University, Greenville, NC 27858, USA. alligoodmar@ecu.edu	AIMS: This project was designed to improve care quality and nursing staff satisfaction. BACKGROUND: Nursing theory structures thought and action as demonstrated by evidence of improvement in complex health-care settings. Nursing administrators selected Modelling and Role-Modelling (MRM) for the theory-based practice goal in their strategic plan. METHODS: An action research approach structured imp…	Excluded
rayyan-113266472	Research leadership: should clinical directors be distinguished researchers?	2016			Australas Psychiatry	1039-8562	24	3	249-51	Allison, S. and Goodall, A. H. and Bastiampillai, T.		eng		Associate Professor, Discipline of Psychiatry, Flinders University, Adelaide, SA, Australia stephen.allison@flinders.edu.au. Senior Lecturer, Cass Business School, City University London, London, UK. Associate Professor, Discipline of Psychiatry, Flinders University, Adelaide, SA, and; Research Fellow, South Australian Health and Medical Research Institute, Adelaide, SA, Australia.	OBJECTIVES: Clinical directors established research-led healthcare by combining research, teaching and clinical excellence within the teaching hospitals. This research culture created high clinical standards, which benefited patients, the workforce and healthcare organisations. The current paper explores this research leadership role for clinical directors. It reviews studies arising from the the…	Excluded
rayyan-113266473	Use of research results in policy decision-making, formulation, and implementation: a review of the literature	2006			Cad Saude Publica	0102-311X (Print) 0102-311x	22		S7-19; discussion S20-33	Almeida, C. and BÃ¡scolo, E.		eng		Escola Nacional de SaÃºde PÃºblica Sergio Arouca, FundaÃ§Ã£o Oswaldo Cruz, Rio de Janeiro, Brasil. calmeida@ensp.fiocruz.br	This paper offers a critical review of the theoretical literature on the relationship between the production of scientific knowledge and its use in policy formulation and implementation. Extensive academic output, using a diversity of approaches and analytical frameworks, has sought to systematize knowledge transfer categories and strategies with a view to improving the application of scientific …	Excluded
rayyan-113266474	Health-related experimental learning for college undergraduates	1983			J Med Educ	0022-2577 (Print) 0022-2577	58	5	404-10	Almy, T. P. and Cohen, R. D. and Ham, T. H. and Hornig, E. O. and Price, J.		eng			Guided service experience commonly enriches medical education at the doctoral and postdoctoral levels but rarely has been offered to premedical students. Internships in health agencies were individually arranged for 198 self-selected college undergraduates in 101 different settings which emphasized the social, economic, and interpersonal factors in health care. Students served as nursing aides, c…	Excluded
rayyan-113266475	After the doctorate: a qualitative study investigating nursing research career development in Jordan	2013			Nurs Health Sci	1441-0745	15	4	423-9	Al-Nawafleh, A. and Zeilani, R. S. and Evans, C.		eng		Faculty of Nursing, The University of Mutah, Mutah, Jordan.	There is a dearth of research exploring the development of postdoctoral nursing research careers in non-Western contexts. This paper reports on a qualitative study of Jordanian graduates of UK PhD programs. Interviews were held with 16 graduates who worked in the nursing faculty of seven different universities in Jordan. Participants reported that their doctoral degree had equipped them with conf…	Excluded
rayyan-113266476	An innovative bioanalytical research project course to train undergraduate students on liquid chromatography-mass spectrometry	2019			Biochem Mol Biol Educ	1470-8175	47	3	228-238	Alneyadi, A. and Shah, I. and Ashraf, S. S.		eng		Department of Biology, College of Science, UAE University, Al Ain, UAE. Department of Chemistry, College of Science, UAE University, Al Ain, UAE. Department of Chemistry, College of Arts and Sciences, Khalifa University, Abu Dhabi, UAE.	Active-learning strategies such as undergraduate research courses and course-based undergraduate research experiences (CUREs), which engage students in the practical experiments, have been reported as efficient ways for effective teaching and training of graduating students. Recently, many practical examples have been published in various fields to develop critical skills needed by undergraduate …	Excluded
rayyan-113266477	How to choose a good scientific problem	2009			Mol Cell	1097-2765	35	6	726-8	Alon, U.		eng		Department Molecular Cell Biology, Weizmann Institute of Science, Rehovot 76100, Israel. urialon@weizmann.ac.il	Choosing good problems is essential for being a good scientist. But what is a good problem, and how do you choose one? The subject is not usually discussed explicitly within our profession. Scientists are expected to be smart enough to figure it out on their own and through the observation of their teachers. This lack of explicit discussion leaves a vacuum that can lead to approaches such as choo…	Included	LABELS: 3-RA2,2-Curr,1-Mentor,4-Resolved
rayyan-113266478	Is gender mainstreaming helping women scientists? Evidences from research policies in Spain	2016			Investigaciones Feministas	2171-6080	7	2	273-291	Alonso, A. and Diz, I. and Lois, M.	<Go to ISI>://WOS:000407558700014				Literature has repeatedly shown that gender mainstreaming is far from being transformative and smoothly introduced. It is rather a contested strategy, leading to steady impacts on changing routines and gendering policy outcomes. However, research policies have appeared to be one of the issues areas where a gender perspective has been introduced. This is the case for Spanish research policies, whi…	Included	LABELS: 1-DEI,3-RA1,2-Work,4-Resolved
rayyan-113266479	Spanish validation of the Â«Core Competencies for Public Health ProfessionalsÂ» tool in Guadalajara, Jalisco, Mexico	2019			Educacion Medica		20		45-51	Alonso-Ãlvarez, M. A. and Zavala-GonzÃ¡lez, M. A. and Cabrera-Pivaral, C. E. and Alfaro-Alfaro, N. and MÃ©ndez-MagaÃ±a, A. C.	https://www.scopus.com/inward/record.uri?eid=2-s2.0-85046852046&doi=10.1016%2fj.edumed.2018.02.006&partnerID=40&md5=cdb8bd58f950f62454cc5d303cb41384			Programa de Doctorado en Ciencias de la Salud PÃºblica, Departamento de Salud PÃºblica, DivisiÃ³n de Disciplinas para el Desarrollo, PromociÃ³n y PreservaciÃ³n de la Salud, Centro Universitario de Ciencias de la Salud, Universidad de Guadalajara, Guadalajara, Mexico	Objective: To validate the Â«Core Competencies for Public Health ProfessionalsÂ» (CCPHP) tool in Spanish in a population from Guadalajara, Jalisco, Mexico. Methods: A cross-sectional study was conducted after translating the CCPHP tool into the Spanish language. It was then applied to a purposing sample of 460 medical students and 460 public health experts. The tool construct validity, as well as…	Excluded
rayyan-113266480	Traditional arabic & islamic medicine: a conceptual model for clinicians and researchers	2012			Glob J Health Sci	1916-9736 (Print) 1916-9736	4	3	164-9	Alrawi, S. N. and Fetters, M. D.		eng		Department of Family Medicine, University of Michigan, Ann Arbor, U.S. samis@med.umich.edu	Eighty percent of the population in the developing world relies on traditional medicine, and 70-80% of the population in developed countries utilized complementary therapies. Though a vibrant healing tradition pervades modern life in the Arab and Muslim world, no clear definition or model exists to organize it's multiple and intertwined elements . We define Traditional Arabic and Islamic Medicine…	Excluded
rayyan-113266481	"Why not use it more?" Sources of self-efficacy in researchers' use of social media for knowledge sharing	2018			Journal of Documentation	0022-0418	74	6	1274-1292	Alshahrani, H. and Pennington, D. R.	<Go to ISI>://WOS:000442597000010				Purpose The purpose of this paper is to investigate the sources of self-efficacy that researchers rely on when using social media for knowledge sharing and to explore how these sources impact their use. Design/methodology/approach The study employed 30 semi-structured interviews with researchers at a major Scottish university. The authors analysed the interview transcriptions using directed conte…	Excluded
rayyan-113266482	The preeminence of ethnic diversity in scientific collaboration	2018			Nat Commun	2041-1723	9	1	5163	AlShebli, B. K. and Rahwan, T. and Woon, W. L.		eng		Department of Computer Science, Masdar Institute, Khalifa University of Science and Technology, Abu Dhabi, P.O. Box 54224, UAE. bedoor@deeplearn.net. Department of Computer Science, Masdar Institute, Khalifa University of Science and Technology, Abu Dhabi, P.O. Box 54224, UAE. talal.rahwan@nyu.edu. Computer Science, New York University, Abu Dhabi, P.O. Box 129188, UAE. talal.rahwan@nyu.edu. Depar…	Inspired by the social and economic benefits of diversity, we analyze over 9 million papers and 6 million scientists to study the relationship between research impact and five classes of diversity: ethnicity, discipline, gender, affiliation, and academic age. Using randomized baseline models, we establish the presence of homophily in ethnicity, gender and affiliation. We then study the effect of …	Excluded
rayyan-113266483	Presence of a fellowship improves perioperative outcomes following hepatopancreatobiliary procedures	2017			Surg Endosc	0930-2794	31	7	2918-2924	Altieri, M. S. and Yang, J. and Yin, D. and Frenkel, C. and Talamini, M. and Telem, D. A. and Pryor, A.		eng		Division of Bariatric, Foregut and Advanced Gastrointestinal Surgery, Department of Surgery, Stony Brook University Medical Center, 100 Nichols Road, HSC T18-040, Stony Brook, NY, 11794, USA. maria.altieri@stonybrookmedicine.edu. Department of Family, Population and Preventive Medicine, Stony Brook University Medical Center, Stony Brook, NY, USA. Department of Applied Mathematics and Statistics, …	INTRODUCTION: There is an increase in subspecialization and in the number of surgeons seeking fellowship training in the USA. Little is known regarding the effect of hepatopancreatobiliary (HPB) fellowship programs' status of an institution on perioperative outcomes. This study aims to examine the effect of such status on perioperative outcomes across all institutions following complex surgeries …	Excluded
rayyan-113266484	Fifty-Three Years a Tadpole	2018			Journal of Herpetology	0022-1511	52	1	2022-01-05	Altig, R.	<Go to ISI>://WOS:000426848800001				The first section of this perspective explains how my early years shaped my thought processes, how I was shoved into academia, and how I stumbled onto a track to employment, tenure, and retirement at a single university. I always sought a broad education to support studies of mostly descriptive biology that were driven by my curiosity and the diversity of the amphibian life cycle. In that regard,…	Excluded
rayyan-113266485	The creative destruction: the reason why the Turkish Gastroenterology community is ready for the new era: a mini-brainstorm to support the fast-growing and encouraging environment in Turkey	2019			Eur J Gastroenterol Hepatol	0954-691x	31	5	646-647	Altinbas, A.		eng		Gastroenterology Clinic, Medical Faculty, Medicana Konya Hospital, KTO Karatay University, Konya, Turkey.		Excluded
rayyan-113266486	Nazi data on hypothermia termed unscientific	1990			N Y Times Web	0362-4331 (Print) 0362-4331			B11	Altman, L. K.		eng				Excluded
rayyan-113266487	Genetics objective structured clinical exams at the Maimonides Infants & Children's Hospital of Brooklyn, New York	2008			Acad Med	1040-2446	83	11	1088-93	Altshuler, L. and Kachur, E. and Krinshpun, S. and Sullivan, D.		eng		Developmental & Behavioral Pediatrics, Maimonides Infants & Children's Hospital of Brooklyn, Brooklyn, New York 11219, USA. laltshuler@maimonidesmed.org	In 2003, the Maimonides Infants & Children's Hospital received a Title VII Residency Training in Primary Care grant to integrate genetic-specific competencies into postgraduate pediatrics education. As part of that endeavor, mandatory yearly genetics objective structured clinical exams (OSCEs) were instituted for third-year residents. This article reports on the first three years of experience wi…	Excluded
rayyan-113266488	Academic ecosystems must evolve to support a sustainable postdoc workforce	2020			Nat Ecol Evol	2397-334x	4	6	777-781	Ã…lund, M. and Emery, N. and Jarrett, B. J. M. and MacLeod, K. J. and McCreery, H. F. and Mamoozadeh, N. and Phillips, J. G. and Schossau, J. and Thompson, A. W. and Warwick, A. R. and Yule, K. M. and Zylstra, E. R. and Gering, E.		eng		Department of Integrative Biology, Program in Ecology, Evolutionary Biology, and Behavior, Michigan State University, East Lansing, MI, USA. BEACON Center for the Study of Evolution in Action, Michigan State University, East Lansing, MI, USA. Department of Plant Biology, Michigan State University, East Lansing, MI, USA. Department of Entomology, Michigan State University, East Lansing, MI, USA. D…	The postdoctoral workforce comprises a growing proportion of the science, technology, engineering and mathematics (STEM) community, and plays a vital role in advancing science. Postdoc professional development, however, remains rooted in outdated realities. We propose enhancements to postdoc-centred policies and practices to better align this career stage with contemporary job markets and work li…	Excluded
rayyan-113266489	The Strong But Incomplete Relationship Between Medical Virtue and Healing/Relieving of Suffering	2017			Fam Med	0742-3225	49	1	69	Aluri, J.		eng		Johns Hopkins University.		Excluded
rayyan-113266490	What's holding you back?	2006			Nature	0028-0836	440	7082	380	Alvarez, M.		eng				Included	LABELS: 1-PD,3-RA3,2-Well,4-Resolved
rayyan-113266491	System-ready scientists	2007			Nature	0028-0836	447	7144	612	Alvarez, M.		eng				Included	LABELS: 1-PD,3-RA3,4-Resolved
rayyan-113266492	A question of supply and demand	2007			Nature	0028-0836	445	7123	124	Alvarez, M.		eng				Included	LABELS: 3-RA3,1-Work,4-Resolved
rayyan-113266493	Teaching systems biology	2011			IET Syst Biol	1751-8849 (Print) 1751-8849	5	2	131-6	Alves, R. and Vilaprinyo, E. and Sorribas, A.		eng		Universitat de Lleida, Departament Ciencies Mediques Basiques, Spain.	Advances in systems biology are increasingly dependent upon the integration of various types of data and different methodologies to reconstruct how cells work at the systemic level. Thus, teams with a varied array of expertise and people with interdisciplinary training are needed. So far this training was thought to be more productive if aimed at the Masters or PhD level. At this level, multiple …	Excluded
rayyan-113266494	Diversity in laboratory animal science: issues and initiatives	2010			J Am Assoc Lab Anim Sci	1559-6109 (Print) 1559-6109	49	2	138-46	Alworth, L. and Ardayfio, K. L. and Blickman, A. and Greenhill, L. and Hill, W. and Sharp, P. and Talmage, R. and Plaut, V. C. and Goren, M.		eng		University Research Animal Resources, University of Georgia, Athens, GA, USA. alworth@uga.edu	Since diversity in the workplace began receiving scholarly attention in the late 1980s, many corporations and institutions have invested in programs to address and manage diversity. We encourage laboratory animal science to address the challenges and to build on the strengths that personal diversity brings to our field and workplaces. Diversity is already becoming increasingly relevant in the wor…	Excluded
rayyan-113266495	The key to a happy lab life is in the manual	2018			Nature	0028-0836	561	7721	7	Aly, M.		eng				Excluded
rayyan-113266496	Gender-based salary disparities: it pays to take a closer look	2014			Acad Med	1040-2446	89	8	1094	Ambati, B. K.		eng		Professor of ophthalmology, University of Utah, Salt Lake City, Utah; bala.ambati@utah.edu.		Excluded
rayyan-113266497	A web-based genetic polymorphism learning approach for high school students and science teachers*	2006			Biochem Mol Biol Educ	1470-8175 (Print) 1470-8175	34	1	30-3	Amenkhienan, E. and Smith, E. J.		eng		Department of Animal and Poultry Sciences, Virginia Tech, Blacksburg, Virginia 24061-0306,; The University of Mary Washington, Fredericksburg, Virginia 22406.	Variation and polymorphism are concepts that are central to genetics and genomics, primary biological disciplines in which high school students and undergraduates require a solid foundation. From 1998 through 2002, a web-based genetics education program was developed for high school teachers and students. The program included an exercise on using freely available bioinformatics tools on the Inter…	Excluded
rayyan-113266498	The Multidisciplinary Translational Team (MTT) Model for Training and Development of Translational Research Investigators	2015			Clin Transl Sci	1752-8054 (Print) 1752-8054	8	5	533-41	Ameredes, B. T. and Hellmich, M. R. and Cestone, C. M. and Wooten, K. C. and Ottenbacher, K. J. and Chonmaitree, T. and Anderson, K. E. and Brasier, A. R.		eng		Department of Internal Medicine and Department of Biochemistry and Molecular Biology, Institute for Translational Sciences (ITS), University of Texas Medical Branch (UTMB), Galveston, Texas, USA. Departments of Neuroscience and Cell Biology, and Surgery, Institute for Translational Sciences (ITS), University of Texas Medical Branch (UTMB), Galveston, Texas, USA. Office of Research Education and T…	Multiinstitutional research collaborations now form the most rapid and productive project execution structures in the health sciences. Effective adoption of a multidisciplinary team research approach is widely accepted as one mechanism enabling rapid translation of new discoveries into interventions in human health. Although the impact of successful team-based approaches facilitating innovation h…	Included	LABELS: 2-PD,3-RA1,1-Curr,4-Resolved
rayyan-113266499	Does the peer-review process facilitate incivility among nurse scholars?	2018			Nurs Forum	0029-6473	53	4	496-497	Amerson, R.		eng		School of Nursing, Clemson University, Greenville, SC.		Excluded
rayyan-113266500	THE ROLE OF WOMEN IN MEXICAN HIGHER EDUCATION	2014			Edulearn14: 6th International Conference on Education and New Learning Technologies	978-84-617-0557-3			339-344	Amezquita, M. G. V. and Berrospe, L. R. V. and Estrada, R. C. S. and Chova, L. G. and Martinez, A. L. and Torres, I. C.	<Go to ISI>://WOS:000366837200052				Higher education has been one of the leading factors for the development of science in Mexico, with most of said development taking place in research centers and public universities. Thus, the scientific performance of Mexican women has been mostly derived from their participation in higher education and from their subsequent incorporation into the academic profession as full time teacher-researc…	Excluded
rayyan-113266501	Medical Student Research: An Integrated Mixed-Methods Systematic Review and Meta-Analysis	2015			PLoS One	1932-6203	10	6	e0127470	Amgad, M. and Man Kin Tsui, M. and Liptrott, S. J. and Shash, E.		eng		Faculty of Medicine, Cairo University, Cairo, Egypt; Okinawa Institute of Science and Technology Graduate University, Okinawa, Japan. Okinawa Institute of Science and Technology Graduate University, Okinawa, Japan. European Institute of Oncology (IEO), Milano, Italy. National Cancer Institute, Cairo University, Cairo, Egypt.	IMPORTANCE: Despite the rapidly declining number of physician-investigators, there is no consistent structure within medical education so far for involving medical students in research. OBJECTIVE: To conduct an integrated mixed-methods systematic review and meta-analysis of published studies about medical students' participation in research, and to evaluate the evidence in order to guide policy d…	Excluded
rayyan-113266502	Collaborative research training	2005			Mol Pharm	1543-8384 (Print) 1543-8384	2	2	97	Amidon, G. L.		eng				Excluded
rayyan-113266503	Expectations and satisfaction of academic investigators in nonclinical collaboration with the pharmaceutical industry	2015			Naunyn Schmiedebergs Arch Pharmacol	0028-1298	388	6	613-22	Amiri, M. and Michel, M. C.		eng		Department of Pharmacology, Johannes Gutenberg University, Obere Zahlbacher Str. 67, 51101, Mainz, Germany.	In light of a growing role of research collaborations between academia and the pharmaceutical industry, we have explored expectations and experience of academic investigators with preclinical collaborations. Researchers from Western Europe, North America, and Japan with preclinical publications in the obstructed airways or diabetes fields were invited to anonymously participate in a web-based sur…	Excluded
rayyan-113266504	Job Profiles of Biomedical Informatics Graduates. Results of a Graduate Survey	2015			Methods Inf Med	0026-1270	54	4	372-5	Ammenwerth, E. and Hackl, W. O.		eng		Prof. Dr. Elske Ammenwerth, Institute of Biomedical Informatics, UMIT - University for Health Sciences, Medical Informatics and Technology, Eduard-WallnÃ¶fer-Zentrum 1, 6060 Hall in Tirol, Austria, E-mail: elske.ammenwerth@umit.at.	BACKGROUND: Biomedical informatics programs exist in many countries. Some analyses of the skills needed and of recommendations for curricular content for such programs have been published. However, not much is known of the job profiles and job careers of their graduates. OBJECTIVES: To analyse the job profiles and job careers of 175 graduates of the biomedical informatics bachelor and master prog…	Excluded
rayyan-113266505	The Adaptive Optics Summer School Laboratory Activities	2010			Learning from Inquiry in Practice	978-1-58381-752-0	436		394-+	Ammons, S. M. and Severson, S. and Armstrong, J. D. and Crossfield, I. and Do, T. and Fitzgerald, M. and Harrington, D. and Hickenbotham, A. and Hunter, J. and Johnson, J. and Johnson, L. and Li, K. and Lu, J. and Maness, H. and Morzinski, K. and Norton, A. and Putnam, N. and Roorda, A. and Rossi, E. and Yelda, S. and Hunter, L. and Metevier, A. J.	<Go to ISI>://WOS:000290548100033				Adaptive Optics (AO) is a new and rapidly expanding field of instrumentation, yet astronomers, vision scientists, and general AO practitioners are largely unfamiliar with the root technologies crucial to AO systems. The AO Summer School (AOSS), sponsored by the Center for Adaptive Optics, is a week-long course for training graduate students and postdoctoral researchers in the underlying theory, d…	Included	LABELS: 1-PD,3-RA2,2-Curr,4-Resolved
rayyan-113266506	Looking through the Glass Ceiling: A Qualitative Study of STEM Women's Career Narratives	2017			Front Psychol	1664-1078 (Print) 1664-1078	8		236	Amon, M. J.		eng		Developmental Cognitive Neuroscience Laboratory, Department of Psychological and Brain Sciences, Indiana University Bloomington, Bloomington, IN USA.	Although efforts have been directed toward the advancement of women in science, technology, engineering, and mathematics (STEM) positions, little research has directly examined women's perspectives and bottom-up strategies for advancing in male-stereotyped disciplines. The present study utilized Photovoice, a Participatory Action Research method, to identify themes that underlie women's experienc…	Included	LABELS: 1-DEI,3-RA1,2-Work,4-Resolved
rayyan-113266507	Recruitment of racial and ethnic minorities to clinical trials conducted within specialty clinics: an intervention mapping approach	2018			Trials	1745-6215	19	1	115	Amorrortu, R. P. and Arevalo, M. and Vernon, S. W. and Mainous, A. G., 3rd and Diaz, V. and McKee, M. D. and Ford, M. E. and Tilley, B. C.		eng		Department of Biostatistics & Data Sciences, The University of Texas Health Science Center at Houston (UT Health) School of Public Health, 1200 Hermann Pressler, Houston, TX, 77030, USA. rossybelle.amorrortu@moffitt.org. Department of Health Promotion and Behavioral Sciences, The University of Texas Health Science Center at Houston (UT Health) School of Public Health, 1200 Hermann Pressler, Houst…	BACKGROUND: Despite efforts to increase diversity in clinical trials, racial/ethnic minority groups generally remain underrepresented, limiting researchers' ability to test the efficacy and safety of new interventions across diverse populations. We describe the use of a systematic framework, intervention mapping (IM), to develop an intervention to modify recruitment behaviors of coordinators and …	Excluded
rayyan-113266508	Instituting a radiology residency scholarly activity program	2015			Educ Health (Abingdon)	1357-6283	28	1	68-73	Amrhein, T. J. and Tabesh, A. and Collins, H. R. and Gordon, L. L. and Helpern, J. A. and Jensen, J. H.		eng		Department of Radiology, Duke University Medical Center, Durham, North Carolina, USA.	BACKGROUND: The purpose of this manuscript is to present a newly instituted program for resident scholarly activity that includes a curriculum designed to enhance resident training with regard to research while meeting requirements established by the Accreditation Council for Graduate Medical Education (ACGME), the governing body responsible for regulation of post-graduate medical education and t…	Excluded
rayyan-113266509	Leaving the lab: Career development for developmental biologists	2011			Development		138	19	4107-4109	Amsen, E.	https://www.scopus.com/inward/record.uri?eid=2-s2.0-80052501432&doi=10.1242%2fdev.072280&partnerID=40&md5=5bc40dbd4a6d36ff6aa42ba13e36074e					Included	LABELS: 1-PD,3-RA3,2-Work,4-Resolved
rayyan-113266510	Brain drain of the scientific community of developing countries: the case of Sri Lanka	2010			Science and Public Policy	0302-3427	37	5	381-388	Anas, M. U. M. and Wickremasinghe, S. I.	<Go to ISI>://WOS:000280420400006				Many Asian developing countries face an increasing drain of their scientific community as a current challenge. This study identifies the trends in Sri Lanka and investigates the nature and dynamics of the pull and push factors at play here and in host countries We used the expatriate scientists' database of the National Science Foundation of Sri Lanka and a follow-up survey A highest proportion o…	Excluded
rayyan-113266511	Protein profile of mouse ovarian follicles grown in vitro	2017			Mol Hum Reprod	1360-9947 (Print) 1360-9947	23	12	827-841	AnastÃ¡cio, A. and Rodriguez-Wallberg, K. A. and Chardonnet, S. and Pionneau, C. and FÃ©dÃ©rici, C. and Almeida Santos, T. and Poirot, C.		eng		UniversitÃ© Paris VI (UPMC), Paris, France. Department of Oncology-Pathology, Karolinska Institutet and Laboratory of Translational Fertility Preservation, Cancer Center Karolinska (CCK), Stockholm, Sweden. Reproductive Medicine, Department of Gynecology and Reproduction, Karolinska University Hospital, Stockholm, Sweden. Sorbonne UniversitÃ©s, UPMC Univ Paris 06, Inserm, UMS Omique, Plateforme P…	STUDY QUESTION: Could the follicle proteome be mapped by identifying specific proteins that are common or differ between three developmental stages from the secondary follicle (SF) to the antrum-like stage? SUMMARY ANSWER: From a total of 1401 proteins identified in the follicles, 609 were common to the three developmental stages investigated and 444 were found uniquely at one of the stages. WHAT…	Excluded
rayyan-113266512	BUSY ROADS REDUCE WALKING AND AFFECT INDIVIDUALS AND COMMUNITIES: WHAT IS THE VALUE OF THOSE IMPACTS IN GREAT BRITAIN? (HIGH SCORING POST-DOCTORAL/EARLY CAREER ABSTRACT AWARD SPONSORED BY SAM SCHWARZ TRANSPORTATION CONSULTANTS)	2019			Journal of Transport & Health	2214-1405	14		S2-S2	Anciaes, P. and Jones, P. and Mindell, J. S. and Scholes, S.	<Go to ISI>://WOS:000494954900007					Excluded
rayyan-113266513	The Postdoc Queue: A Labour Force in Waiting	2018			Systems Research and Behavioral Science	1092-7026	35	6	675-686	Andalib, M. A. and Ghaffarzadegan, N. and Larson, R. C.	<Go to ISI>://WOS:000450991600006				Postdoctoral fellows (postdocs) comprise a large sector of the US scientific workforce. A substantial majority of postdocs are in a holding pattern, seeking tenure-track assistant professorships. We model the postdoc population as a labour force in waiting-in queue. Postdocs enter the queue as they start their first postdoctoral appointment, and they leave in one of two ways: (i) obtaining the 'q…	Included	LABELS: 3-RA2,1-Work,4-Resolved
rayyan-113266514	COVID-19 medical papers have fewer women first authors than expected	2020			Elife	2050-084x	9			Andersen, J. P. and Nielsen, M. W. and Simone, N. L. and Lewiss, R. E. and Jagsi, R.		eng		Danish Centre for Studies in Research and Research Policy, Department of Political Science, Aarhus University, Aarhus, Denmark. Department of Sociology, University of Copenhagen, Copenhagen, Denmark. Department of Radiation Oncology, Sidney Kimmel Cancer Center, Thomas Jefferson University, Philadelphia, United States. Department of Emergency Medicine, Thomas Jefferson University, Philadelphia, U…	The COVID-19 pandemic has resulted in school closures and distancing requirements that have disrupted both work and family life for many. Concerns exist that these disruptions caused by the pandemic may not have influenced men and women researchers equally. Many medical journals have published papers on the pandemic, which were generated by researchers facing the challenges of these disruptions. …	Excluded
rayyan-113266515	Medical Scientist Training Programs: federal funding offers support and drives innovation	2010			Acad Med	1040-2446	85	10	1559	Andersen, O. S. and O'Banion, M. K.		eng		Weill Cornell/Rockefeller/Sloan-Kettering Tri-Institutional MD-PhD Program, New York, New York, USA. sparre@med.cornell.edu		Included	LABELS: 3-RA2,1-Work,2-Admin,4-Resolved
rayyan-113266516	Contemporary models for accreditation: lessons for health administration education accreditation	2004			J Health Adm Educ	0735-6722 (Print) 0735-6722	21	2	185-225	Andersen, R. and Howard, C. C. and Schneller, E.		eng		School of Public Health, University of California Los Angeles, 10833 LeConte Ave., Los Angeles, CA 90095-1772, USA. randerse@ucla.edu		Excluded
rayyan-113266517	Koop's corps of biomedical workers cured with kindness	1987			Nature	0028-0836 (Print) 0028-0836	328	6129	368	Anderson, A.		eng				Excluded
rayyan-113266518	Current strengths and limitations of doctoral education in nursing: are we prepared for the future?	2000			J Prof Nurs	8755-7223 (Print) 8755-7223	16	4	191-200	Anderson, C. A.		eng		College of Nursing, Ohio State University, Columbus 43210-1289, USA.	The number of doctoral programs in nursing has increased significantly over the past 20 years. This growth has been driven in part by the pressing need to supply faculty to teach in undergraduate and graduate programs in nursing. Yet, enrollment in and graduation from these programs has remained fairly constant even as the number of programs has grown. During this 20-year period, there have been …	Excluded
rayyan-113266519	Assessment of Scientific Communication Self-Efficacy, Interest, and Outcome Expectations for Career Development in Academic Medicine	2016			J Career Assess	1069-0727 (Print) 1069-0727	24	1	182-196	Anderson, C. B. and Lee, H. Y. and Byars-Winston, A. and Baldwin, C. D. and Cameron, C. and Chang, S.		eng		Cancer Prevention Research Training Program, Department of Epidemiology, Division of Cancer Prevention and Population Sciences, The University of Texas M.D. Anderson Cancer Center, Houston, TX. School of Medicine & Public Health, Department of Medicine, University of Wisconsin, Madison WI. University of Rochester Medical Center, Department of Pediatrics, Rochester, NY.	Competency in forms of scientific communication, both written and spoken, is essential for success in academic science. This study examined the psychometric properties of three new measures, based on social cognitive career theory, that are relevant to assessment of skill and perseverance in scientific communication. Pre- and postdoctoral trainees in biomedical science (N = 411) completed online …	Included	LABELS: 1-PD,3-RA1,4-Resolved
rayyan-113266520	Accessing vulnerable populations for research	2000			West J Nurs Res	0193-9459 (Print) 0193-9459	22	2	244-51	Anderson, D. G. and Hatton, D. C.		eng		College of Nursing, University of Kentucky, USA.		Excluded
rayyan-113266521	You don't need a licence (or PhD) to use your brain	2004			Nature	0028-0836	430	7003	965	Anderson, D. L.		eng				Excluded
rayyan-113266522	A national survey of the need for doctorally prepared nurses in academic settings and health service agencies	1985			J Prof Nurs	8755-7223 (Print) 8755-7223	1	1	23-33	Anderson, E. and Roth, P. and Palmer, I. S.		eng				Excluded
rayyan-113266523	Food for Thought Lessons from a career in fisheries science	2015			Ices Journal of Marine Science	1054-3139	72	8	2169-2179	Anderson, E. D.	<Go to ISI>://WOS:000368251600001				This article summarizes some of my accomplishments during a 45-year career in fisheries science that ranged from conducting fish stock assessments, working for an international marine science organization, and managing a variety of scientific projects and activities, to finally serving as a scientific editor. In doing so, I have tried to focus on lessons learned. Starting my working life as a hig…	Excluded
rayyan-113266524	Lessons from a career in fisheries science	2015			ICES Journal of Marine Science		72	8	2169-2179	Anderson, E. D.	https://www.scopus.com/inward/record.uri?eid=2-s2.0-84948681461&doi=10.1093%2ficesjms%2ffsv098&partnerID=40&md5=f90d54c1de70cfbe8958d23d22b4f304			22 Indian Pond Point, PO Box 950, Marstons Mills, MA 02648, United States	This article summarizes some of my accomplishments during a 45-year career in fisheries science that ranged from conducting fish stock assessments, working for an international marine science organization, and managing a variety of scientific projects and activities, to finally serving as a scientific editor. In doing so, I have tried to focus on lessons learned. Starting my working life as a hig…	Excluded
rayyan-113266525	Ethical preparedness and performance of gene therapy study co-ordinators	2008			Nurs Ethics	0969-7330 (Print) 0969-7330	15	2	208-21	Anderson, G.		eng		University of British Columbia-Okanogan, 3333 University Way, Kelowna, BC V1P 1A2, Canada. gwen.anderson@ubc.ca	Little is known about study co-ordinators of gene therapy clinical trials. The purposes of this study were to: (1) describe characteristics of co-ordinators of gene therapy (transfer) clinical trials; (2) assess differences between nurse and non-nurse study co-ordinators; and (3) identify factors indicative of study co-ordinators' role preparation that could affect their role performance. This ex…	Excluded
rayyan-113266526	Evaluation of a national neurosurgical formative examination: the UK experience	2018			Br J Neurosurg	0268-8697	32	3	269-272	Anderson, I. and Corns, R. and Thomson, S.		eng		a Department of Neurosurgery , Leeds General Infirmary , LEEDS , UK.	INTRODUCTION: Formative assessment is a key component in medical education and that it is a helpful process for all involved. Until recently there was no national formative examination for neurosurgical trainees. The Neurosurgery Annual in Training Examination (NAiTE) is an annual online, formative assessment that was introduced in 2014. In this paper, we seek to discuss how well NAiTE relates to…	Excluded
rayyan-113266527	Triangulating perspectives on functional neuroimaging for disorders of mental health	2013			BMC Psychiatry	1471-244x	13		208	Anderson, J. A. and Mizgalewicz, A. and Illes, J.		eng		Division of Neurology, Department of Medicine, National Core for Neuroethics, University of British Columbia, Vancouver, British Columbia, Canada.	BACKGROUND: Functional neuroimaging is being used in clinical psychiatry today despite the vigorous objections of many in the research community over issues of readiness. To date, a systematic examination of the perspectives of key stakeholders involved in this debate has not yet been attempted. To this fill this gap, we interviewed investigators who conduct functional neuroimaging studies involv…	Excluded
rayyan-113266528	Mentoring students engaging in scholarly projects and dissertations in doctoral nursing programs	2019			Nurs Outlook	0029-6554	67	6	776-788	Anderson, K. M. and McLaughlin, M. K. and Crowell, N. A. and Fall-Dickson, J. M. and White, K. A. and Heitzler, E. T. and Kesten, K. S. and Yearwood, E. L.		eng		School of Nursing & Health Studies, Georgetown University, Washington, DC. Electronic address: kma25@georgetown.edu. School of Nursing & Health Studies, Georgetown University, Washington, DC. The George Washington University School of Nursing, Washington, DC.	BACKGROUND: Doctor of Nursing Practice (DNP) programs in the US have grown exponentially, outnumbering Doctor of Philosophy (PhD) in Nursing programs. Faculty are mentoring increasing numbers of students on DNP projects or PhD dissertations. PURPOSE: This descriptive study explored faculty characteristics and examined support, engagement, and outcomes of American Association of Colleges of Nursin…	Excluded
rayyan-113266529	Publishing strategies of young, highly mobile academics: the question of language in the European context	2013			Language Policy	1568-4555	12	3	273-288	Anderson, L.	<Go to ISI>://WOS:000322031000005				This paper examines links between publishing strategies and the academic mobility of multilingual entry-level scholars in the European context against the backdrop of European Union (EU) policies and research on academic labor market characteristics, skilled migration and scholarly publishing. An analysis of language of publication, patterns of co-authorship and mode of publication in the publish…	Excluded
rayyan-113266530	What do mentoring and training in the responsible conduct of research have to do with scientists' misbehavior? Findings from a National Survey of NIH-funded scientists	2007			Acad Med	1040-2446 (Print) 1040-2446	82	9	853-60	Anderson, M. S. and Horn, A. S. and Risbey, K. R. and Ronning, E. A. and De Vries, R. and Martinson, B. C.		eng		Department of Educational Policy and Administration, University of Minnesota, Minneapolis, Minnesota 55455, USA. mand@umn.edu	PURPOSE: The authors examine training in the responsible conduct of research and mentoring in relation to behaviors that may compromise the integrity of science. METHOD: The analysis is based on data from the authors' 2002 national survey of 4,160 early-career and 3,600 midcareer biomedical and social science researchers who received research support from the U.S. National Institutes of Health. T…	Included	LABELS: 1-PD,3-RA1,2-Curr,4-Resolved
rayyan-113266531	The perverse effects of competition on scientists' work and relationships	2007			Sci Eng Ethics	1353-3452 (Print) 1353-3452	13	4	437-61	Anderson, M. S. and Ronning, E. A. and De Vries, R. and Martinson, B. C.		eng		Department of Educational Policy and Administration, University of Minnesota, Minneapolis, MN 55455, USA. mand@umn.edu	Competition among scientists for funding, positions and prestige, among other things, is often seen as a salutary driving force in U.S. science. Its effects on scientists, their work and their relationships are seldom considered. Focus-group discussions with 51 mid- and early-career scientists, on which this study is based, reveal a dark side of competition in science. According to these scientis…	Included	LABELS: 2-PD,3-RA1,1-Well,4-Resolved
rayyan-113266532	Best Places to Work Survey: Postdocs Speak Up	2004			Scientist		18	3	17-21	Anderson, M. W. and Grimwade, A. and Hunter, P. and Park, P.	https://www.scopus.com/inward/record.uri?eid=2-s2.0-1442313217&partnerID=40&md5=bd68af42163981db7430472590d6f1bf					Included	LABELS: 3-RA3,1-Work,4-Resolved
rayyan-113266533	Counterpoint: Research by Radiology Residents Is Meaningful and Important	2018			J Am Coll Radiol	1546-1440	15	4	661-662	Anderson, S.		eng				Excluded
rayyan-113266534	Factors facilitating research: a survey of zoo and aquarium professionals	2010			Zoo Biol	0733-3188	29	6	663-75	Anderson, U. S. and Maple, T. L. and Bloomsmith, M. A.		eng		School of Psychology, Center for Conservation & Behavior, Georgia Institute of Technology and Zoo Atlanta, Atlanta, Georgia 30332-0170, USA.	The purpose of this survey was to assess the background, training, and perceptions of professionals conducting and coordinating research at North American zoos and aquariums accredited by the Association of Zoos and Aquariums (AZA) and to identify the factors they considered critical to successful scientific programs. We analyzed responses to a 57-item questionnaire from 231 professionals at AZA …	Excluded
rayyan-113266535	Statistical Mentoring at Early Training and Career Stages	2017			American Statistician	0003-1305	71	1	2022-06-14	Anderson-Cook, C. M. and Hamada, M. S. and Moore, L. M. and Wendelberger, J. R.	<Go to ISI>://WOS:000397226100003				At Los Alamos National Laboratory (LANL), statistical scientists develop solutions for a variety of national security challenges through scientific excellence, typically as members of interdisciplinary teams. At LANL, mentoring is actively encouraged and practiced to develop statistical skills and positive career-building behaviors. Mentoring activities targeted at different career phases fromstu…	Included	LABELS: 1-INT,3-RA2,2-Mentor,4-Resolved
rayyan-113266536	Radiographers' academic development in Sweden: Towards and after a doctoral degree	2020			Radiography (Lond)	1078-8174	26	4	275-281	Andersson, B. T. and LundÃ©n, M. and Lundgren, S. M.		eng		Department of Health Sciences, Faculty of Medicine, Lund University, Sweden. Electronic address: bodil-t.andersson@med.lu.se. Institute of Health and Care Sciences, Sahlgrenska Academy at University of Gothenburg, Sweden. Electronic address: maud.lunden@gu.se. Institute of Health and Care Sciences, Sahlgrenska Academy at University of Gothenburg, Sweden. Electronic address: Solveig.Lundgren@gu.se.	INTRODUCTION: Radiography is a young discipline and having radiographers with a doctoral degree is central for its development. Academic development of this field in Sweden has been evolving. This study explored the diagnostic radiographers' prerequisites for doctoral studies, post-doctoral employment and research activities. METHODS: Data were collected through a questionnaire designed to give i…	Excluded
rayyan-113266537	Improvement education by improving education: a model for integration of teaching, learning and research while practice is improved	2009			Qual Saf Health Care	1475-3898	18	4	246-7	Andersson-GÃ¤re, B.		eng		JÃ¶nkÃ¶ping County Council, Futurum, JÃ¶nkÃ¶ping, Sweden. boel.andersson-gare@lj.se		Excluded
rayyan-113266538	Scientific genealogies of physical and mechanistic organic chemists	2005			Canadian Journal of Chemistry-Revue Canadienne De Chimie	0008-4042	83	9	1400-1414	Andraos, J.	<Go to ISI>://WOS:000234570000025				Scientific genealogy trees of scientists who contributed to the study of organic reaction mechanisms over the last century are presented. The trees show doctoral and post-doctoral connections among scientists as well as connections between scientific ideas. Contributions made by scientists working in laboratories at Canadian universities and at the National Research Council of Canada are noted th…	Excluded
rayyan-113266539	European science must embrace modernization	2004			Nature	0028-0836	429	6993	699	Andras, P. and Charlton, B. G.		eng				Excluded
rayyan-113266540	Integrate our international anesthesia research potential [1]	2006			Anesthesiology		105	3	624	Andreae, M. H.	https://www.scopus.com/inward/record.uri?eid=2-s2.0-33748165290&doi=10.1097%2f00000542-200609000-00030&partnerID=40&md5=6a7ba4b7f87b754557b2f11d01aec0a9			University of Medicine and Dentistry of New Jersey, Newark, NJ, United States		Excluded
rayyan-113266541	The employers' perspective on how PhD training affects physicians' performance in the clinic	2017			Dan Med J	2245-1919	64	2		Andreassen, P. and Wogensen, L. and Christensen, M. K.		eng		pernille.andreassen@cesu.au.dk.	INTRODUCTION: An increase in the number of MD-PhDs has sparked debate as to how physicians with PhD research training contribute in the clinic. This study focuses on the development and employment situation of MD-PhDs from Aarhus University, Denmark, and on the impact of MD-PhDs in the clinic as seen from the employers' perspective. METHODS: The study is based on a mixed methods approach using bo…	Included	LABELS: 3-RA1,1-Work,4-Resolved
rayyan-113266542	Disability in Psychology Training: Where Are We?	2015			Training and Education in Professional Psychology	1931-3918	9	3	210-216	Andrews, E. E. and Lund, E. M.	<Go to ISI>://WOS:000358691500003				Despite the high prevalence of disability in the United States, there is a current lack of comprehensive data about the number and characteristics of disabled psychologists and psychology trainees. This is problematic, as the development of cultural competence with individuals with disabilities is important for working with consumers, and because the presence of disability contributes to diversit…	Included	LABELS: 1-DEI,3-RA1,4-Resolved
rayyan-113266543	Supporting early career researchers: insights from interdisciplinary marine scientists	2020			Ices Journal of Marine Science	1054-3139	77	2	476-485	Andrews, E. J. and Harper, S. and Cashion, T. and Palacios-Abrantes, J. and Blythe, J. and Daly, J. and Eger, S. and Hoover, C. and Talloni-Alvarez, N. and Teh, L. and Bennett, N. and Epstein, G. and Knott, C. and Newell, S. L. and Whitney, C. K.	<Go to ISI>://WOS:000536430100003				The immense challenges associated with realizing ocean and coastal sustainability require highly skilled interdisciplinary marine scientists. However, the barriers experienced by early career researchers (ECRs) seeking to address these challenges, and the support required to overcome those barriers, are not well understood. This study examines the perspectives of ECRs on opportunities to build in…	Excluded
rayyan-113266544	Use of community health workers in research with ethnic minority women	2004			J Nurs Scholarsh	1527-6546 (Print) 1527-6546	36	4	358-65	Andrews, J. O. and Felton, G. and Wewers, M. E. and Heath, J.		eng		Medical College of Georgia, Department of Nursing Science, EB 204, Augusta, GA 30912, USA. jandrews@mail.mcg.edu	PURPOSE: To explore roles and effectiveness of community health workers in research with ethnic minority women in the United States (US). METHODS: Medline (1966-2002) and CINAHL (Cumulative Index to Nursing and Allied Health Literature; 1982-2002) databases were used to locate published research studies on the use of community health workers with ethnic minority women in the US. Key words for sea…	Excluded
rayyan-113266545	Women: diversity among leaders is there if you look	2010			Nature	0028-0836	463	7281	608	Andrews, N. C. and Kornbluth, S. and Stokke, D.		eng				Excluded
rayyan-113266546	A framework for evaluation of scientific research papers	2006			RCM Midwives		9	8	306-9	Andrews, S.		eng		Leeds Teaching Hospitals NHS Trust.		Excluded
rayyan-113266547	Colleagues as Change Agents: How Department Networks and Opinion Leaders Influence Teaching at a Single Research University	2016			CBE Life Sci Educ	1931-7913	15	2		Andrews, T. C. and Conaway, E. P. and Zhao, J. and Dolan, E. L.		eng		Department of Genetics, University of Georgia, Athens, GA 30602 tandrews@uga.edu. Department of Genetics, University of Georgia, Athens, GA 30602. Department of Sociology, University of Georgia, Athens, GA 30602. Texas Institute for Discovery Education in Science, University of Texas, Austin, TX 78712.	Relationships with colleagues have the potential to be a source of support for faculty to make meaningful change in how they teach, but the impact of these relationships is poorly understood. We used a mixed-methods approach to investigate the characteristics of faculty who provide colleagues with teaching resources and facilitate change in teaching, how faculty influence one another. Our explora…	Excluded
rayyan-113266548	Women's experiences of participating in a prospective, longitudinal postpartum depression study: insights for perinatal mental health researchers	2017			Arch Womens Ment Health	1434-1816 (Print) 1434-1816	20	4	547-559	Andrighetti, H. J. and Semaka, A. and Austin, J. C.		eng		Department of Psychiatry, University of British Columbia, Rm A3-112, 938 W 28th Ave, Vancouver, BC, V5Z 4H4, Canada. Medical Genetics Program, London Health Sciences Centre, London, ON, Canada. Department of Psychiatry, University of British Columbia, Rm A3-112, 938 W 28th Ave, Vancouver, BC, V5Z 4H4, Canada. jehannine.austin@ubc.ca. Department of Medical Genetics, University of British Columbia,…	Barriers to recruitment for research on mental illness include participant distrust of researchers and social stigma. Though these issues may be acutely important in perinatal mental health research, they remain unexplored in this context. In order to inform strategies to more fully engage women in perinatal mental health research, we explored the motivations and experiences of women with a histo…	Excluded
rayyan-113266549	The road to an academic medicine career: a national cohort study of male and female U.S. medical graduates	2012			Acad Med	1040-2446 (Print) 1040-2446	87	12	1722-33	Andriole, D. A. and Jeffe, D. B.		eng		Washington University School of Medicine, St. Louis, MO 63110, USA. andrioled@wustl.edu	PURPOSE: To explore the relationship between gender and full-time faculty appointment in a national cohort of contemporary U.S. medical school graduates. METHOD: The authors analyzed deidentified, individual records for the 1998-2004 national cohort of U.S. medical graduates using multivariate logistic regression to identify predictors of full-time faculty appointment through July 2009. They repo…	Excluded
rayyan-113266550	Predictors of full-time faculty appointment among MD-PhD program graduates: a national cohort study	2016			Med Educ Online	1087-2981	21		30941	Andriole, D. A. and Jeffe, D. B.		eng		Department of Surgery, Washington University School of Medicine, St. Louis, MO, USA; andrioled@wusm.wustl.edu. Department of Medicine, Washington University School of Medicine, St. Louis, MO, USA.	PURPOSE: The authors sought to identify variables associated with MD-PhD program graduates' academic medicine careers. METHODS: We analyzed data for a national cohort of MD-PhD program graduates from 2000 to 2005, using multivariable logistic regression to identify independent predictors of full-time academic medicine faculty appointment through 2013. RESULTS: Of 1,860 MD-PhD program graduates in…	Included	LABELS: 3-RA1,1-Work,4-Resolved
rayyan-113266551	Characteristics and Career Intentions of MD-MPH Program Graduates: A National Cohort Study	2016			Public Health Rep	0033-3549 (Print) 0033-3549	131	4	637-49	Andriole, D. A. and Jeffe, D. B. and Tai, R. H.		eng		Dorothy Andriole is Associate Professor of Surgery and Assistant Dean for Medical Education, Washington University School of Medicine, St. Louis, Missouri. Donna Jeffe is Professor of Medicine, Washington University School of Medicine. Robert Tai is Associate Professor, Curry School of Education, University of Virginia, Charlottesville, Virginia.		Excluded
rayyan-113266552	Is Dedicated Research Time During Surgery Residency Associated With Surgeons' Future Career Paths?: A National Study	2020			Ann Surg	0003-4932 (Print) 0003-4932	271	3	590-597	Andriole, D. A. and Klingensmith, M. E. and Fields, R. C. and Jeffe, D. B.		eng		Department of Surgery, Washington University School of Medicine, St. Louis, MO. Department of Medicine, Washington University School of Medicine, St. Louis, MO.	OBJECTIVE: We examined associations between participation in â‰¥1 year of research during general surgery residency and each of full-time academic-medicine faculty appointment and mentored-K and/or Research Project Grant (RPG, including R01 and other) awards. SUMMARY BACKGROUND DATA: Many surgeons participate in â‰¥1 year of research during residency; however, the relationship between such dedica…	Excluded
rayyan-113266553	Characteristics and career intentions of the emerging MD/PhD workforce	2008			Jama	0098-7484	300	10	1165-73	Andriole, D. A. and Whelan, A. J. and Jeffe, D. B.		eng		Department of Surgery, Washington University School of Medicine, 660 S Euclid Ave, St Louis, MO 63110, USA. andrioled@wustl.edu	CONTEXT: MD/PhD program participants represent only a small proportion of all US medical students, yet they are expected to play a major role in the future physician-scientist workforce. The characteristics and career intentions of recent MD/PhD program and other MD program graduates have not been compared. OBJECTIVE: To identify factors associated with MD/PhD program graduation among recent medi…	Included	LABELS: 3-RA1,1-Work,4-Resolved
rayyan-113266554	Career intentions of MD/PhD program graduates-reply	2009			JAMA - Journal of the American Medical Association		301	6	597-598	Andriole, D. A. and Whelan, A. J. and Jeffe, D. B.	https://www.scopus.com/inward/record.uri?eid=2-s2.0-60249101891&doi=10.1001%2fjama.2009.74&partnerID=40&md5=df03ccb66260c422104abcddad1212b4			Department of Surgery, United States Department of Medicine Department of Medicine, Washington University, School of Medicine, St Louis, Missouri, United States		Excluded
rayyan-113266555	Mediators of Racial/Ethnic Disparities in Mentored K Award Receipt Among U.S. Medical School Graduates	2017			Acad Med	1040-2446 (Print) 1040-2446	92	10	1440-1448	Andriole, D. A. and Yan, Y. and Jeffe, D. B.		eng		D.A. Andriole is assistant dean for medical education and associate professor of surgery, Washington University School of Medicine, St. Louis, Missouri; ORCID: http://orcid.org/0000-0001-8902-1227. Y. Yan is professor of surgery and biostatistics, Washington University School of Medicine, St. Louis, Missouri; ORCID: http://orcid.org/0000-0002-5917-1475. D.B. Jeffe is professor of medicine and dir…	PURPOSE: Mentored K (K01/K08/K23) career development awards are positively associated with physicians' success as independent investigators; however, individuals in some racial/ethnic groups are less likely to receive this federal funding. The authors sought to identify variables that explain (mediate) the association between race/ethnicity and mentored K award receipt among U.S. Liaison Committe…	Included	LABELS: 1-DEI,3-RA1,2-Work,4-Resolved
rayyan-113266556	Demotion of science ministry angers beleaguered Brazilian researchers	2016			Nature	0028-0836	533	7603	301	Angelo, C.		eng				Included	LABELS: 3-RA3,2-Work,1-Admin,4-Resolved
rayyan-113266557	Police probe of Brazilian marijuana researcher sparks protests	2018			Nature		555	7696	296	Angelo, C.	https://www.scopus.com/inward/record.uri?eid=2-s2.0-85044201687&doi=10.1038%2fd41586-018-02842-0&partnerID=40&md5=f93b5c46bde0cc02aafd2074d8139461					Excluded
rayyan-113266558	Graduate journal: PhD limitations	2004			Nature	0028-0836	431	7012	1128	Angerer, P.		eng		Swiss Federal Institute of Technology (ETH) in Zurich, Switzerland.		Included	LABELS: 1-PD,3-RA3,4-Resolved
rayyan-113266559	Graduate journal: seeking perspective	2004			Nature	0028-0836	427	6975	660	Angerer, P.		eng		Swiss Federal Institute of Technology (ETH) in Zurich, Switzerland.		Included	LABELS: 3-RA3,1-Mentor,4-Resolved
rayyan-113266560	Assembling lines in research education Challenges, choices and resistance among Swedish doctoral students	2019			Studies in Graduate and Postdoctoral Education	2398-4686	10	2	142-154	Angervall, P. and Silfver, E.	<Go to ISI>://WOS:000484277600004				Purpose The higher education sector in Sweden has, over decades, faced increasing demands in terms of efficiency rates in research, as well as increasing demands in the international competition for external revenue. These demands have influenced academic career trajectories and postdoctoral tracks as well as the everyday work of doctoral students. The purpose of this paper is to investigate how …	Included	LABELS: 1-PD,3-RA1,2-Work,4-Resolved
rayyan-113266561	Disputed meeting to ask if crime has genetic roots	1995			N Y Times Web	0362-4331 (Print) 0362-4331			C1, c6	Angier, N.		eng				Excluded
rayyan-113266562	Reflecting on Graphs: Attributes of Graph Choice and Construction Practices in Biology	2017			CBE Life Sci Educ	1931-7913	16	3		Angra, A. and Gardner, S. M.		eng		School of Biological Sciences, Georgia Institute of Technology, Atlanta, GA 30332. Department of Biological Sciences, Purdue University, West Lafayette, IN 47907 sgardne@purdue.edu.	Undergraduate biology education reform aims to engage students in scientific practices such as experimental design, experimentation, and data analysis and communication. Graphs are ubiquitous in the biological sciences, and creating effective graphical representations involves quantitative and disciplinary concepts and skills. Past studies document student difficulties with graphing within the co…	Included	LABELS: 3-RA1,1-Curr,4-Resolved
rayyan-113266563	Awareness and Usage of Emerald Insight Database as Determinant of Research Output for Researcher Scholar of Aligarh Muslim University, India	2020			Collection Management	0146-2679	45	1	71-86	Ansari, N. A. and Raza, M. M.	<Go to ISI>://WOS:000510748900006				Purpose: This paper focuses on the usage of Emerald Insight database by the university researchers of all branches. This study intends to determine the researchers' usage pattern and their level of satisfaction toward the Emerald Insight database.Methodology: A total of 260 well-structured questionnaires were randomly distributed to the researchers of distinguish faculties and out of these 187 qu…	Excluded
rayyan-113266564	Catalyst: Academia and Industry, Continually Blurring Research Roles	2016			Chem		1	2	173-176	Anslyn, E. V. and James, T. D. and Sessler, J. L.	https://www.scopus.com/inward/record.uri?eid=2-s2.0-85008250482&doi=10.1016%2fj.chempr.2016.07.011&partnerID=40&md5=dedb87ba2e25eae518ea496b0009aa8c			Department of Chemistry, University of Texas at Austin, Austin, TX 78712, United States Department of Chemistry, University of Bath, Bath, BA2 7AX, United Kingdom	Eric V. Anslyn (B.S., 1982, CSUN; Ph.D., 1987, Caltech; postdoctoral research fellowship [PDRF], 1987â€“1989, Columbia University) is the Welch Regents Chair of Chemistry at the University of Texas at Austin. He has received the ACS Cope Scholar Award (2006), Izatt-Christensen Award (2013), ACS Edward Leete Award (2013), and MSMLG Czarnik Award (2016). Tony D. James (B.Sc., 1986, University of Ea…	Excluded
rayyan-113266565	First law of leadership: be human first, scientist second	2018			Nature	0028-0836	563	7733	601	Antes, A.		eng				Excluded
rayyan-113266566	Making Professional Decisions in Research: Measurement and Key Predictors	2016			Account Res	0898-9621 (Print) 0898-9621	23	5	288-308	Antes, A. L. and Chibnall, J. T. and Baldwin, K. A. and Tait, R. C. and Vander Wal, J. S. and DuBois, J. M.		eng		a Division of General Medical Sciences , Washington University School of Medicine , St. Louis , Missouri , USA. b Department of Psychiatry , Saint Louis University School of Medicine , St. Louis , Missouri , USA. c Department of Psychology , Saint Louis University , St. Louis , Missouri , USA.	The professional decision-making in research (PDR) measure was administered to 400 National Institutes of Health (NIH)-funded and industry-funded investigators, along with measures of cynicism, moral disengagement, compliance disengagement, impulsivity, work stressors, knowledge of responsible conduct of research (RCR), and socially desirable response tendencies. Negative associations were found …	Excluded
rayyan-113266567	Cultivating the Human Dimension in Research	2018			Mol Cell	1097-2765 (Print) 1097-2765	72	2	207-210	Antes, A. L. and DuBois, J. M.		eng		Washington University School of Medicine, St. Louis, MO, USA. Electronic address: aantes@wustl.edu. Washington University School of Medicine, St. Louis, MO, USA.	According to "Research Exemplars," research requires attending to matters of heart as much as mind. The human dimension in research-relationships, passion, resilience, and leadership-was the common thread in their advice for a successful career. We discuss strategies to cultivate intra- and inter-personal skills fostering these aspects of research.	Excluded
rayyan-113266568	The Role of Culture and Acculturation in Researchers' Perceptions of Rules in Science	2018			Sci Eng Ethics	1353-3452 (Print) 1353-3452	24	2	361-391	Antes, A. L. and English, T. and Baldwin, K. A. and DuBois, J. M.		eng		Division of General Medical Sciences, Washington University School of Medicine, 4523 Clayton Avenue, Campus Box 8005, St. Louis, MO, 63110, USA. Department of Psychological and Brain Sciences, Washington University in St. Louis, One Brookings Drive, Campus Box 1125, St. Louis, MO, 63130, USA. Division of General Medical Sciences, Washington University School of Medicine, 4523 Clayton Avenue, Camp…	Successfully navigating the norms of a society is a complex task that involves recognizing diverse kinds of rules as well as the relative weight attached to them. In the United States (U.S.), different kinds of rules-federal statutes and regulations, scientific norms, and professional ideals-guide the work of researchers. Penalties for violating these different kinds of rules and norms can range …	Included	LABELS: 1-PD,3-RA1,4-Resolved
rayyan-113266569	What Explains Associations of Researchers' Nation of Origin and Scores on a Measure of Professional Decision-Making? Exploring Key Variables and Interpretation of Scores	2019			Sci Eng Ethics	1353-3452 (Print) 1353-3452	25	5	1499-1530	Antes, A. L. and English, T. and Baldwin, K. A. and DuBois, J. M.		eng		Division of General Medical Sciences, Washington University School of Medicine, 4523 Clayton Avenue, Campus Box 8005, St. Louis, MO, 63110, USA. Department of Psychological and Brain Sciences, Washington University, St. Louis, MO, USA. Division of General Medical Sciences, Washington University School of Medicine, 4523 Clayton Avenue, Campus Box 8005, St. Louis, MO, 63110, USA. duboisjm@wustl.edu.	Researchers encounter challenges that require making complex professional decisions. Strategies such as seeking help and anticipating consequences support decision-making in these situations. Existing evidence on a measure of professional decision-making in research (the PDR) that assesses the use of decision-making strategies revealed that NIH-funded researchers born outside of the U.S. tended t…	Included	LABELS: 1-PD,3-RA1,4-Resolved
rayyan-113266570	Leading for research excellence and integrity: A qualitative investigation of the relationship-building practices of exemplary principal investigators	2019			Account Res	0898-9621 (Print) 0898-9621	26	3	198-226	Antes, A. L. and Kuykendall, A. and DuBois, J. M.		eng		a Division of General Medical Sciences , Washington University School of Medicine , St. Louis , MO , USA.	We conducted semi-structured, telephone interviews with 52 federally funded researchers nominated as exemplars for their integrity and professional conduct, and their scientific achievements. The aim was to identify the practices they report utilizing to build respectful relationships in their teams. We found four practices, holding meetings, providing supervision and guidance, encouraging shared…	Excluded
rayyan-113266571	The lab management practices of â€œResearch Exemplarsâ€ that foster research rigor and regulatory compliance: A qualitative study of successful principal investigators	2019			PLoS ONE		14	4		Antes, A. L. and Kuykendall, A. and DuBois, J. M.	https://www.scopus.com/inward/record.uri?eid=2-s2.0-85064659330&doi=10.1371%2fjournal.pone.0214595&partnerID=40&md5=76e386ef8c0f9ca097c132c884534bd9			Division of General Medical Sciences, Washington University School of Medicine, St. Louis, MO, United States	Introduction Conducting rigorous scientific inquiry within the bounds of research regulation and acceptable practice requires a principal investigator to lead and manage research processes and personnel. This study explores the practices used by investigators nominated as exemplars of research excellence and integrity to produce rigorous, reproducible research and comply with research regulations…	Excluded
rayyan-113266572	Cellular Architecture, Growth, Morphogenesis, Chemoattractants, and Loose Ends	2014			Cilia and Flagella Ciliates and Flagellates: Ultrastructure and Cell Biology, Function and Systematics, Symbiosis and Biodiversity	978-3-510-65287-7			23-46	Antipa, G. A. and Hausmann, K. and Radek, R.	<Go to ISI>://WOS:000467821700003				That first impression of Paramecium in my high school biology class sowed the seed for my career-spanning focus on microscopy and protists. Little did I suspect that this simple introduction would inspire my first wonderment of How do they do that? After completing a bachelor's degree in cell biology, my career path came together in September of 1963. As crates containing an electron microscope, …	Excluded
rayyan-113266573	Development and validation of an objective structured assessment of technical skill tool for the practice of vertex presentation delivery	2014			Arch Gynecol Obstet	0932-0067	290	2	243-7	Antomarchi, J. and Delotte, J. and Jordan, A. and Tran, A. and Bongain, A.		eng		Medical Simulation Center, University of Nice Sophia-Antipolis, UFR Medicine, 06107, Nice, France, julie.antomarchi@gmail.com.	OBJECTIVE: To develop and test the validity of an objective structured assessment of technical skill (OSATS) tool for vertex presentation delivery simulations. MATERIALS AND METHODS: Monocentric prospective study conducted in the Department of Gynecology, Obstetrics, Fetal Medicine and Reproductive Biology at the University Hospital of Nice. The study consisted of two parts, the development of th…	Excluded
rayyan-113266574	EVALUATION OF DOCTORAL AND POSTDOCTORAL FELLOWSHIP PROGRAM USING MULTIPLE REGRESSION ANALYSIS RELATED TO THE RESEARCH EXPERIENCE	2016			Elearning Vision 2020!, Vol I				24-29	Anton, M. and Roceanu, I. and Dubois, D. and Moldoveanu, F. and Stanescu, I. and Beligan, D. and Dascalu, M. I. and Barbieru, D.	<Go to ISI>://WOS:000385395900003				This paper present the main findings of evaluation of the fellowship program carried-out by "Carol I" National Defence University. Some of the findings have been reported at the final conference of the project "SmartSPODAS" and full report is available at the web page of the project. Evaluation of doctoral and postdoctoral fellowship program represents an important feedback-tool for administratio…	Excluded
rayyan-113266575	Race and diversity in U.S. Biological Anthropology: A decade of AAPA initiatives	2018			Am J Phys Anthropol	0002-9483	165		158-180	AntÃ³n, S. C. and Malhi, R. S. and Fuentes, A.		eng		Department of Anthropology, New York University. Department of Anthropology, University of Illinois, Urbana Champaign. Department of Anthropology, Notre Dame.	Biological Anthropology studies the variation and evolution of living humans, non-human primates, and extinct ancestors and for this reason the field should be in an ideal position to attract scientists from a variety of backgrounds who have different views and experiences. However, the origin and history of the discipline, anecdotal observations, self-reports, and recent surveys suggest the fiel…	Excluded
rayyan-113266576	Conducting high-quality research in cardiothoracic surgical education: Recommendations from the Thoracic Education Cooperative Group	2019			J Thorac Cardiovasc Surg	0022-5223 (Print) 0022-5223	157	2	820-827.e1	Antonoff, M. B. and Nguyen, S. and Nguyen, T. C. and Odell, D. D.		eng		Department of Thoracic and Cardiovascular Surgery, University of Texas MD Anderson Cancer Center, Houston, Tex. Electronic address: mbantonoff@mdanderson.org. Department of Cardiothoracic and Vascular Surgery, University of Texas Health Science Center at Houston, McGovern Medical School, Houston, Tex. Division of Thoracic Surgery, Department of Surgery, Northwestern University Feinberg School of …	OBJECTIVE: There is a clear need for improved quality of research publications in the area of cardiothoracic surgical education. With the goals of enhancing the power, rigor, and strength of educational investigations, the Thoracic Education Cooperative Group seeks to outline key concepts in successfully conducting such research. METHODS: Literature and established guidelines for conduct of resea…	Excluded
rayyan-113266577	Meeting the global need for physician-scientists: a Middle Eastern imperative	2014			Med Educ Online	1087-2981	19		26138	Anwer, L. A. and Anwer, A. N. and Mahmood, M. and Abu-Zaid, A. and Shareef, M. A.		eng		College of Medicine, Alfaisal University, Riyadh, Saudi Arabia; lucman_anwer@hotmail.com. College of Medicine, Alfaisal University, Riyadh, Saudi Arabia. College of Dentistry, CMH Lahore Medical College & Institute of Dentistry, Lahore, Pakistan.		Included	LABELS: 3-RA3,1-Curr,2-Work,4-Resolved
rayyan-113266578	Local/traditional uses, secondary metabolites and biological activities of Mashua (Tropaeolum tuberosum RuÃ­z & PavÃ³n)	2020			J Ethnopharmacol	0378-8741	247		112152	Apaza Ticona, L. N. and Tena PÃ©rez, V. and Bermejo Benito, P.		eng		Department of Organic Chemistry, Faculty of Sciences, University AutÃ³noma of Madrid, Cantoblanco, 28049, Madrid, Spain; Department of Pharmacology, Pharmacognosy and Botany, Faculty of Pharmacy, University Complutense of Madrid, Ciudad Universitaria S/n, 28040, Madrid, Spain. Electronic address: lnapaza@ucm.es. Department of Organic Chemistry, Faculty of Sciences, University AutÃ³noma of Madrid,…	ETHNOPHARMACOLOGICAL RELEVANCE: Tropaeolum tuberosum RuÃ­z & PavÃ³n (Tropaeolaceae). Sim (commonly called Mashua) is an indigenous plant that has medicinal values for various ethnic groups of the regions of the Andes mountain range of South America, which use it for the treatment of diseases venereal, lung and skin; for the healing of internal and external wounds; and as an analgesic for kidney a…	Excluded
rayyan-113266579	Implementation of a Formal Debriefing Program After Pediatric Rapid Response Team Activations	2018			J Grad Med Educ	1949-8349 (Print) 1949-8357	10	2	203-208	Aponte-Patel, L. and Salavitabar, A. and Fazzio, P. and Geneslaw, A. S. and Good, P. and Sen, A. I.		eng			BACKGROUNDâ€‚: Debriefing after pediatric rapid response team activations (RRT-As) in a tertiary care children's hospital was identified to occur only sporadically. The lack of routine debriefing after RRT-As was identified as a missed learning opportunity. OBJECTIVEâ€‚: We implemented a formal debriefing program and assessed staff attitudes toward and experiences with debriefing after pediatric …	Excluded
rayyan-113266580	A passion for science without barriers	2012			Nature		481	7379	13	Appel, A.	https://www.scopus.com/inward/record.uri?eid=2-s2.0-84855458228&doi=10.1038%2f481013a&partnerID=40&md5=ad0a30625fab592bc0f3d52e18ea68dd					Excluded
rayyan-113266581	Drug-free research in schizophrenia: an overview of the controversy	1996			Irb	0193-7758 (Print) 0193-7758	18	1	2022-01-05	Appelbaum, P. S.		eng				Excluded
rayyan-113266582	Researchers' access to patient records: An analysis of the ethical problems	1984			Clinical Research		32	4	399-403	Appelbaum, P. S. and Roth, L. H. and Detre, T.	https://www.scopus.com/inward/record.uri?eid=2-s2.0-0021634611&partnerID=40&md5=233ef24f525cfe8356d1c4ee5fb68c1a			Massachusetts Mental Health Center, Boston, MA 02115, United States	Analysis of the difficult problem of investigators' access to patients' charts suggested to us a difference between the situations in which former patients and current patients are the focus of the screening. After consideration of a number of options, we settled on a procedure of informing patients in a general way at the time of admission about the possibility that their charts might be screene…	Excluded
rayyan-113266583	Gender and funding success	2019			The Lancet		393	10187	2195-2196	Appel-Cresswell, S. and Blanchet, P. J. and Wysocki, J. and Postuma, R. B.	https://www.scopus.com/inward/record.uri?eid=2-s2.0-85066287813&doi=10.1016%2fS0140-6736%2819%2931107-9&partnerID=40&md5=fdbd6c2287fa5655c9d233abeeed7df2			Division of Neurology, Djavad Mowafaghian Centre for Brain Health, University of British Columbia, Vancouver, BC V6T 2B5, Canada Faculty of Dentistry, UniversitÃ© de MontrÃ©al, MontrÃ©al, QC, Canada Centre Hospitalier de L'UniversitÃ© de MontrÃ©al, MontrÃ©al, QC, Canada Parkinson Canada, Toronto, ON, Canada Department of Neurology, MontrÃ©al General Hospital, MontrÃ©al, QC, Canada		Excluded
rayyan-113266584	Fertility counseling for individuals	2015			Fertility Counseling: Clinical Guide and Case Studies				45-59	Applegarth, L. D.	https://www.scopus.com/inward/record.uri?eid=2-s2.0-84952669615&doi=10.1017%2fCBO9781107449398.004&partnerID=40&md5=d2d6b9913a6a54fd99e2d1f99fa823de			The Ronald O. Perelman and Claudia Cohen Center for Reproductive Medicine, WeilMedical College of Cornell University, New York, NY, United States	Stephanie, age 42, presented as a single, divorced, PhD college biology professor. Her initial goal for individual counseling was to gain additional emotional support as she began fertility treatment, and to see herself more comfortably as a single mother, something that she had never envisioned previously. She had been divorced for five years with no children, and she had spent the last several …	Excluded
rayyan-113266585	MOâ€Aâ€134â€01: Computed Tomography 1: Iterative Reconstruction and Imaging Gently (or, Squeezing the Most Out of Every Photon and the Benefit of Doing So)	2013			Medical Physics		40	6	391	Applegate, K. and Stayman, J.	https://www.scopus.com/inward/record.uri?eid=2-s2.0-85024813126&doi=10.1118%2f1.4815219&partnerID=40&md5=06253b4bb33ca250207575099dc3ec05			Emory, University SOM, Atlanta, GA, United States Johns Hopkins University, Baltimore, MD, United States	Iterative Reconstruction Methods in Computed Tomography â€ J. Webster Stayman, Ph.D. Sophisticated iterative reconstruction methods for computed tomography have seen more widespread adoption with the availability of increased computational power and the desire for improved dose utilization. While improved image quality and dose reduction are possible with iterative approaches, there is a (someti…	Excluded
rayyan-113266586	Strength in numbers: growth of Canadian clinician investigator training in the 21st century	2013			Clin Invest Med	0147-958x	36	4	E163-9	Appleton, C. T. and Belrose, J. and Ward, M. R. and Young, F. B.		eng		The Clinician Investigator Training Association of Canada, Canada. cappleton2011@meds.uwo.ca	PURPOSE: Enhancing clinician-investigator (CI) training at Canadian medical schools is urgently needed to bolster the dwindling work force of medical professionals carrying out patient-oriented research in a wide array of medical fields. The purpose of this study is to obtain, from the 15 Canadian medical schools that offer one or more CI training programs, data on the number of trainees, funding…	Included	LABELS: 3-RA1,1-Work,4-Resolved
rayyan-113266587	A comparison of competencies between problem-based learning and non-problem-based graduate nurses	2011			Nurse Educ Today	0260-6917	31	2	129-34	Applin, H. and Williams, B. and Day, R. and Buro, K.		eng		Critical Care Nursing, Royal Alexandra Hospital, Edmonton, Canada. happlin@telus.net	Competence is essential to ensuring safe, ethical and legal nursing practice. Various teaching strategies are used in nursing education in an effort to enhance graduate competence by bridging the gap between theory learned in the classroom and professional practice as a nurse. The objective of this comparative descriptive research was to determine if there was a difference in self reported compet…	Excluded
rayyan-113266588	Developing and managing a team to participate in trials involving acute respiratory failure: advice for the inexperienced	2006			Curr Opin Crit Care	1070-5295 (Print) 1070-5295	12	1	2022-08-12	Arabi, Y. and Ahmed, Q. A.		eng		King Abdulaziz Medical City, King Saud Bin Abdulaziz University, Riyadh, Saudi Arabia. yaseenarabi@yahoo.com	PURPOSE OF REVIEW: Conducting large-scale clinical trials in the field of acute respiratory failure requires substantial collaboration. Teamwork is still in its infancy within the realm of clinical research. This review evaluates the need for and grassroots process of teamwork and considers the challenges facing teamwork in the specific context of conducting acute respiratory failure research tod…	Excluded
rayyan-113266589	Mercouri G. Kanatzidis: Excellence and Innovations in Inorganic and Solid-State Chemistry	2017			Inorg Chem	0020-1669	56	14	7582-7597	Arachchige, I. U. and Armatas, G. S. and Biswas, K. and Subrahmanyam, K. S. and Latturner, S. and Malliakas, C. D. and Manos, M. J. and Oh, Y. and Polychronopoulou, K. and PF, P. Poudeu and Trikalitis, P. N. and Zhang, Q. and Zhao, L. D. and Peter, S. C.		eng		Department of Chemistry, Virginia Commonwealth University , Richmond, Virginia 23284-2006, United States. Department of Materials Science and Technology, University of Crete, Vassilika Vouton , Heraklion 71003, Greece. New Chemistry Unit, Jawaharlal Nehru Centre for Advanced Scientific Research (JNCASR) , Jakkur P.O., Bangalore 560064, India. Centre for Nano and Soft Matter Sciences , Jalahalli, …	Over the last 3-4 decades, solid-state chemistry has emerged as the forefront of materials design and development. The field has revolutionized into a multidisciplinary subject and matured with a scope of new synthetic strategies, new challenges, and opportunities. Understanding the structure is very crucial in the design of appropriate materials for desired applications. Professor Mercouri G. Ka…	Excluded
rayyan-113266590	Japanese science in a global world	2010			Science	0036-8075	328	5983	1207	Arai, K.		eng				Included	LABELS: 3-RA3,1-Work,4-Resolved
rayyan-113266591	Transition of Solvent Interaction Research from Basic Science to Applied Science	2016			Protein Pept Lett	0929-8665	23	11	1038-1042	Arakawa, T.		eng		Alliance Protein Laboratories, 6042 Cornerstone Court West, Suite A, San Diego, CA 92121.	As a graduate course student, I studied the aggregation behavior of the wheat protein gluten, induced by changes in pH and ionic strength, thus beginning my research career in the field of solvent effects. The following 5 years were spent as a post-doctoral reseracher in the U.S., focused on protein-solvent interactions, which, according to my advisor, Dr. Timasheff, was too basic to be supported…	Excluded
rayyan-113266592	Socialization and career patterns as determinants of productivity of medical researchers	1968			J Health Soc Behav	0022-1465 (Print) 0022-1465	9	1	2022-03-15	Aran, L. and Ben-David, J.		eng				Excluded
rayyan-113266593	Neuroanatomy education: The impact on perceptions, attitudes, and knowledge of an intensive course on general practice residents	2017			Anat Sci Educ	1935-9772	10	5	465-474	Arantes, M. and Barbosa, J. M. and Ferreira, M. A.		eng		Department of Anatomy, Faculty of Medicine of the University of Porto, Porto, Portugal. Division of Neuroradiology, Department of Radiology, Portuguese Institute of Oncology, Porto, Portugal. Department of Medical Education and Simulation, Faculty of Medicine, University of Porto, Porto, Portugal.	General practitioners are responsible for the management of an increasing number of patients with neurological illness, and thus a solid education in neurosciences is a necessary component of their training. This study examines the effects of an intensive clinical neuroanatomy course on twenty general practice residents' perceptions, attitudes, and knowledge. A knowledge test was completed by the…	Excluded
rayyan-113266594	In the history of Department of Biochemistry of Istanbul Medical Faculty (1933-1957) three German scientists; Werner Lipschitz, Felix Haurowitz and Zdenko Stary	2015			Turkish Journal of Biochemistry-Turk Biyokimya Dergisi	0250-4685	40	5	423-430	Aras, S. and Armutcu, F. and Dinc, G.	<Go to ISI>://WOS:000362432300011				Escaping from the chaotic environment of Germany before World War II, several scientists, some of whom were biochemists, took refuge in Turkey and made huge contributions in the preparations of new university reforms beginning in 1933. During this period, three well-known biochemistry scholars, Werner Lipschitz, Felix Haurowitz and Zdenko Stary were accepted into the Biochemistry Institute of Ist…	Excluded
rayyan-113266595	Collaboration networks from a large CV database: dynamics, topology and bonus impact	2014			PLoS One	1932-6203	9	3	e90537	AraÃºjo, E. B. and Moreira, A. A. and Furtado, V. and Pequeno, T. H. and Andrade, J. S., Jr.		eng		Departamento de FÃ­sica, Universidade Federal do CearÃ¡, CearÃ¡, Brazil. NÃºcleo de AplicaÃ§Ã£o em Tecnologia da InformaÃ§Ã£o, Universidade de Fortaleza, CearÃ¡, Brazil.	Understanding the dynamics of research production and collaboration may reveal better strategies for scientific careers, academic institutions, and funding agencies. Here we propose the use of a large and multidisciplinary database of scientific curricula in Brazil, namely, the Lattes Platform, to study patterns of scientific production and collaboration. Detailed information about publications a…	Excluded
rayyan-113266596	Patient outcomes in academic medical centers: influence of fellowship programs and in-house on-call attending surgeon	2003			Arch Surg	0004-0010 (Print) 0004-0010	138	1	47-51; discussion 51	Arbabi, S. and Jurkovich, G. J. and Rivara, F. P. and Nathens, A. B. and Moore, M. and Demarest, G. B. and Maier, R. V.		eng		Department of Surgery, University of Michigan Medical Center, Ann Arbor, MI, USA. sarbabi@umich.edu	BACKGROUND: There are very few data on characteristics or policies that improve patient outcomes in academic medical institutions. We were interested in 2 such policies or characteristics that are commonly implemented in academic centers: an in-house on-call attending physician policy and the existence of postgraduate medical education. HYPOTHESIS: An in-house attending surgeon on-call policy and…	Excluded
rayyan-113266597	From cybernetics to brain theory, and more: A memoir	2018			Cognitive Systems Research		50		83-145	Arbib, M. A.	https://www.scopus.com/inward/record.uri?eid=2-s2.0-85046350718&doi=10.1016%2fj.cogsys.2018.04.001&partnerID=40&md5=051207bad3fa842fe1fb7b964c09aaf6			University Professor Emeritus, University of Southern California, United States University of California at San Diego, United States Faculty in Architecture, NewSchool of Architecture and Design, San Diego, United States	While structured as an autobiography, this memoir exemplifies ways in which classic contributions to cybernetics (e.g., by Wiener, McCulloch & Pitts, and von Neumann) have fed into a diversity of current research areas, including the mathematical theory of systems and computation, artificial intelligence and robotics, computational neuroscience, linguistics, and cognitive science. The challenges …	Excluded
rayyan-113266598	A program to provide regulatory support for investigator-initiated clinical research	2006			Acad Med	1040-2446 (Print) 1040-2446	81	2	146-53	Arbit, H. M. and Paller, M. S.		eng		IND/IDE Assistance Program, University of Minnesota, 420 Delaware Street SE, MMC 406, Minneapolis, MN 55455, USA. arbit002@umn.edu	Investigator-initiated clinical trials represent a small but extremely important portion of medical research. In the process of translating basic science discoveries to novel therapies, new drugs or devices may be developed and tested. In light of increased compliance scrutiny, the need to streamline research projects, and the growing complexity of the U.S. Food and Drug Administration's (FDA's) …	Excluded
rayyan-113266599	Bridging the gap: supporting translational research careers through an integrated research track within residency training	2013			Acad Med	1040-2446 (Print) 1040-2446	88	6	759-65	Arbuckle, M. R. and Gordon, J. A. and Pincus, H. A. and Oquendo, M. A.		eng		Department of Psychiatry, Columbia University Medical Center and New York State Psychiatric Institute, New York, New York 10032, USA. ma2063@columbia.edu	In the setting of traditional residency training programs, physician-scientists are often limited in their ability to pursue research training goals while meeting clinical training requirements. This creates a gap in research training at a critical developmental stage. In response, Columbia University Medical Center's Department of Psychiatry, in partnership with the New York State Psychiatric In…	Excluded
rayyan-113266600	Trends in MD/PhD Graduates Entering Psychiatry: Assessing the Physician-Scientist Pipeline	2018			Acad Psychiatry	1042-9670 (Print) 1042-9670	42	3	346-353	Arbuckle, M. R. and Luo, S. X. and Pincus, H. A. and Gordon, J. A. and Chung, J. Y. and Chavez, M. and Oquendo, M. A.		eng		Columbia University Medical Center, New York, NY, USA. ma2063@cumc.columbia.edu. New York State Psychiatric Institute, New York, NY, USA. ma2063@cumc.columbia.edu. Columbia University Medical Center, New York, NY, USA. New York State Psychiatric Institute, New York, NY, USA. New York-Presbyterian Hospital, New York, NY, USA. US National Institute of Mental Health, Bethesda, MD, USA. University of…	OBJECTIVE: The goal of this study was to identify trends in MD/PhD graduates entering psychiatry, to compare these trends with other specialties, and to review strategies for enhancing the physician-scientist pipeline. METHODS: Data on 226,588 medical students graduating from Liaison Committee on Medical Education accredited programs between 1999 and 2012 (6626 MD/PhDs) were used to evaluate the …	Included	LABELS: 3-RA1,1-Work,4-Resolved
rayyan-113266601	Bibliometric analysis of research on mental health in the workplace in Canada,1991-2002	2004			Healthc Pap	1488-917x	5	2	133-40	Archambault, Ã‰ and CÃ´tÃ©, G. and Gingras, Y.		eng		Science-MÃ©trix, MontrÃ©al, Canada.	This paper uses the Medline biomedical papers database to measure scientific production on mental health in the workplace (MHWP) during the 1991"2002 period at the world, Canadian, provincial, urban, institutional and researcher levels. The level of scientific output has doubled at the world level and tripled at the Canadian level during the last 12 years. At the provincial level, Ontario, Quebec…	Excluded
rayyan-113266602	Brain-Based Therapy with Children and Adolescents: Evidence-Based Treatment for Everyday Practice	2012			Brain-Based Therapy with Children and Adolescents: Evidence-Based Treatment for Everyday Practice					Arden, J. B. and Linford, L.	https://www.scopus.com/inward/record.uri?eid=2-s2.0-84891566332&doi=10.1002%2f9781118265666&partnerID=40&md5=8021036c05a14f2390a1e538644f18a4				Designed for mental health professionals treating children and adolescents, Brain-Based Therapy with Children and Adolescents: Evidence-Based Treatment for Everyday Practice is a simple but powerful primer for understanding and successfully implementing the most critical elements of neuroscience into an evidence-based mental health practice. Written for counselors, social workers, psychologists, …	Excluded
rayyan-113266603	Bench to Shopâ„¢: An Interdisciplinary Training Program for Transitioning of Transboundary Animal Disease Research to Commercialization	2020			J Vet Med Educ	0748-321X (Print) 0748-321x			e20190048	Arenas-Gamboa, A. M. and Simmons, H. L. and Werre, S. R. and Krecek, R. C.		eng			Transboundary animal diseases (TADs) are livestock diseases characterized as highly contagious, fast-spreading, and capable of producing high morbidity and mortality. Accidental or intentional introduction of these diseases into the United States could devastate the economy, food security, and public health. Training of researchers, scientists and animal health workers is often limited to prevent…	Included	LABELS: 2-PD,1-INT,3-RA1,4-Resolved
rayyan-113266604	How to engage occupational physicians in recruitment of research participants: a mixed-methods study of challenges and opportunities	2014			J Occup Rehabil	1053-0487	24	1	68-78	Arends, I. and BÃ¼ltmann, U. and Shaw, W. S. and van Rhenen, W. and Roelen, C. and Nielsen, K. and van der Klink, J. J.		eng		Department of Health Sciences, Community and Occupational Medicine, University Medical Center Groningen, University of Groningen, A. Deusinglaan 1, 9713 AV, Groningen, The Netherlands, i.arends@umcg.nl.	PURPOSE: To investigate barriers and facilitators for research participant recruitment by occupational physicians (OPs). METHODS: A mixed-methods approach was used. Focus groups and interviews were conducted with OPs to explore perceived barriers and facilitators for recruitment. Based on data of a cluster-randomised controlled trial (cluster-RCT), univariate and multivariate analyses were conduc…	Excluded
rayyan-113266605	The pollination biology of North American orchids: Volume 2: North of Florida and Mexico	2012			The Pollination Biology of North American Orchids: Volume 2: North of Florida and Mexico				1-202	Argue, C. L.	https://www.scopus.com/inward/record.uri?eid=2-s2.0-84955329504&doi=10.1007%2f978-1-4614-0622-8&partnerID=40&md5=228af54afd206397c64a9c35d872437b			University of Minnesota, College of Biological Sciences, Saint Paul, MN, United States	Recent studies have revealed remarkable complexity and diversity in orchid-pollinator relationships. These studies comprise a vast literature currently scattered in numerous, often obscure, journals and books. The Pollination Biology of North American Orchids brings together, for the first time, a comprehensive treatment of this information for all native and introduced North American orchids fou…	Excluded
rayyan-113266606	Directions for research and training in plant omics: Big Questions and Big Data	2019			Plant Direct	2475-4455	3	4	e00133	Argueso, C. T. and Assmann, S. M. and Birnbaum, K. D. and Chen, S. and Dinneny, J. R. and Doherty, C. J. and Eveland, A. L. and Friesner, J. and Greenlee, V. R. and Law, J. A. and Marshall-ColÃ³n, A. and Mason, G. A. and O'Lexy, R. and Peck, S. C. and Schmitz, R. J. and Song, L. and Stern, D. and Varagona, M. J. and Walley, J. W. and Williams, C. M.		eng		Department of Bioagricultural Sciences and Pest Management Colorado State University Fort Collins Colorado. Biology Department Penn State University University Park Pennsylvania. Department of Biology Center for Genomics and Systems Biology New York University New York New York. Department of Biology Genetics Institute Plant Molecular and Cellular Biology Program University of Florida Gainesville…	A key remit of the NSF-funded "Arabidopsis Research and Training for the 21(st) Century" (ART-21) Research Coordination Network has been to convene a series of workshops with community members to explore issues concerning research and training in plant biology, including the role that research using Arabidopsis thaliana can play in addressing those issues. A first workshop focused on training nee…	Excluded
rayyan-113266607	Moral elevation in medical research	1990			Adv Med Sociol	1057-6290 (Print) 1057-6290	1		189-204	Arluke, A.		eng				Excluded
rayyan-113266608	Trapped in a guilt cage	1992			New Sci	0262-4079 (Print) 0262-4079	134	1815	33-5	Arluke, A.		eng				Excluded
rayyan-113266609	The Transition from Academia: Overcoming the Barrier to a Career in the Drug Discovery Industry	2018			J Chem Inf Model	1549-9596	58	6	1161-1163	Armacost, K. A.		eng		Modeling & Informatics, MRL , Merck & Co., Inc. , West Point , Pennsylvania 19486 , United States.	This perspective describes the transition from academic training (specifically graduate school and a postdoctoral fellowship) to a career in the pharmaceutical industry as a computational chemist. My personal journey from childhood to senior scientist is described, along with suggestions and insights into a career in the pharmaceutical industry.	Excluded
rayyan-113266610	Keeping clinicians in clinical research: the Clinical Research/Reproductive Scientist Training Program	2009			Fertil Steril	0015-0282 (Print) 0015-0282	91	3	664-6	Armstrong, A. Y. and Decherney, A. and Leppert, P. and Rebar, R. and Maddox, Y. T.		eng		Eunice Kennedy Shriver National Institute of Child Health and Human Development, Bethesda, Maryland 20892, USA. aa257w@nih.gov	In recent years the need for translational and clinical research has increased, whereas the number of physicians involved in clinical research has diminished. There is clearly a need for formalized academic training in the quantitative and methodologic principles of clinical research in reproductive medicine. The Clinical Research/Reproductive Scientist Training Program (CREST), a program support…	Excluded
rayyan-113266611	Handbook of medical neuropsychology: Applications of cognitive neuroscience, second edition	2019			Handbook of Medical Neuropsychology: Applications of Cognitive Neuroscience, Second Edition				1-814	Armstrong, C. L. and Morrow, L. A.	https://www.scopus.com/inward/record.uri?eid=2-s2.0-85087707606&doi=10.1007%2f978-3-030-14895-9&partnerID=40&md5=d9a9a1aed1455d42f74f32d7516b36c9			Perelman School of Medicine, University of Pennsylvania, Philadelphia, PA, United States Western Psychiatric Institute and Clinic, Pittsburgh, PA, United States	This ambitious and important second edition of the Handbook of Medical Neuropsychology takes an in-depth approach to the medical conditions and methods of neurorehabilitation. Comprehensive in scope and highly detailed in its coverage, the second edition, like the first, characterizes the effects of disease and the impact of interventions in the current state of advanced medicine at a level appro…	Excluded
rayyan-113266612	The transition from school to adulthood: aspiration and careers advice for young adults with learning and adjustment difficulties	1995			British Journal of Special Education		22	2	70-75	Armstrong, D.	https://www.scopus.com/inward/record.uri?eid=2-s2.0-84990442904&doi=10.1111%2fj.1467-8578.1995.tb01326.x&partnerID=40&md5=b84fc20ff8dc43bb534f407847dc72aa			Division of Education, The University of Sheffield, 388 Glossop Road, Sheffield, S10 2JA, United Kingdom	Derrick Armstrong, a postâ€doctoral research associate in the Division of Education at the University in Sheffield, and Paul Davies, a researcher working in the Centre for the Study of Education and Training at Lancaster University, report on the experiences of 29 young people about to leave special education. They consider the support offered by schools and specialist careers advisors, and the …	Excluded
rayyan-113266613	The impact of graduate education on reading for lifelong learning	2003			J Contin Educ Nurs	0022-0124 (Print) 0022-0124	34	1	19-25	Armstrong, M. L. and Johnston, B. A. and Bridges, R. A. and Gessner, B. A.		eng		School of Nursing, Texas Tech University Health Sciences Center, Lubbock, Texas 79430, USA.	BACKGROUND: Reading is one means of achieving professional lifelong learning, and while nursing as a profession has an abundance of literary resources, the amount of time nurses actually spend reading is unknown. Previous studies found nurses who had graduate degrees, were in leadership positions, and held multiple memberships in professional nursing organizations reported increased reading time.…	Excluded
rayyan-113266614	Bubbling with enthusiasm: A love of chemistry has taken Richard Zare in many directions throughout his long career	2010			Chemical and Engineering News		88	12		Arnaud, C. H.	https://www.scopus.com/inward/record.uri?eid=2-s2.0-77950202446&partnerID=40&md5=a8a70e59bca748c045e43197230e63f7				Richard N. Zare was honored with the 2010 Priestley Medal by the American Chemical Society for his significant contributions in the field of chemistry. He was known to be enthusiastic in everything he does, including research, teaching, and public service. He majored in chemistry and physics from Harvard despite being interested in mathematics as a major. He worked with William Klemperer, who tau…	Excluded
rayyan-113266615	Plugging the leaking pipeline: why men have a stake in the recruitment and retention of women in cardiovascular medicine and research	2015			Circ Cardiovasc Qual Outcomes	1941-7713	8	2	S63-4	Arnett, D. K.		eng		From the Department of Epidemiology, University of Alabama, Birmingham. arnett@uab.edu.		Excluded
rayyan-113266616	The value of thesis advisers	2015			Pigment Cell Melanoma Res	1755-1471	28	4	371	Arnheiter, H. and Bosenberg, M. and Aplin, A. and Kelsh, R.		eng		Pcmr.		Included	LABELS: 3-RA3,1-Mentor,4-Resolved
rayyan-113266617	The stressed-out postdoc	2014			Science	0036-8075	345	6196	594	Arnold, C.		eng		Carrie Arnold is a freelance science writer living in Virginia.		Included	LABELS: 3-RA3,1-Well,4-Resolved
rayyan-113266618	Geoff Cloke at 65: a pioneer in organometallic chemistry	2018			Dalton Trans	1477-9226	47	30	9929-9933	Arnold, P. L. and Green, J. C. and Green, M. L. H. and Kilpatrick, A. F. R. and Layfield, R. A. and Love, J. B. and O'Hare, D. and Turner, J. F. C.		eng		EaStCHEM School of Chemistry, The University of Edinburgh, Joseph Black Building, David Brewster Road, Edinburgh, EH9 3FJ, UK.	Professor Geoff Cloke FRS celebrates his 65th birthday in 2018. In a career spanning four decades, his research endeavours have accounted for some of the most innovative synthetic chemistry of the modern era, with his many publications describing truly exceptional compounds and experimental methods that portray a unique chemical imagination. In addition to his scientific accomplishments, Cloke ca…	Excluded
rayyan-113266619	A scholarship-generating project for clinician educators	2005			Med Educ	0308-0110 (Print) 0308-0110	39	5	532-3	Arnsten, J. H. and Grossman, P. and Townsend, J. M.		eng		Montefiore Medical Center, Bronx, New York 10467, USA. jarnsten@montefiore.org		Excluded
rayyan-113266620	Postdoctoral training in medical informatics: a survey of National Library of Medicine-supported fellows	1991			Med Decis Making	0272-989X (Print) 0272-989x	11	1	29-32	Aronow, D. B. and Payne, T. H. and Pincetl, S. P.		eng		Medical Systems Management, Harvard Community Health Plan, Boston, MA 02215.	The National Library of Medicine (NLM) funds training programs in medical informatics and plans to significantly increase the number of program sites in the future. The authors surveyed all NLM-funded trainees at the nine sites supported in the spring of 1988 to determine their backgrounds, current research interests, and career plans. Forty-three fellows were identified, of whom 39 returned a ma…	Excluded
rayyan-113266621	The Student Editorial Board of Methods of Information in Medicine--an opportunity to educate tomorrow's peer reviewers	2007			Methods Inf Med	0026-1270 (Print) 0026-1270	46	6	623-4	Aronsky, D. and Haux, R. and Leong, T. Y. and McCray, A.		eng			OBJECTIVE: Peer review is a critical process in the publication of scientific findings; trainees and young investigators, however, have few opportunities to learn systematically how to review manuscripts. Journal editors have an opportunity to engage trainees and young investigators in the peer review process early during their career. METHODS: Methods of Information in Medicine, an official jour…	Included	LABELS: 1-PD,2-INT,3-RA3,4-Resolved
rayyan-113266622	A manifesto for clinical pharmacology from principles to practice	2010			Br J Clin Pharmacol	0306-5251 (Print) 0306-5251	70	1	2022-03-13	Aronson, J. K.		eng		University Department of Primary Health Care, Rosemary Rue Building, Old Road Campus, Headington, Oxford OX3 7LF, UK. jeffrey.aronson@clinpharm.ox.ac.uk	1. This is a manifesto for UK clinical pharmacology. 2. A clinical pharmacologist is a medically qualified practitioner who teaches, does research, frames policy, and gives information and advice about the actions and proper uses of medicines in humans and implements that knowledge in clinical practice. Those without medical qualifications who practise some aspect of clinical pharmacology could b…	Excluded
rayyan-113266623	Face and content validation of a virtual reality temporal bone simulator	2012			Otolaryngol Head Neck Surg	0194-5998	146	3	497-503	Arora, A. and Khemani, S. and Tolley, N. and Singh, A. and Budge, J. and Varela, D. A. and Francis, H. W. and Darzi, A. and Bhatti, N. I.		eng		Department of Otolaryngology Head and Neck Surgery, St Mary's Hospital, Imperial College Healthcare National Health Service (NHS) Trust, London, UK. asitarora@doctors.org.uk	OBJECTIVE: To validate the VOXEL-MAN TempoSurg simulator for temporal bone dissection. STUDY DESIGN: Prospective international study. SETTING: Otolaryngology departments of 2 academic health care institutions in the United Kingdom and United States. SUBJECTS AND METHODS: Eighty-five subjects were recruited consisting of an experienced and referent group. Participants performed a standardized fami…	Excluded
rayyan-113266624	Be a Little Careful: Women, Violence, and Performance in India	2019			New Theatre Quarterly	0266-464X	35	1	2022-03-18	Arora, S.	<Go to ISI>://WOS:000455975800001				In this article Swati Arora analyzes a contemporary Indian feminist performance, Thoda Dhyaan Se (A Little Carefully, 2013), by framing it in the spatial ecosystem of the city of Delhi and exploring its engagement with feminist discourse and the national imaginary of India. It highlights the workings of the cultural economy of the city, which is defined by its spatial contours as well as the priv…	Excluded
rayyan-113266625	Harnessing the Power of Big Data to Improve Graduate Medical Education: Big Idea or Bust?	2018			Acad Med	1040-2446	93	6	833-834	Arora, V. M.		eng		V.M. Arora is director, Graduate Medical Education Clinical Learning Environment Innovation, University of Chicago Medicine, Chicago, Illinois; ORCID: https://orcid.org/0000-0002-4745-7599.	With the advent of electronic medical records (EMRs) fueling the rise of big data, the use of predictive analytics, machine learning, and artificial intelligence are touted as transformational tools to improve clinical care. While major investments are being made in using big data to transform health care delivery, little effort has been directed toward exploiting big data to improve graduate med…	Excluded
rayyan-113266626	Evolutionary ecology, biogeography and conservation of water beetles in Mediterranean saline ecosystems	2015			Limnetica		34	2	481-494	Arribas, P. and AbellÃ¡n, P. and Velasco, J. and MillÃ¡n, A.	https://www.scopus.com/inward/record.uri?eid=2-s2.0-84978719361&partnerID=40&md5=31cd7aa86e93e2ecbfbc63fe14fe1828			Department of Life Sciences, Natural History Museum, London, United Kingdom Department of Life Sciences, Imperial College London, United Kingdom Department of Biology, Queens College, City University of New York, United States Department of Ecology and Hydrology, University of Murcia, Spain	Among the variety of Mediterranean aquatic habitats, inland saline ecosystems are considered particularly rare and have been much less studied than other freshwater systems. Previous research has emphasised the ecological and evolutionary singularity of these environments and their great conservation value, as they are extremely endangered and also include a highly specialised biota with a high d…	Excluded
rayyan-113266627	Research Apprenticeship and Its Potential as a Distinct Model of Peer Research Practice	2018			Prog Community Health Partnersh	1557-0541 (Print) 1557-0541	12	2	199-214	Arrieta, M. I. and Wells, N. K. and Parker, L. L. and Hudson, A. L. and Crook, E. D.		eng			BACKGROUND: Three models of peer research have emerged: advisory, employment, and partner. We propose a fourth model, the "research apprentice" prototype conceived as a postsecondary workforce development avenue for members of disadvantaged communities. OBJECTIVES: We introduce the research apprenticeship experience and its potential contributions to the fields of health equity and translational …	Excluded
rayyan-113266628	The involvement of nurses in clinical trials. Results of the EORTC Oncology Nurses Study Group survey	1994			Cancer Nurs	0162-220X (Print) 0162-220x	17	5	429-33	Arrigo, C. and Gall, H. and Delogne, A. and Molin, C.		eng		SociÃ©tÃ© Belge des InfirmiÃ¨res en Oncologie, Brussels, Belgium.	The Oncology Nurses Study Group (ONSG) of the European Organization for Research and Treatment of Cancer (EORTC) initiated a survey to document the involvement of nurses in clinical trials. An English-language questionnaire was sent to 312 nurses in > 15 European countries. Results indicate that nurses lack training in oncology and in research methods. Nurses' tasks and activities are mainly orie…	Excluded
rayyan-113266629	WhatsApp: a supplementary tool for improving bed nets universal coverage campaign in Mozambique	2019			BMC Health Serv Res	1472-6963	19	1	86	Arroz, J. A. H. and Candrinho, B. N. and Mussambala, F. and Chande, M. and Mendis, C. and Dias, S. and Martins, Mdro		eng		World Vision International, Maputo, Mozambique. jarroz2010@gmail.com. National Malaria Control Programme, Maputo, Mozambique. World Vision International, Maputo, Mozambique. Global Health and Tropical Medicine, GHTM, Instituto de Higiene e Medicina Tropical, IHMT, Universidade Nova de Lisboa, UNL, Rua da Junqueira 100, 1349-008, Lisbon, Portugal.	BACKGROUND: WhatsApp (WA) is the most recent and attractive applicative among Smartphone users. The use of WA in healthcare environment has been shown of multiple benefices. Mozambique team involved in 2017 bed nets universal coverage campaign (UCC) implemented a distant mentoring strategy using WA. This study aims to perform a descriptive analysis of the use of WA as a supplementary tool for men…	Excluded
rayyan-113266630	Benoit Arsenault on lifestyle, lipids and social media	2015			Future Sci OA	2056-5623 (Print) 2056-5623	1	3	Fso10	Arsenault, B.		eng		Centre de recherche de l'Institut universitaire de cardiologie et de pneumolgie de QuÃ©bec, Canada.	Benoit Arsenault speaks to Francesca Lake (Managing Editor, Future Science Open Access). Dr Benoit Arsenault obtained his doctoral degree in physiology-endocrinology from UniversitÃ© Laval in QuÃ©bec City, Canada in 2009. After two postdoctoral fellowships performed at the Academic Medical Center in Amsterdam (The Netherlands) and at the Montreal Heart Institute (Canada), he became Assistant Prof…	Excluded
rayyan-113266631	Prediction of cardiovascular events in statin-treated stable coronary patients of the treating to new targets randomized controlled trial by lipid and non-lipid biomarkers	2014			PLoS ONE		9	12		Arsenault, B. J. and Barter, P. and DeMicco, D. A. and Bao, W. and Preston, G. M. and LaRosa, J. C. and Grundy, S. M. and Deedwania, P. and Greten, H. and Wenger, N. K. and Shepherd, J. and Waters, D. D. and Kastelein, J. J. P.	https://www.scopus.com/inward/record.uri?eid=2-s2.0-84919632810&doi=10.1371%2fjournal.pone.0114519&partnerID=40&md5=6b534354aa4708364b2068c0871e6b45			Department of Vascular Medicine, Academic Medical Center, University of Amsterdam, Amsterdam, Netherlands Heart Research Institute, Sydney, Australia Pfizer Inc, New York, NY, United States State University of New York Health Science Center, Brooklyn, NY, United States University of Texas Southwestern Medical Center, Dallas, TX, United States Veterans Affairs Central California Health Care System…	Several plasma non-lipid biomarkers have been shown to predict major cardiovascular events (MCVEs) in population studies. Our objective was to investigate the relationship between lipid and non-lipid biomarkers levels achieved during statin therapy and the incidence of MCVEs in patients with stable coronary heart disease (CHD). We conducted a substudy of the TNT (Treating to New Targets) study, w…	Excluded
rayyan-113266632	Professional self-concept of nurses: a comparative study of four strata of nursing students in a Canadian university	1998			Nurse Educ Today	0260-6917 (Print) 0260-6917	18	5	380-8	Arthur, D. and Thorne, S.		eng		Department of Health Sciences, Hong Kong Polytechnic University, Kowloon, Hong Kong.	This study represents an effort to refine our understanding of measurement of professional self-concept by testing a tool across various strata of nursing students. The Professional Self Concept of Nurses Instrument, developed in studies of Australian nursing students, was applied to samples of basic undergraduate, post-basic and graduate students in a Canadian university nursing programme. The f…	Excluded
rayyan-113266633	Building capacity for cardiovascular nursing research in Canada	2003			Can J Cardiovasc Nurs	0843-6096 (Print) 0843-6096	13	2	2022-04-07	Arthur, H. M. and King, K. M.		eng				Excluded
rayyan-113266634	Training in academic medicine: a way forward for the new millennium. A discussion document from the Academic Medicine Committee of the Royal College of Physicians	1999			J R Coll Physicians Lond	0035-8819 (Print) 0035-8819	33	4	359-64	Arthur, M. J. and Alberti, K. G.		eng			Three schemes are presented for discussion whereby physicians undergoing postdoctoral training can combine a period of research training with their clinical training and so enable those who wish to follow a career in academic medicine to do so, or alternatively to revert to a clinical career. The training arrangements for those wishing to take up clinical academic medicine have hitherto been unce…	Excluded
rayyan-113266635	Transfer-to-Excellence: Research Experiences for Undergraduates at California Community Colleges	2014			2014 Asee Annual Conference					Artis, S. and Amelink, C. T. and Liu, T. J. K. and Asee	<Go to ISI>://WOS:000383780005038				The Transfer-to-Excellence Research Experience for Undergraduates program (TTE REU) is a multi-disciplinary summer undergraduate research program hosted by three NSF-funded centers, the Center for Energy Efficient Electronics Science, the Center of Integrated Nanomechanical Systems, and the Synthetic Biology Engineering Research Center at the University of California, Berkeley. Together, these NS…	Excluded
rayyan-113266636	Factors influencing recruitment and retention of academic staff in South-East Asia	1999			Baillieres Best Pract Res Clin Obstet Gynaecol		13	3	361-70	Arulkumaran, S.		eng		School of Human Development, Academic Division of Obstetrics and Gynaecology, Derby City General Hospital, United Kingdom.	South-East Asia has a number of developing and developed countries. The economic standings of these countries are different and influence the number of staff in each academic department. The quantum of clinical work they are expected to perform and the remuneration vary enormously. The retirement age, facilities for research and criteria for promotion are different. The health care delivery syste…	Excluded
rayyan-113266637	Teaching structural diversity of hexoses to graduate and postgraduate students: Methods to correlate stereochemistry	2020			Biochem Mol Biol Educ	1470-8175	48	1	2022-08-20	Arya, A. and Kumar, A.		eng		Pathfinder Research and Training Foundation, 30/7, Knowledge Park III, Greater Noida, Gautam Budh Nagar, Uttar Pradesh, 201308, India. International Research Centre for Climate Change Studies, Sathyabama Institute of Science and Technology, Old Mahabalipuram Road, Chennai, Tamil Nadu, 600119, India.	Carbohydrates, or in strictly chemical terms, polyhydroxy-aldehydes or ketones represent enormous structural diversity in terms of the arrangement of atoms in space, resulting in hundreds of stereoisomers. Although the chemical properties of most stereoisomers may not be very different, their metabolic fate and utilization in biological systems is significantly different and known to influence th…	Excluded
rayyan-113266638	Capacity building: Architects of South American science	2014			Nature	0028-0836	510	7504	209-12	Arzt, E. and Orjeda, G. and Nobre, C. and Castilla, J. C. and BaraÃ±ao, L. and Ribeiro, S. and Bifano, C. and Krieger, J. E. and Guerrero, P. C.		eng				Excluded
rayyan-113266639	To learn inclusion skills, make it personal	2019			Nature	0028-0836	565	7741	537	Asai, D.		eng				Included	LABELS: 1-DEI,3-RA3,4-Resolved
rayyan-113266640	Roles of log-concavity, log-convexity, and growth order in white noise analysis	2001			Infinite Dimensional Analysis, Quantum Probability and Related Topics		4	1	59-84	Asai, N. and Kubo, I. and Kuo, H. H.	https://www.scopus.com/inward/record.uri?eid=2-s2.0-0035607322&doi=10.1142%2fS0219025701000498&partnerID=40&md5=e2a6e79ca30719a9e4b80f2eb572c828			Intl. Institute for Advanced Studies, Kyoto, 619-0225, Japan Department of Mathematics, Graduate School of Science, Hiroshima University, Higashi-Hiroshima, 739-8526, Japan Department of Mathematics, Louisiana State University, Baton Rouge, LA 70803, United States	In this paper we will develop a systematic method to answer the questions (Q1) (Q2) (Q3) (Q4) (stated in Sec. 1) with complete generality. As a result, we can solve the difficulties (D1) (D2) (discussed in Sec. 1) without uncertainty. For these purposes we will introduce certain classes of growth functions u and apply the Legendre transform to obtain a sequence which leads to the weight sequence …	Excluded
rayyan-113266641	Innovation in medical education	2014			N Engl J Med	0028-4793	371	9	794-5	Asch, D. A. and Weinstein, D. F.		eng		From the Center for Health Care Innovation, Perelman School of Medicine, and the Wharton School, University of Pennsylvania, and the Center for Health Equity Research and Promotion, Philadelphia Veterans Affairs Medical Center - both in Philadelphia (D.A.A.); and the Department of Medicine, Massachusetts General Hospital, Partners Health Care System, and Harvard Medical School - all in Boston (D.…		Excluded
rayyan-113266642	Learning to lead	2006			Cell	0092-8674 (Print) 0092-8674	125	3	407-9	Aschwanden, C.		eng		Cedaredge, Colorado, USA.	A successful research career requires not only an aptitude for science but also the mastering of other skills including communication, management, and grant writing. A growing number of programs at universities and research institutes aim to teach these crucial skills to graduate students, postdoctoral fellows, and junior faculty.	Included	LABELS: 1-PD,3-RA2,1-Curr,4-Resolved
rayyan-113266643	Professionalizing the postdoctoral experience	2006			Cell	0092-8674 (Print) 0092-8674	124	3	445-7	Aschwanden, C.		eng			The first postdoctoral association was launched in the United States 13 years ago. Although postdoctoral associations have made tremendous progress toward improving the lives of postdoctoral fellows, their job is not finished yet.	Included	LABELS: 1-PD,3-RA2,4-Resolved
rayyan-113266644	Managing to excel at science	2008			Cell	0092-8674	132	6	911-3	Aschwanden, C.		eng			Amid growing recognition that a successful scientific career requires skills beyond scientific acumen, institutions are racing to provide management training for newly minted principal investigators.	Included	LABELS: 1-PD,3-RA3,2-Curr,4-Resolved
rayyan-113266645	Overview of the US system for post-docs, contractors, and careers in solar physics (invited review)	2002			Solar Variability: From Core to Outer Frontiers, Vols 1 & 2	92-9092-816-6	506		991-1000	Aschwanden, M. J. and Esa and Esa	<Go to ISI>://WOS:000181080400227				This article is intended to offer young physicists specific information on job opportunities and careers in solar physics in the United States (US), a traditional post-Doc country for many young European physicists. There live about 500 solar physicists in the United States, which are employed at universities and colleges (43%), in government laboratories (35%), in private companies (8%), or have…	Excluded
rayyan-113266646	Advances in immunotherapy for melanoma	2014			Melanoma Manag	2045-0885 (Print) 2045-0885	1	1	19-24	Ascierto, P. A. and Larkin, J.		eng		Melanoma, Cancer Immunotherapy & Innovative Therapy Unit, Istituto Nazionale Tumori Fondazione 'G. Pascale', Naples, Italy. Royal Marsden Hospital, Fulham Road, London, SW3 6JJ, UK.	Paolo A Ascierto obtained his MD from the University of Naples, Italy, where he earned board certification in oncology. He is currently Director at the Unit of Melanoma, Cancer Immunotherapy and Innovative Therapy Unit, National Tumor Institute 'Fondazione G. Pascale', Naples, Italy. Before his present position, he served consecutive positions there as a postdoctoral fellow and then as Vice Direc…	Excluded
rayyan-113266647	Metamorphic Channels in Periodic Mesoporous Methylenesilica This work was supported by the NSERC of Canada. M.J.M. is grateful to NSERC for postgraduate (1995-1999) and postdoctoral fellowships (1999-2001). G.A.O. thanks the Killam Foundation for the award of an Isaac Walton Killam research fellowship (1995-1997)	2000			Angew Chem Int Ed Engl	1433-7851	39	10	1808-1811	Asefa, T. and MacLachlan, M. J. and Grondey, H. and Coombs, N. and Ozin, G. A.		eng		Materials Chemistry Research Group, Department of Chemistry University of Toronto Toronto, Ontario M5S 3H6 (Canada).		Excluded
rayyan-113266648	Epidemiological, clinical and immunological aspects of neuromyelitis optica (NMO)	2013			Dan Med J	2245-1919	60	10	B4730	Asgari, N.		eng		Department of Neurology, Vejle Hospital, and Institute of Molecular Medicine, University of Southern Denmark. nasgari@health.sdu.dk.	Neuromyelitis optica (NMO) is an inflammatory demyelinating disease (IDD) of the central nervous system (CNS) and probably the most common non-multiple sclerosis (MS) CNS IDD. Serum immunoglobulin G autoantibodies have been identified in the majority of NMO patients with the water channel aquaporin-4 (AQP4) as their main target autoantigen. Previous studies have suggested ethnicity-based prevalen…	Excluded
rayyan-113266649	Recommended practices for computerized clinical decision support and knowledge management in community settings: a qualitative study	2012			BMC Med Inform Decis Mak	1472-6947	12		6	Ash, J. S. and Sittig, D. F. and Guappone, K. P. and Dykstra, R. H. and Richardson, J. and Wright, A. and Carpenter, J. and McMullen, C. and Shapiro, M. and Bunce, A. and Middleton, B.		eng		Oregon Health & Science University, Portland, OR, USA. ash@ohsu.edu	BACKGROUND: The purpose of this study was to identify recommended practices for computerized clinical decision support (CDS) development and implementation and for knowledge management (KM) processes in ambulatory clinics and community hospitals using commercial or locally developed systems in the U.S. METHODS: Guided by the Multiple Perspectives Framework, the authors conducted ethnographic fiel…	Excluded
rayyan-113266650	An exploration of responsive and emotive wearables through research prototyping	2019			Conference on Human Factors in Computing Systems - Proceedings					Ashford, R.	https://www.scopus.com/inward/record.uri?eid=2-s2.0-85067289293&doi=10.1145%2f3290607.3313284&partnerID=40&md5=2d155c40f2dc1cb10a41989ae88379cc			Goldsmiths, University of London, London, United Kingdom	Responsive and Emotive wearables are concerned with the visualisation of environmental and physiological data. Four research prototypes were created for doctoral research to investigate the possibility that wearable technology could be used to create new forms of nonverbal communication using physiological data from the wearer's body. The research investigated who the audience might be for these …	Excluded
rayyan-113266651	Infusing culture into oncology research on quality of life	2006			Oncol Nurs Forum	0190-535x	33	1	31-6	Ashing-Giwa, K. and Kagawa-Singer, M.		eng		Center for Culture and Health, School of Medicine, University of California, Los Angeles, USA. kashing@ucla.edu	PURPOSE/OBJECTIVES: To review the literature relevant to understanding culturally informed oncology research, particularly as it relates to health-related quality of life. DATA SOURCES: Published articles and books. DATA SYNTHESIS: A cultural perspective to the prevailing theory and research methods used in oncology research with respect to quality of life is imperative. A multidimensional and pr…	Excluded
rayyan-113266652	Maureen T. Hannley, PhD: Contributions to the development of generational cohorts of surgeon-investigators in otolaryngology-head and neck surgery: A role model for us all	2016			Ear, Nose and Throat Journal		95	10	426-429	Ashley Wackym, P.	https://www.scopus.com/inward/record.uri?eid=2-s2.0-85012303414&partnerID=40&md5=161d2d8241ab3179389a792585668742			Department of Otolaryngology-Head and Neck Surgery, Rutgers Robert Wood Johnson Medical School, Rutgers Biomedical and Health Sciences, New Brunswick, NJ, United States		Excluded
rayyan-113266653	A patient self-assessment tool to measure communication behaviors during doctor visits about hypertension	2010			Patient Educ Couns	0738-3991	81	2	275-314	Ashton, C. M. and Holt, C. L. and Wray, N. P.		eng		The Methodist Hospital Research Institute, 6550 Fannin Street, Houston, TX 77030, USA. cashton@tmhs.org	OBJECTIVE: To develop a preliminary version of a post-doctor visit self-assessment tool that patients with hypertension can use to evaluate their communication behaviors. High-quality communication between patient and doctor may have a positive effect on blood pressure control in hypertensive patients. Patients' communicative behaviors such as asking questions influence those of doctors, but most…	Excluded
rayyan-113266654	Researcher or nurse? Difficulties of undertaking semi-structured interviews on sensitive topics	2014			Nurse Res	1351-5578 (Print) 1351-5578	22	1	27-31	Ashton, S.		eng		Liverpool John Moores University, faculty of health and applied social sciences Liverpool, UK.	AIM: To reflect on the author's personal and professional journey when undertaking semi-structured interviews on sensitive topics with potentially vulnerable people. BACKGROUND: When discussing care at the end of life, researchers must accept that some participants may become distressed or emotional, depending on their previous experiences. Interviews that involve sensitive topics require careful…	Excluded
rayyan-113266655	Manuel Cardona, the person	2015			Manuel Cardona: Memories and Reminiscences				13-14	Aspnes, D.	https://www.scopus.com/inward/record.uri?eid=2-s2.0-85012202140&doi=10.1007%2f978-3-319-20343-0_5&partnerID=40&md5=93a05173ad607009f6666686a40ed8ed			North Carolina State University, Raleigh, United States	Because others will treat Manuelâ€™s scientific accomplishments in detail, I am writing this from a more personal perspective. In a field filled with outstandingly intelligent people, Manuel was arguably the brightest individual I ever met. His language skills were legendary, and his scientific skills no less. Much of what I have accomplished in my career, and certainly much of the recognition th…	Excluded
rayyan-113266656	Of bonds and boundaries: what is the modern role of anthropomorphism in primatological studies?	2011			Am J Primatol	0275-2565	73	3	238-44	Asquith, P. J.		eng		Department of Anthropology, University of Alberta, Edmonton, Alberta, Canada. pasquith@ualberta.ca	Anthropomorphism (and its obverse, zoomorphism) continues to shift and propel us toward changing perspectives on ourselves and other animals. Discussions of anthropomorphism in primate behavior are ostensibly about our use and definition of terms, but ultimately reflect our views of what is unique to humans or unknowable in other animals. Primatologists doing long-term fieldwork report on the bon…	Excluded
rayyan-113266657	Current Status of Postdoctoral and Graduate Programs in Dentistry	2017			J Dent Educ	0022-0337	81	8	eS41-eS49	Assael, L.		eng		Dr. Assael is Dean Emeritus and Professor, Department of Surgical and Developmental Science, University of Minnesota School of Dentistry. assael@umn.edu.	Advanced dental education has evolved in the context of societal needs and economic trends to its current status. Graduate programs have positioned their role in the context of health systems and health science education trends in hospitals, interprofessional clinical care teams, and dental schools and oral health care systems. Graduate dental education has been a critical factor in developing te…	Excluded
rayyan-113266658	Insider research: issues to consider when doing qualitative research in your own setting	2003			J Nurses Staff Dev	1098-7886 (Print) 1098-7886	19	2	99-103	Asselin, M. E.		eng		Education Department, Kent Hospital, Warwick, Rhode Island, USA.		Excluded
rayyan-113266659	Educational Attainment and Academic Profile of Deans and Chairs at US Pharmacy Schools	2017			Am J Pharm Educ	0002-9459 (Print) 0002-9459	81	7	5928	Assemi, M. and Yu, J. and Liu, S. and Corelli, R. L. and Hudmon, K. S.		eng		University of California, San Francisco School of Pharmacy, San Francisco, California. Purdue University College of Pharmacy, Indianapolis, Indiana.	Objective. To characterize educational attainment and experiences of current US pharmacy school deans and chairs. Methods. A cross-sectional study using a publicly available listing of accredited schools and information. Results. Among 134 deans and 301 chairs, 79.9% and 65.5% held a professional degree (BSPharm and/or PharmD), 33.6% and 26.2% completed PGY-1 residencies, 12.7% and 15.6% complete…	Excluded
rayyan-113266660	The creation of postdoctoral fellowships and the siting of American scientific research	1993			Minerva	0026-4695 (Print) 0026-4695	31	2	151-83	Assmus, A.		eng				Included	LABELS: 3-RA2,1-Work,2-Admin,4-Resolved
rayyan-113266661	Invariance of the Godbillon-Vey class by C1-diffeomorphisms for higher codimensional foliations	1999			Journal of the Mathematical Society of Japan		51	3	655-660	Asuke, T.	https://www.scopus.com/inward/record.uri?eid=2-s2.0-0040248900&doi=10.2969%2fjmsj%2f05130655&partnerID=40&md5=c3c30983a87c4db2a0cf793eee616c1f			Department of Mathematical Sciences University of Tokyo, 3-8-1 Komaba, Meguro-ku Tokyo 153-8914, Japan	G. Raby proved in [4] that the Godbillon-Vey invariant for codimension-one foliations is invariant by C1-diffeomorphisms. In this paper we generalize the result for foliations of arbitrary codimension. Â© 1999, The Mathematical Society of Japan. All rights reserved.	Excluded
rayyan-113266662	Critical issues for dentistry: PGD program directors respond	2002			J Dent Educ	0022-0337 (Print) 0022-0337	66	6	730-8	Atchison, K. A. and Cheffetz, S. E.		eng		UCLA School of Dentistry, CHS, Los Angeles, CA 90095-1668, USA. kathya@dent.ucla.edu	Discussion of critical issues facing postgraduate education in general dentistry (PGD) and dental education in general has been intense in the past decade. This study reports on critical issues raised by directors of PGD programs that may help direct future research and action within dental education and the larger profession. The analysis reports responses to an open-ended question sent to all U…	Excluded
rayyan-113266663	VMSTP Combined Degree Training (VMD/PhD): key features of the program at the University of Pennsylvania	2005			J Vet Med Educ	0748-321X (Print) 0748-321x	32	3	337-41	Atchison, M.		eng		University of Pennsylvania School of Veterinary Medicine, 3800 Spruce Street, Philadelphia, PA 19104, USA. atchison@vet.upenn.edu	The Veterinary Medical Scientist Training Program (VMSTP), a combined degree program at the University of Pennsylvania School of Veterinary Medicine (Penn), has been in existence for approximately 35 years and has an excellent track record of producing veterinary physician-scientists. There are a number of key features of the program that I believe have been crucial to its success. Many of these …	Included	LABELS: 3-RA2,1-Curr,4-Resolved
rayyan-113266664	Factors that attract veterinarians to or discourage them from research careers: A program director's perspective	2009			Journal of Veterinary Medical Education		36	1	76-82	Atchison, M. L.	https://www.scopus.com/inward/record.uri?eid=2-s2.0-67249135224&doi=10.3138%2fjvme.36.1.76&partnerID=40&md5=3bb49fcbb95e8fee47fab574a9d37f7a			VMD-PhD Program, University of Pennsylvania, School of Veterinary Medicine, 3800 Spruce Street, Philadelphia, PA 19104, United States	There is a nationwide shortage of veterinarian-scientists in the United States. Barriers to recruiting veterinary students into research careers need to be identified, and mechanisms devised to reduce these barriers. Barriers to attracting veterinary students into research careers include ignorance of available research careers and of the training opportunities. Once admitted, students in researc…	Included	LABELS: 3-RA2,1-Work,4-Resolved
rayyan-113266665	Assess the real cost of research assessment	2014			Nature	0028-0836	516	7530	145	Atkinson, P. M.		eng		University of Southampton, UK.		Excluded
rayyan-113266666	Detecting rater bias using aÂ person-fit statistic: aÂ Monte Carlo simulation study	2018			Perspect Med Educ	2212-2761 (Print) 2212-2761	7	2	83-92	Aubin, A. S. and St-Onge, C. and Renaud, J. S.		eng		UniversitÃ© de Sherbrooke, Sherbrooke, QuÃ©bec, Canada. UniversitÃ© de Sherbrooke, Sherbrooke, QuÃ©bec, Canada. christina.st-onge@usherbrooke.ca. UniversitÃ© Laval, QuÃ©bec, QuÃ©bec, Canada.	INTRODUCTION: With the Standards voicing concern for the appropriateness of response processes, we need to explore strategies that would allow us to identify inappropriate rater response processes. Although certain statistics can be used to help detect rater bias, their use is complicated by either aÂ lack of data about their actual power to detect rater bias or the difficulty related to their ap…	Excluded
rayyan-113266667	The uncertainty challenge of contingent collaboration	2014			Human Resource Management Journal	0954-5395	24	4	531-547	Auer, J. C. and Kao, C. Y. and Hemphill, L. and Johnston, E. W. and Teasley, S. D.	<Go to ISI>://WOS:000345344300011				Contingent knowledge workers will play an increasingly important role in organisational success as workers transition in and out of project-based innovation teams with more frequency. Our research finds that collaborators in the contingent, high-skill workforce face uncertainty challenges to their work that are unique from the independent, contingent professionals more often studied. The article …	Included	LABELS: 1-PD,3-RA1,2-Well,4-Resolved
rayyan-113266668	Iran needs to present a united front on science	2014			Nature	0028-0836	508	7497	433	Auerbach, E.		eng				Excluded
rayyan-113266669	Toward an Atomistic Understanding of Solid-State Electrochemical Interfaces for Energy Storage	2018			Joule		2	11	2189-2193	Augustyn, V. and McDowell, M. T. and Vojvodic, A.	https://www.scopus.com/inward/record.uri?eid=2-s2.0-85059062504&doi=10.1016%2fj.joule.2018.10.014&partnerID=40&md5=8e7ccf7c41c62db061f22b72428713e7			Department of Materials Science and Engineering, North Carolina State University, Raleigh, NC 27695, United States G.W. Woodruff School of Mechanical Engineering, Georgia Institute of Technology, Atlanta, GA 30332, United States School of Materials Science and Engineering, Georgia Institute of Technology, Atlanta, GA 30332, United States Department of Chemical and Biomolecular Engineering, Univer…	Our knowledge of charge transfer and interfacial dynamics at solid/solid interfaces lags behind that of solid/liquid electrochemical interfaces. Understanding how atomic-level structure and dynamics across time scales influence ion transport and redox processes at solid-state interfaces is necessary for advancing solid-state battery technology. A number of forward-looking challenges and opportuni…	Excluded
rayyan-113266670	Influencing the job market by the quality of graduates--a biomedical engineering example	2015			Annu Int Conf IEEE Eng Med Biol Soc	2375-7477	2015		3981-4	Augustyniak, E. and Augustyniak, P.		eng			Academic teaching of a new discipline, besides its contents and formal issues, requires participation of the university in development of a target job market. This was the case of biomedical engineering in Poland ten years ago. This paper presents examples of activities, taken up by our university in cooperation with prospective employers, and evaluated with a help of our first alumni. The evalua…	Included	LABELS: 3-RA2,1-Curr,2-Work,4-Resolved
rayyan-113266671	The 'careers in solar physics session' of the SPM10 meeting	2002			Solar Variability: From Core to Outer Frontiers, Vols 1 & 2	92-9092-816-6	506		981-984	Aulanier, G. and Parenti, S. and Krijger, J. M. and Esa and Esa	<Go to ISI>://WOS:000181080400225				During the SPM10 meeting held in Prague (Czech Republic) on September 9-14, 2002, a half-day 'young session' was organized on the topic of careers in solar physics. Several young researchers and senior scientists were invited to give oral contributions on the current advantages and difficulties attached to the current system for post-doctoral contracts. A scientist from USA also presented the ame…	Excluded
rayyan-113266672	Acceptance of the Kober Medal: It only gets better	2004			J Clin Invest	0021-9738 (Print) 0021-9738	114	8	1177	Austen, K. F.		eng		Brigham & Women's Hospital, Boston, Massachusetts 02115, USA. Fausten@rics.bwh.harvard.edu		Excluded
rayyan-113266673	UNDERSTANDING NEW FACULTY: BACKGROUND, ASPIRATIONS, CHALLENGES, AND GROWTH	2007			Scholarship of Teaching and Learning in Higher Education: An Evidence-Based Perspective	978-1-4020-5742-7			39-89	Austin, A. E. and Sorcinelli, M. D. and McDaniels, M. and Perry, R. P. and Smart, J. C.	<Go to ISI>://WOS:000269198700004				Early career faculty, defined as those within the first seven years of appointment to a faculty position or those who have not yet received tenure, contribute to the present and create the future of universities and colleges. This chapter contributes to deeper understanding of new faculty by addressing these issues: 1) the demographics of early career faculty; 2) the preparation they receive and …	Excluded
rayyan-113266674	The class of 2005. United States: two scientists and a baby	2005			Science	0036-8075	310	5747	518-9	Austin, J.		eng			If you trust the conventional wisdom, Amy Palmer and Alexis Templeton did a lot of things wrong in their job search. Then why did things turn out so right?	Excluded
rayyan-113266675	Salary survey. U.S. life scientists report rising salaries and high job satisfaction	2006			Science	0036-8075	314	5800	842-7	Austin, J.		eng				Included	LABELS: 3-RA2,1-Work,4-Resolved
rayyan-113266676	A scientific partnership	2014			Science		345	6195	478	Austin, J.	https://www.scopus.com/inward/record.uri?eid=2-s2.0-84904812584&doi=10.1126%2fscience.345.6195.478&partnerID=40&md5=dd5ac868805f5d4e17a33152c90cf5de					Excluded
rayyan-113266677	Work, "Gender & History," in the 1990s and beyond	1999			Gend Hist	0953-5233 (Print) 0953-5233	11	3	528-41	Avdela, E.		eng				Excluded
rayyan-113266678	Implementation of a Biomedical Engineering Research Experience for African-American High School Students at a Tier One Research University	2018			J Biomech Eng	0148-0731 (Print) 0148-0731	140	8	0847011-8	Avent, C. M. and Boyce, A. S. and Servance, L. D. and DeStefano, L. A. and Nerem, R. M. and Platt, M. O.		eng		Department of Educational , Research Methodology, , University of North Carolina Greensboro, , 1300 Spring Garden Street, , Greensboro, NC 27412 , e-mail:â€‚cmavent@uncg.edu Department of Educational , Research Methodology, , University of North Carolina Greensboro, , 1300 Spring Garden Street, , Greensboro, NC 27412 , e-mail:â€‚ayesha.boyce@uncg.edu Parker H. Petit Institute for , Bioengineering…	Enriching science experiences and competencies for underrepresented students during high school years is crucial to increasing their entry into the science pipeline and to improving their preparedness for success in college and STEM careers. The purpose of this paper is to describe the implementation of project ENGAGES, a high school STEM year-long research program for Africanâ€“American students…	Excluded
rayyan-113266679	Impact of the European Union enlargement on health professionals and health care systems	2004			Health Policy	0168-8510 (Print) 0168-8510	69	3	403-8	Avgerinos, E. D. and Koupidis, S. A. and Filippou, D. K.		eng		Second Department of Surgery, General Hospital Asclepeion Voulas, Vas. Pavlou 1, 16673 Voula Attikis, Athens, Greece. eavgerinos@medscape.com	As the European family enlarges, the admission of new human resources in the health services will have an impact on the European market and health care system. Under the umbrella of the European Union (EU) equality, the educational quality barriers (e.g. PLAB test in UK, DIKATSA test in Greece) will be abolished. The overproduction of health professionals and their heterogeneous regional and per …	Excluded
rayyan-113266680	(De)sign responses as response diversity	2020			Biosemiotics	1875-1342	13	1	41-62	Avila, M.	<Go to ISI>://WOS:000522895600001				This article addresses the use of the ecological notion of 'response diversity' (Elmqvist et al. Frontiers in Ecology and the Environment, 1(9), 488-494, 2003) to develop a biocentric approach for natural-artificial continuums through the practice of design. The article elaborates upon examples from the project Dispersal machines, part of my postdoctoral research entitled Symbiotic tactics. Dispe…	Excluded
rayyan-113266681	Getting your research funded (and other tips for early career cardiovascular investigators)	2019			Cardiovasc Res	0008-6363	115	11	e111-e112	Avkiran, M.		eng		British Heart Foundation, Medical Directorate, Greater London House, 180 Hampstead Road, London, UK. King's College London, School of Cardiovascular Medicine and Sciences, The Rayne Institute, St Thomas' Hospital, Westminster Bridge Road, London, UK.		Included	LABELS: 1-PD,3-RA2,4-Resolved
rayyan-113266682	Mobility of PhD students and scientists	2010			International Encyclopedia of Education				286-293	Avveduto, S.	https://www.scopus.com/inward/record.uri?eid=2-s2.0-84884463732&doi=10.1016%2fB978-0-08-044894-7.00881-2&partnerID=40&md5=bee543beccfa7e722bc76768885c6618			National Research Council, Institute for Research on Population and Social Policies, Rome, Italy	The transnational dimension of culture, science, and technology is constantly growing all over the world. Mobility of high-skilled personnel encompasses PhD students, PhD graduates, and scientists from when they leave their own country to study and work abroad. Mobility can be organized through a variety of programs and schemes that help individuals find the most suitable opportunities for them, …	Included	LABELS: 3-RA2,1-Work,4-Resolved
rayyan-113266683	Clinical research and the marks of a good research worker	1991			Ann Acad Med Singap	0304-4602 (Print) 0304-4602	20	3	301	Aw, S. E.		eng				Excluded
rayyan-113266684	Fluid and electrolyte balance: the impact of goal directed teaching	2008			Clin Nutr	0261-5614	27	3	473-8	Awad, S. and Allison, S. P. and Lobo, D. N.		eng		Division of Gastrointestinal Surgery, Wolfson Digestive Diseases Centre, Nottingham University Hospitals, Queen's Medical Centre, Nottingham NG7 2UH, UK.	BACKGROUND & AIMS: We aimed to determine if a structured workshop on fluid and electrolyte balance for junior surgical trainees led to an improvement in knowledge on the subject and to evaluate the perceived helpfulness of such a workshop. METHODS: Surgical trainees attended an interactive lecture-based workshop on fluid and electrolyte balance. Participants had online access to the presentation …	Excluded
rayyan-113266685	Research infrastructure: Use foreign aid to help African science	2013			Nature	0028-0836	495	7440	174	Awadelkarim, K. D.		eng				Excluded
rayyan-113266686	Prescription privileges for psychologists: A survey of predoctoral interns and directors of training	1997			Professional Psychology: Research and Practice		28	6	509-513	Ax, R. K. and Forbes, M. R. and Thompson, D. D.	https://www.scopus.com/inward/record.uri?eid=2-s2.0-0031489920&doi=10.1037%2f%2f0735-7028.28.6.509&partnerID=40&md5=75cd537b4f6bc23b005a151e850c5ca1			John Tyler Community College, Chester, VA, United States 5610 Chatmoss Road, Midlothian, VA 23112, United States	Does interest in prescription privileges for psychologists differ between psychology interns and their mid-career mentors? In December 1995, surveys soliciting information about attitudes toward prescription privileges were mailed to interns and directors of training at all 525 intern sites that were members of the Association of Psychology Postdoctoral and Internship Centers. Of those responding…	Excluded
rayyan-113266687	Mentoring 101: training for the future	2013			Physiologist	0031-9376 (Print) 0031-9376	56	5	153-4	Ayala-Lopez, N. and Matin, N. and Dorrance, A. M.		eng				Excluded
rayyan-113266688	Relatively few clinicians in medical research in Australia: a problem?	1989			Aust N Z J Med	0004-8291 (Print) 0004-8291	19	5	513-4	Aylward, P. and Campbell, I. and Field, M. and Finlay-Jones, J. and Hart, P. and Hunt, N. and McDougall, J. and Maley, M. and Ramm, G. and Schrieber, L. and et al.		eng				Excluded
rayyan-113266689	Promoting the Future of Nursing by Increasing Zest for Research in Undergraduate Nursing Students	2017			J Prof Nurs	8755-7223	33	2	126-132	Ayoola, A. B. and Adams, Y. J. and Kamp, K. J. and Zandee, G. L. and Feenstra, C. and Doornbos, M. M.		eng		Associate Professor, Calvin College, Grand Rapids, MI, 49546. Electronic address: aba3@calvin.edu. PhD candidate at the College of Nursing, Michigan State University, East Lansing, MI. PhD student at the College of Nursing, Michigan State University, East Lansing, MI. Associate Professor, Calvin College, Grand Rapids, MI, 49546. Chair and Professor, Calvin College, Grand Rapids, MI, 49546. Profes…	Nurses are expected to deliver cost-effective, high-quality care. In order to provide this care, nurse researchers are needed to evaluate and research effective health care models and interventions. By including research concepts within a baccalaureate nursing program, interest in nursing research can be increased. The purpose of this article is to present a case study of strategies used in an un…	Excluded
rayyan-113266690	Somebody has to speak out	2011			Nature		470	7335	457-458	Aziz, T. and Stein, J.	https://www.scopus.com/inward/record.uri?eid=2-s2.0-79952465630&doi=10.1038%2f470457a&partnerID=40&md5=b4c62782f388673ccb9f1c518ea6d1d9			John Radcliffe Hospital, Oxford, United Kingdom		Excluded
rayyan-113266691	Animal testing: TV or not TV?	2011			Nature	0028-0836	470	7335	457-9	Aziz, T. and Stein, J. and Yogeshwar, R.		eng		Department of Neurosurgery, John Radcliffe Hospital, Oxford OX3 9DU, UK.		Excluded
rayyan-113266692	Equal opportunities in the postdoctoral phase in Germany?	2017			European Educational Research Journal	1474-9041	16	2	277-297	Baader, M. S. and Bohringer, D. and Korff, S. and Roman, N.	<Go to ISI>://WOS:000401913300011				This paper discusses results of a research project on equal opportunities between women and men in the postdoctoral phase in German universities. It illustrates how the funding system is organized and whether this contributes to more equal opportunities for men and women, especially concerning the work-life interference. Although the system loses women after the doctorial phase, equal opportunity…	Included	LABELS: 1-DEI,3-RA1,4-Resolved
rayyan-113266693	ADMET researchers: where do we come from? What we are? Where are we going?	2013			Drug Metab Pharmacokinet	1347-4367	28	2	81-2	Baba, T.		eng				Excluded
rayyan-113266694	Employment in the life sciences: A mixed outlook	2005			Bioscience	0006-3568	55	10	879-886	Babco, E. L. and Jesse, J. K.	<Go to ISI>://WOS:000232514400014				Have employment opportunities matched the tremendous growth in the production of biological scientists? Has job growth been consistent across the various biological and agricultural disciplines? And has compensation for these highly trained professionals kept up with other fields? This article examines these issues using national data from two sources: (1) the National Science Foundation's educat…	Included	LABELS: 3-RA2,1-Work,4-Resolved
rayyan-113266695	Review article: A primer for clinical researchers in the emergency department: Part VII. Considering a research higher degree in emergency medicine: How does it work, where to start, what to consider	2019			Emerg Med Australas	1742-6723	31	1	2022-04-10	Babl, F. E. and Curtis, N. and Dalziel, S. R.		eng		Emergency Research, Murdoch Children's Research Institute, Melbourne, Victoria, Australia. Emergency Department, The Royal Children's Hospital Melbourne, Melbourne, Victoria, Australia. The University of Melbourne, Melbourne, Victoria, Australia. Paediatric Research in Emergency Departments International Collaborative (PREDICT), Melbourne, Victoria, Australia. Infectious Diseases Unit, Department…	In this series we address important topics for clinicians who participate in research or are considering research as part of their career path in emergency medicine. While much emergency research is successfully done by clinicians without a research higher degree (RHD), undertaking a master's degree or doctorate allows a research topic to be pursued in greater depth. It also provides a solid basi…	Excluded
rayyan-113266696	Research governance: current knowledge among clinical researchers	2008			Med J Aust	0025-729X (Print) 0025-729x	188	11	649-52	Babl, F. E. and Sharwood, L. N.		eng		Royal Children's Hospital, Melbourne, Victoria, Australia. franz.babl@rch.org.au	OBJECTIVE: To characterise the understanding of good clinical research practice (GCRP) among clinical researchers. DESIGN, PARTICIPANTS AND SETTING: Survey of all staff within the largest clinical research group (Critical Care and Neurosciences) of a non-government research institute affiliated with a major children's hospital, between 1 April and 31 May 2007. MAIN OUTCOME MEASURES: Staff's role …	Excluded
rayyan-113266697	How to start a career in industry as a crystallographer	2015			Acta Crystallographica a-Foundation and Advances	2053-2733	71		S179-S179	Bacchi, A.	<Go to ISI>://WOS:000480363600261					Excluded
rayyan-113266698	Industrial postdocs at risk	1998			Nat Biotechnol	1087-0156 (Print) 1087-0156	16	13	1295	Bach, N.		eng				Included	LABELS: 1-PD,3-RA3,2-Work,4-Resolved
rayyan-113266699	Nurses' experiences of participation in a research and development programme	2013			J Clin Nurs	0962-1067	22	7	1103-11	BÃ¤ck-Pettersson, S. and Jensen, K. P. and KylÃ©n, S. and Sernert, N. and Hermansson, E.		eng		Department of Research and Development, NU-Hospital Organisation, Sweden and Primary Health Care Research Development and Education Centre, TrollhÃ¤ttan, Sweden. siv.back-pettersson@vgregion.se	AIMS AND OBJECTIVES: To describe clinical nurses' experience of participating in a Research and Development (R&D) programme and its influence on their research interest and ability to conduct and apply nursing research. BACKGROUND: To stimulate nurses' research interest and to overcome barriers for building research capacity in nursing, there is a need for sustainable research programmes. A two-y…	Excluded
rayyan-113266700	A competency-based framework for training in advanced dental education: experience in a community-based dental partnership program	2010			J Dent Educ	0022-0337	74	2	130-9	Badner, V. and Ahluwalia, K. P. and Murrman, M. K. and Sanogo, M. and Darlington, T. and Edelstein, B. L.		eng		Department of Dentistry/OMFS, North Bronx Healthcare Network, Jacobi Medical Center, NY, USA.	While goals and objectives are useful to assess programmatic outcomes, they are not able to evaluate individual trainees' performance and/or corrective actions needed to improve performance. As a result, competency-based evaluation is increasingly being used to assess trainee performance at both the doctoral and postdoctoral levels. However, the translation of broadly stated competency statements…	Excluded
rayyan-113266701	Opinion of stakeholders on existing curriculum for postgraduate (MD) course in Pharmacology: A survey	2016			Indian J Pharmacol	0253-7613 (Print) 0253-7613	48		S19-s24	Badyal, D. K. and Daniel, S. R.		eng		Department of Pharmacology, Christian Medical College and Hospital, Ludhiana, Punjab, India. Department of Pharmacology, Dr. SM CSI Medical College and Hospital, Thiruvananthapuram, Kerala, India.	OBJECTIVES: To survey the opinion about various curricular components of Doctor of Medicine (MD) pharmacology curriculum in India by stakeholders, including faculty and students. MATERIALS AND METHODS: An online survey was done to evaluate the various curricular components of MD pharmacology curriculum being used in India. A total of 393 respondents including faculty, MD students, and other stake…	Excluded
rayyan-113266702	Postgraduate pharmacology curriculum in medical institutions in India: time for need-based appraisal and modifications	2014			Indian J Pharmacol	0253-7613 (Print) 0253-7613	46	6	584-9	Badyal, D. K. and Desai, C. and Tripathi, S. K. and Dhaneria, S. P. and Chandy, S. J. and Bezbaruah, B. K.		eng		Department of Pharmacology, Christian Medical College, Ludhiana, Punjab, India. Department of Pharmacology, B.J. Medical College, Ahmedabad, Gujarat, India. Department of Pharmacology, Calcutta School of Tropical Medicine, Kolkata, West Bengal, India. Department of Pharmacology, AIIMS, Raipur, Chhattisgarh, India. Department of Pharmacology, Karolinska Institute, Stockholm, Sweden. Department of …	The need to revise the curriculum for the postgraduate course (M.D.) in Pharmacology has been perceived by the academicians in India since quite some time. The changing professional requirements of the graduating students, the current scenario vis a vis animal experimentation and the emphasis of the Medical Council of India on a competency based curriculum has triggered this felt need. In spite o…	Excluded
rayyan-113266703	Concepts of race and ethnicity among health researchers: patterns and implications	2013			Ethn Health	1355-7858	18	2	211-25	Baer, R. D. and Arteaga, E. and Dyer, K. and Eden, A. and Gross, R. and Helmy, H. and Karnyski, M. and Papadopoulos, A. and Reeser, D.		eng		Department of Anthropology, University of South Florida, Tampa, FL, USA. baer@usf.edu	OBJECTIVES: This study adds to the discussion of appropriate categories of analysis in health research. We contribute data based on actual interviews about the concepts of race and ethnicity, conducted among a broad range of US health researchers. DESIGN: In-person qualitative interviews were conducted with 73 scientists at two health research institutions, one that focused on public health resea…	Excluded
rayyan-113266704	The graduate student portfolio: organize and energize your career development	2012			Physiologist	0031-9376 (Print) 0031-9376	55	5	177-8	Baez, A. and Pacheco, W. and Appleyard, C. B.		eng		University of Puerto Rico School of Medicine.		Included	LABELS: 1-PD,3-RA2,2-Work,4-Resolved
rayyan-113266705	Meeting report - building a centrosome	2013			J Cell Sci	0021-9533	126		3259-62	Baffet, A. D. and Martin, C. A. and Scarfone, I. and Daly, O. M. and David, A. and Tibelius, A. and Lattao, R. and Hussain, M. S. and Woodruff, J. B.		eng		Department of Pathology and Cell Biology, Columbia University, New York, NY 10032, USA. adb2160@columbia.edu	Located in the 16th century Wiston House in West Sussex, UK, the 'Building a Centrosome' Workshop was organised by The Company of Biologists and chaired by Fanni Gergely and David Glover (University of Cambridge). Held in March 2013, the Workshop gathered together many of the leaders in the field of centrosome biology, as well as postdocs and students who were given the opportunity to meet and in…	Excluded
rayyan-113266706	Academic Practice Plans for Early Career Clinician Investigators: The Fourth Pillar of Success	2015			J Am Coll Cardiol	0735-1097	66	16	1839-1841	Bagai, A. and Udell, J. A.		eng		Terrence Donnelly Heart Center, St. Michael's Hospital, University of Toronto, Ontario, Canada. Electronic address: bagaia@smh.ca. Cardiovascular Division, Peter Munk Cardiac Centre, Toronto General Hospital and Women's College Hospital, University of Toronto, Ontario, Canada. Electronic address: jay.udell@utoronto.ca.		Excluded
rayyan-113266707	Gaze pattern on spontaneous human face perception: An eye tracker study	2015			Journal of the Indian Academy of Applied Psychology		41		127-130	Bagepally, B. S.	https://www.scopus.com/inward/record.uri?eid=2-s2.0-85016768054&partnerID=40&md5=b5ae8debf197cfeed14ad0d8bdb7fe3d			Regional Occupational Health Centre (Southern), National Institute of Occupational Health (NIOH)- ICMR, Nirmal Bhavan complex, Poojanahalli Road, Off NH-7, Devanahalli Taluk, Kannamangala Post, Bangalore, 562110, India	Eye tracking is the process of measuring either the point of gaze or the motion of an eye relative to the head. Cognitive neurosciences has emphasized the importance of eye movements in carrying crucial information about emotional states of others. As face perception is a basic process in interpersonal communication. The facial gaze pattern of human face experiment was performed. Twenty-two subje…	Excluded
rayyan-113266708	Networks and mentors help female scientists in Africa and Middle East	2018			Nature	0028-0836	563	7731	325	Baghi, H. B.		eng				Excluded
rayyan-113266709	The world of undergraduate education. India. Beyond islands of excellence	2007			Science	0036-8075	317	5834	74-5	Bagla, P.		eng				Excluded
rayyan-113266710	Universities. India's education bonanza instills hope--and concern	2008			Science	0036-8075	320	5882	1415	Bagla, P.		eng				Excluded
rayyan-113266711	Are scientific societies serving the needs of graduate and postdoctoral students?	2008			Reprod Fertil Dev	1031-3613 (Print) 1031-3613	20	1	19-22	Bahr, J. M.		eng		Department of Animal Sciences, University of Illinois, Urbana-Champaign, IL 61801, USA. jbahr@uiuc.edu	Scientific societies have had a major role in facilitating scientific discoveries and disseminating them. The future of these societies is dependent on a strong and involved membership. However, many of the future members are currently graduate students and postdoctoral fellows, referred to as 'trainees'. Therefore it is essential that these trainees understand the value of scientific societies a…	Included	LABELS: 1-PD,3-RA2,4-Resolved
rayyan-113266712	My Scientific Journey: From an Agrarian Start to an Academic Setting	2017			Annu Rev Anim Biosci	2165-8102	5		2022-01-20	Bahr, J. M.		eng		Department of Animal Sciences, University of Illinois, Urbana-Champaign, Illinois 61801. Department of Molecular and Integrative Physiology, University of Illinois, Urbana-Champaign, Illinois 61801; email: jbahr@illinois.edu.	This article is a combination of an autobiography and a review of outstanding research done by over 70 graduate students, postdoctoral fellows, and visiting scientists along with excellent collaborators during my over-40-year career as a professor of reproductive physiology at the University of Illinois, Urbana-Champaign. I have also shared thoughts on mentoring, how research has changed over the…	Excluded
rayyan-113266713	Mentored Discussions of Teaching: An Introductory Teaching Development Program for Future STEM Faculty	2016			Innovative Higher Education	0742-5627	41	3	237-254	Baiduc, R. R. and Linsenmeier, R. A. and Ruggeri, N.	<Go to ISI>://WOS:000410383300005				Today's science, technology, engineering, and mathematics (STEM) graduate students and postdoctoral fellows are tomorrow's new faculty members; but these junior academicians often receive limited pedagogical training. We describe four iterations of an entry-level program with a low time commitment, Mentored Discussions of Teaching (MDT). The program is designed to introduce participants to pedago…	Included	LABELS: 1-PD,3-RA2,2-Curr,4-Resolved
rayyan-113266714	Debunking the July Phenomenon: Are We Asking the Right Questions?	2016			JAMA Surg	2168-6254	151	3	224-5	Bailey, E. A. and Collier, K. and Kelz, R. R.		eng		Center for Surgery and Health Economics, Department of Surgery, University of Pennsylvania, Philadelphia.		Excluded
rayyan-113266715	Ethical dilemmas in social problems research: a theoretical framework	1988			Am Sociol	0003-1232 (Print) 0003-1232	19	2	121-37	Bailey, K. D.		eng				Excluded
rayyan-113266716	Difficulties with research	1991			Nurs Stand	0029-6570 (Print) 0029-6570	5	24	55-6	Bailey, S.		eng				Excluded
rayyan-113266717	Introduction to "Advancing Dental Education in the 21(st) Century" Project	2017			J Dent Educ	0022-0337	81	8	1004-1007	Bailit, H. L. and Formicola, A. J.		eng		Department of Community Medicine, School of Medicine, University of Connecticut. College of Dental Medicine, Columbia University.	In 1926, the Carnegie Foundation for the Advancement of Teaching published a report prepared by William J. Gies, PhD, a professor of biochemistry and founder of the Columbia University College of Dental Medicine. The Gies report examined the current status of dental education in the United States and Canada and made recommendations for a new direction. This report led to major improvements in den…	Excluded
rayyan-113266718	Disseminating research	2015			Nurse Res	1351-5578 (Print) 1351-5578	22	6	2022-06-07	Baillie, L.		eng		Florence Nightingale Foundation Chair of Clinical Nursing Practice, London South Bank University, and University College London Hospitals NHS Foundation Trust.	THE THEME of this edition of Nurse Researcher, 'disseminating research', is pertinent to researchers across the career spectrum and tackles two important issues: open access publishing and originality in PhD research. In the first paper, Suzanne Fredericks examines and contrasts two models of open access publishing, revealing some notable advantages of 'green' open access, achieved through reposi…	Excluded
rayyan-113266719	An Opportunity for Industry-Academia Partnership: Training the Next Generation of Industrial Researchers in Characterizing Higher Order Protein Structure	2016			J Pharm Sci	0022-3549	105	12	3483-3486	Bain, D. L. and Brenowitz, M. and Roberts, C. J.		eng		Department of Pharmaceutical Sciences, University of Colorado Anschutz Medical Campus, Aurora, Colorado 80045. Department of Biochemistry, Albert Einstein College of Medicine, Bronx, New York 10461. Electronic address: michael.brenowitz@einstein.yu.edu. Department of Chemical and Biomolecular Engineering, University of Delaware, Newark, Delaware 19716.	Training researchers for positions in the United States biopharmaceutical industry has long been driven by academia. This commentary explores how the changing landscape of academic training will impact the industrial workforce, particularly with regard to the development of protein therapeutics in the area of biophysical and higher order structural characterization. We discuss how to balance futu…	Included	LABELS: 2-PD,3-RA2,1-Curr,4-Resolved
rayyan-113266720	Science in Colombia on the cusp of change	2018			Nature	0028-0836	562	7728	S109-s111	Bajak, A.		eng				Excluded
rayyan-113266721	The July effect: impact of the beginning of the academic cycle on cardiac surgical outcomes in a cohort of 70,616 patients	2009			Ann Thorac Surg	0003-4975	88	1	70-5	Bakaeen, F. G. and Huh, J. and LeMaire, S. A. and Coselli, J. S. and Sansgiry, S. and Atluri, P. V. and Chu, D.		eng		Michael E DeBakey Department of Surgery, Division of Cardiothoracic Surgery, Baylor College of Medicine, Houston, Texas 77030, USA. fbakaeen@bcm.edu	BACKGROUND: Because surgical residents' level of experience may be at its nadir early in the academic year, academic seasonality-or the "July effect"-could affect cardiac surgical outcomes. METHODS: Prospectively collected data from the Department of Veterans Affairs Continuous Improvement in Cardiac Surgery Program were used to identify 70,616 consecutive cardiac surgical procedures performed be…	Excluded
rayyan-113266722	Non-tenured post-doctoral researchers' job mobility and research output: An analysis of the role of research discipline, department size, and coauthors	2015			Research Policy	0048-7333	44	3	634-650	Baker, A.	<Go to ISI>://WOS:000350837800007				To succeed in academia, non-tenured researchers aim to maximize their quality-adjusted research output. This paper analyzes if and how changing institutional affiliations as a non-tenured post-doctoral researcher influences publications, and how potential effects depend on the context of the researcher. Theoretically, moving to another university at another place can have positive and negative ef…	Included	LABELS: 1-PD,3-RA1,2-Work,4-Resolved
rayyan-113266723	Learning Skills Profiles of master's students in nursing administration: assessing the impact of problem-based learning	2007			Nurs Educ Perspect	1536-5026 (Print) 1536-5026	28	4	190-5	Baker, C. M. and McDaniel, A. M. and Pesut, D. J. and Fisher, M. L.		eng		School of Nursing, Indiana University, Indianapolis, USA. cbaker1@iupui.edu	Attempts to compare graduate student performances before and after introducing new curricula are rare; yet faculties need outcome measures to justify program costs and demonstrate effectiveness. Boyatzis and Kolb's Learning Skills Profile is used to assess the outcomes of a problem-based learning MSN program. Increases were demonstrated among all 12 learning skills; statistically significant incr…	Excluded
rayyan-113266724	Defining diversity: A mixed-method analysis of terminology in faculty applications	2016			Social Science Journal	0362-3319	53	1	60-66	Baker, D. L. and Schmaling, K. and Fountain, K. C. and Blume, A. W. and Boose, R.	<Go to ISI>://WOS:000371797100008				A desirable societal goal may not imply a common understanding of that goal. As organizations seek to foster inclusion through a focus on diversity, understanding the operational definition employed by stakeholders becomes important. This study focuses on how candidates applying for employment address their diversity-related qualifications when specifically asked to do so. A model-driven qualitat…	Excluded
rayyan-113266725	Proactive nurse management guidelines for managing intensive chemotherapy regimens in patients with advanced gastric cancer	2008			Eur J Oncol Nurs	1462-3889 (Print) 1462-3889	12	3	227-32	Baker, J. and Ajani, J. A.		eng		Department of Gastrointestinal Medical Oncology, MD Anderson Cancer Center, University of Texas, Houston, TX 77030, USA. jsbaker@mdanderson.org	Patients with advanced gastric cancer have a poor prognosis. Intensive chemotherapy regimens may be effective for the treatment of this disease but may be associated with a significant number of severe adverse events. Optimal management of these adverse events can improve outcome for the patient. Currently, there is little information in the literature about the nursing management of this particu…	Excluded
rayyan-113266726	Breaking into business	2006			Nature	0028-0836	440	7085	840-1	Baker, M.		eng				Included	LABELS: 1-PD,3-RA3,4-Resolved
rayyan-113266727	Data science: Industry allure	2015			Nature	0028-0836	520	7546	253-5	Baker, M.		eng				Included	LABELS: 1-PD,3-RA3,4-Resolved
rayyan-113266728	Q & A: Trade talk: Binational liaison	2016			Nature	0028-0836	536	7617	491	Baker, M.		eng				Excluded
rayyan-113266729	1,500 scientists lift the lid on reproducibility	2016			Nature	0028-0836	533	7604	452-4	Baker, M.		eng				Excluded
rayyan-113266730	Is there a reproducibility crisis?	2016			Nature		533	7604	452-454	Baker, M. and Penny, D.	https://www.scopus.com/inward/record.uri?eid=2-s2.0-84975246894&doi=10.1038%2f533452A&partnerID=40&md5=3dac99f7a6a9089cb68c59a20ad172a5			San Francisco, United States		Excluded
rayyan-113266731	Negotiating international bioethics: a response to Tom Beauchamp and Ruth Macklin	1998			Kennedy Inst Ethics J	1054-6863 (Print) 1054-6863	8	4	423-53	Baker, R.		eng			Can the bioethical theories that have served American bioethics so well, serve international bioethics as well? In two papers in the previous issue of the Kennedy Institute of Ethics Journal, I contend that the form of principlist fundamentalism endorsed by American bioethicists like Tom Beauchamp and Ruth Macklin will not play on an international stage. Deploying techniques of postmodern scholar…	Excluded
rayyan-113266732	A theory of international bioethics: the negotiable and the non-negotiable	1998			Kennedy Inst Ethics J	1054-6863 (Print) 1054-6863	8	3	233-73	Baker, R.		eng			The preceding article in this issue of the Kennedy Institute of Ethics Journal presents the argument that "moral fundamentalism," the position that international bioethics rests on "basic" or "fundamental" moral prinicples that are universally accepted in all eras and cultures, collapses under a variety of multicultural and postmodern critiques. The present article looks to the contractarian trad…	Excluded
rayyan-113266733	A theory of international bioethics: multiculturalism, postmodernism, and the bankruptcy of fundamentalism	1998			Kennedy Inst Ethics J	1054-6863 (Print) 1054-6863	8	3	201-31	Baker, R.		eng			The first of two articles analyzing the justifiability of international bioethical codes and of cross-cultural moral judgments reviews "moral fundamentalism," the theory that cross-cultural moral judgments and international bioethical codes are justified by certain "basic" or "fundamental" moral priniciples that are universally accepted in all cultures and eras. Initially propounded by the judges…	Excluded
rayyan-113266734	FFCEP: An innovative recruitment strategy to fuel the pipeline and diversify the professoriate	2010			ASEE Annual Conference and Exposition, Conference Proceedings					Baker, R.	https://www.scopus.com/inward/record.uri?eid=2-s2.0-85029052486&partnerID=40&md5=bbb1eab22d74a4d651ecc8049a9c3417			Rochester Institute of Technology, United States	Despite recruitment strategies and efforts to attract and retain ethnic minorities and women in private and public universities across this nation the challenge for parity still exists. Though presidents, provosts, deans, department chairs, and faculty search committees have come to realize and align with the educational benefits of having such diverse populations, continued lack of representatio…	Included	LABELS: 1-PD,3-RA2,2-Admin,4-Resolved
rayyan-113266735	Black populations, human immunodeficiency virus/acquired immune deficiency syndrome, and research: implications for nurses	2001			Appl Nurs Res	0897-1897 (Print) 0897-1897	14	2	94-9	Baker, S.		eng		New York University, School of Education, Division of Nursing, New York, NY, USA. sb9@is.nyu.edu	Knowledge that is generated from research is critical toward understanding the prevention, impact, and treatment of human immunodeficiency virus (HIV) disease and acquired immune deficiency syndrome (AIDS). During the past several decades, the Black community has been disproportionately affected by the HIV/AIDS epidemic. Therefore, engaging their participation in HIV/AIDS research is necessary to…	Excluded
rayyan-113266736	On the Road Less Traveled: Journey of an Oncology Palliative Care Researcher	2017			Oncol Nurs Forum	0190-535x	44	1	87-95	Bakitas, M. A.		eng		University of Alabama.	In 2001, as the Trish Greene Quality of Life lecturer, I described coming to a career crossroads and cited a metaphor from Robert Frost's poem "The Road Not Taken," realizing that, as I chose to leave the path of bone marrow transplantation clinician and go to that of palliative care nurse, there was no turning back. In this article based on my 2016 Oncology Nursing Society Congress Distinguished…	Excluded
rayyan-113266737	An evaluation plan to assess the process and outcomes of a learner-centered training program for clinical research	2002			Med Teach	0142-159X (Print) 0142-159x	24	2	162-8	Bakken, L. L.		eng		University of Wisconsin Mecical School, Department of Medicine, Madison, WI 53706-5135, USA. ibakken@facstaff.wisc.edu	In 1994, the National Center for Research Resources' Committee on Addressing Career Paths for Clinical Research reported that insufficient training in research methods, inadequate mentoring, and inappropriate timing of training presented major barriers to the development of clinical researchers. The National Institutes of Health responded to the need for additional training programs by supporting…	Excluded
rayyan-113266738	Effects of an educational intervention on female biomedical scientists' research self-efficacy	2010			Adv Health Sci Educ Theory Pract	1382-4996 (Print) 1382-4996	15	2	167-83	Bakken, L. L. and Byars-Winston, A. and Gundermann, D. M. and Ward, E. C. and Slattery, A. and King, A. and Scott, D. and Taylor, R. E.		eng		Department of Medicine, University of Wisconsin-Madison, Madison, WI, 53706, USA, lbakken@wisc.edu	Women and people of color continue to be underrepresented among biomedical researchers to an alarming degree. Research interest and subsequent productivity have been shown to be affected by the research training environment through the mediating effects of research self-efficacy. This article presents the findings of a study to determine whether a short-term research training program coupled with…	Included	LABELS: 2-PD,1-DEI,3-RA1,4-Resolved
rayyan-113266739	Viewing clinical research career development through the lens of social cognitive career theory	2006			Adv Health Sci Educ Theory Pract	1382-4996 (Print) 1382-4996	11	1	91-110	Bakken, L. L. and Byars-Winston, A. and Wang, M. F.		eng		Department of Educational Leadership and Policy Analysis, School of Education, University of Wisconsin, 1300 University Ave., Room 7255 MSC, Madison, WI 53706, USA. lbakken@wisc.edu	Issues such as, over commitment, insufficient time, and lack of funding, threaten physicians' entry and sustainability in a research career pathway. Social cognitive career theory is presented as a conceptual framework to critically examine the limitations of the National Institutes of Health's (NIH) efforts to promote the career development of physician-scientists. Special attention is given to …	Excluded
rayyan-113266740	Great need for changes in higher education in Greece	2017			Clinical Chemistry and Laboratory Medicine		55	10	e238-e239	Bakoyiannis, I. and Cherdyntseva, V. and Aivalioti, M. and Barton, M. and Coda, D. and Douka, I. and Evangelou, A. and Evangelou, C. and Ioannou, P. and Kanta, V. and Kapanidis, K. and Karagiannidis, I. and Kokkinidis, D. and Kouni, S. and Lehnen, J. and Patsalos, A. and Pei, J. and Petropoulou, P. I. and Rodemer, W. and Scerbo, D. and Stefa, A. and Tsvetkov, E. and Vasilikos, L. and Vasilopoulos…	https://www.scopus.com/inward/record.uri?eid=2-s2.0-85028514990&doi=10.1515%2fcclm-2017-0188&partnerID=40&md5=a9a2d2e4dc68af4890a19a429a51cceb			Dublin City University, Dublin, Ireland National and Kapodistrian University of Athens, Laboratory of Experimental Surgery, Surgical Research N.S. Christeas Medical School, Athens, Greece University of Athens, Athens, Greece Albert Einstein College of Medicine, Bronx, NY, United States Temple University, Philadelphia, PA, United States Francis Crick Institute, London, United Kingdom University of…		Included	LABELS: 3-RA3,1-Work,4-Resolved
rayyan-113266741	Toward revitalizing the role of physician-scientists in academic medicine	2008			Otolaryngol Head Neck Surg	0194-5998 (Print) 0194-5998	139	6	766-8	Balaban, C. D.		eng		Departments of Otolaryngology, Neurobiology, Communication Sciences and Disorders, and Bioengineering, University of Pittsburgh, Pittsburgh, PA 15213, USA. cbalaban@pitt.edu	There has been a growing recognition over the past 25 years that it is increasingly difficult for physicians to develop careers as physician-scientists. This commentary reviews the traditional culture of academic medicine, factors that are altering that culture, and several grassroots suggestions for revitalizing academic medicine in our departmental programs. It is based on a presentation, "Basi…	Included	LABELS: 3-RA2,1-Curr,2-Work,4-Resolved
rayyan-113266742	Teaching research and evidence-based practice using a service-learning approach	2010			J Nurs Educ	0148-4834 (Print) 0148-4834	49	12	691-5	Balakas, K. and Sparks, L.		eng		Clinical Research Partnerships, Goldfarb School of Nursing, Barnes-Jewish College, St. Louis, MO 63110, USA. KaBalakas@bjc.org	Because nurses are expected to engage in evidence-based practice (EBP), nursing students must learn to critically evaluate and apply research findings to prepare for professional practice. To connect research and EBP, the focus of a baccalaureate research course was changed from a traditional format to one of evidence appraisal and synthesis. Using an approach that incorporated service-learning a…	Excluded
rayyan-113266743	We Love Reading: Reading for Pleasure	2016			Social Entrepreneurs	978-1-78635-439-6; 978-1-78635-440-2	5		411-427	Balakrishnan, M. S. and Khurshid, S. and Balakrishnan, M. S. and Lindsay, V.	<Go to ISI>://WOS:000403087700022				Rana Dajani finished her bachelor of science and master of science at the University of Jordan in 1991. At that time there were no Ph.D. programs available, so she applied and was accepted for a molecular biology program at Cambridge University. Unfortunately, she was not able to attend because of the lack of financial support. She spent the next 10 years teaching in Jordan, got married, and had …	Excluded
rayyan-113266744	The academic surgeon as a clinical investigator	1986			J Surg Res	0022-4804 (Print) 0022-4804	40	5	413-20	Balch, C. M.		eng				Excluded
rayyan-113266745	The National Institute of Mental Health Career Scientist Awards	1998			Arch Gen Psychiatry	0003-990X (Print) 0003-990x	55	1	19-20	Baldessarini, R. J.		eng		Mailman Research Center McLean Hospital, Belmont, MA 02178, USA.		Excluded
rayyan-113266746	Point/counterpoint. The h index is the best measure of a scientist's research productivity	2009			Med Phys	0094-2405 (Print) 0094-2405	36	4	1043-5	Baldock, C. and Ma, R. and Orton, C. G.		eng		Institute of Medical Physics, School of Physics, University of Sydney, Sydney, New South Wales 2006, Australia. c.baldock@physics.usyd.edu.au		Excluded
rayyan-113266747	The case for animal research in psychology	1993			J Soc Issues	0022-4537 (Print) 0022-4537	49	1	121-31	Baldwin, E.		eng				Excluded
rayyan-113266748	Building partnerships between indigenous communities and universities: lessons learned in HIV/AIDS and substance abuse prevention research	2009			American journal of public health		99		S77-82	Baldwin, J. A. and Johnson, J. L. and Benally, C. C.	https://www.scopus.com/inward/record.uri?eid=2-s2.0-63849268484&doi=10.2105%2fAJPH.2008.134585&partnerID=40&md5=a5abd93088c9966b73803bd79db1e8fa			Department of Community and Family Health, College of Public Health, University of South Florida, Blvd., 13 201 Bruce B. Downs, MDC 56, Tampa, FL 33612, United States	Many HIV/AIDS and substance abuse prevention studies in American Indian and Alaska Native communities have been directed by academic researchers with little community input. We examined the challenges in conducting HIV/AIDS-related research in American Indian and Alaska Native communities and the benefits of changing the research paradigm to a community-based participatory model. The lessons we l…	Excluded
rayyan-113266749	Broadening measures of success: results of a behavioral health translational research training program	2017			Implement Sci	1748-5908	12	1	92	Baldwin, J. A. and Williamson, H. J. and Eaves, E. R. and Levin, B. L. and Burton, D. L. and Massey, O. T.		eng		Northern Arizona University College of Health and Human Services, Center for Health Equity Research, 1395 S. Knoles Dr., #4065, ARD Building, Suite 140, Flagstaff, AZ, 86011, USA. Julie.Baldwin@nau.edu. Northern Arizona University College of Health and Human Services, Center for Health Equity Research, 1395 S. Knoles Dr., #4065, ARD Building, Suite 140, Flagstaff, AZ, 86011, USA. Department of Oc…	BACKGROUND: While some research training programs have considered the importance of mentoring in inspiring professionals to engage in translational research, most evaluations emphasize outcomes specific to academic productivity as primary measures of training program success. The impact of such training or mentoring programs on stakeholders and local community organizations engaged in translation…	Excluded
rayyan-113266750	Impacts of older people's patient and public involvement in health and social care research: a systematic review	2018			Age Ageing	0002-0729	47	6	801-809	Baldwin, J. N. and Napier, S. and Neville, S. and Wright-St Clair, V. A.		eng		AUT Centre for Active Ageing, Faculty of Health and Environmental Sciences, Auckland University of Technology, Auckland, New Zealand.	BACKGROUND: patient and public involvement (PPI) in research has been linked with numerous beneficial impacts, however, evidence for older people's involvement is limited. OBJECTIVES: to evaluate the impacts of involving older people in health and social care research on older co-researchers, academic researchers, and research processes and outcomes. A secondary aim was to explore critical succes…	Excluded
rayyan-113266751	Bereavement research using control groups: ethical obligations and questions	1995			Death Stud	0748-1187 (Print) 0748-1187	19	2	123-38	Balk, D. E.		eng				Excluded
rayyan-113266752	The Young Investigator Retreat of the Canadian Critical Care Trials Group: mentorship and self-discovery	2018			Can J Anaesth	0832-610x	65	3	239-245	Ball, I. M. and Burry, L. and Dodek, P. and Hutchison, J. S. and Leigh, J. P. and McCredie, V. and Murthy, S. and Rochwerg, B. and Cook, D.		eng		Departments of Medicine, Epidemiology and Biostatistics, Western University, London, ON, Canada. Ian.Ball@lhsc.on.ca. Department of Pharmacy and Medicine, Sinai Health System, Toronto, ON, Canada. Division of Critical Care Medicine and Centre for Health Evaluation and Outcome Sciences, University of British Columbia, Vancouver, BC, Canada. Department of Critical Care and Neuroscience and Mental H…		Excluded
rayyan-113266753	Challenges and opportunities of clinicopathological investigation in longitudinal studies of Alzheimer's disease	1986			Can J Neurol Sci	0317-1671 (Print) 0317-1671	13	4	452-5	Ball, M. J.		eng			After organizational involvement in a clinicopathological investigation of Alzheimer's Disease for a decade, the present appears an appropriate time to reflect upon both the major challenges encountered as well as the exciting opportunities presented by such a longitudinal study. Problematic areas have included: brevity of research grant intervals (generally one- or two-year); turnover of support…	Excluded
rayyan-113266754	Challenges facing physician scientist trainees: a survey of trainees in Canada's largest undergraduate and postgraduate programs in a single centre	2014			Clin Invest Med	0147-958x	37	5	E268-83	Ballios, B. G. and Rosenblum, N. D.		eng			PURPOSE: A number of indicators suggest that the physician scientist career track is threatened. As such, it is an opportune time to evaluate current training models. Perspectives on physician scientist education and career path were surveyed in trainees at the University of Toronto, home to Canada's longest standing physician scientist training programs. METHODS: Trainees from the Clinician Inve…	Included	LABELS: 2-PD,3-RA1,1-Work,4-Resolved
rayyan-113266755	Italy encourages return of research scientists	1997			Nat Med	1078-8956 (Print) 1078-8956	3	11	1184	Ballmaier, M.		eng				Excluded
rayyan-113266756	Laboratory animal studies: poor design + faulty analysis = unnecessary suffering	1994			Altern Lab Anim	0261-1929 (Print) 0261-1929	22	5	308-9	Balls, M.		eng				Excluded
rayyan-113266757	The three Rs: the way forward: the report and recommendations of ECVAM Workshop 11	1995			Altern Lab Anim	0261-1929 (Print) 0261-1929	23	6	838-66	Balls, M. and Goldberg, A. M. and Fentem, J. H. and Broadhead, C. L. and Burch, R. L. and Festing, M. F. and Frazier, J. M. and Hendriksen, C. F. and Jennings, M. and van der Kamp, M. D. and Morton, D. B. and Rowan, A. N. and Russell, C. and Russell, W. M. and Spielmann, H. and Stephens, M. L. and Stokes, W. S. and Straughan, D. W. and Yager, J. D. and Zurlo, J. and van Zutphen, B. F.		eng				Excluded
rayyan-113266758	Positive Change in Feedback Perceptions and Behavior: A 10-Year Follow-up Study	2018			Pediatrics	0031-4005	141	1		Balmer, D. F. and Tenney-Soeiro, R. and Mejia, E. and Rezet, B.		eng		Perelman School of Medicine, University of Pennsylvania, Philadelphia, Pennsylvania; and balmerd@email.chop.edu. Department of Pediatrics, The Children's Hospital of Philadelphia, Philadelphia, Pennsylvania. Perelman School of Medicine, University of Pennsylvania, Philadelphia, Pennsylvania; and.	BACKGROUND: Providing and learning from feedback are essential components of medical education, and typically described as resistant to change. But given a decade of change in the clinical context in which feedback occurs, the authors asked if, and how, perceptions of feedback and feedback behaviors might have changed in response to contextual affordances. METHODS: In 2017, the authors conducted …	Excluded
rayyan-113266759	Rating the raters--who is the research subject?	2007			J Clin Psychopharmacol	0271-0749 (Print) 0271-0749	27	1	116; author reply 116-7	Balon, R.		eng				Excluded
rayyan-113266760	Preparing high school minority students for careers in biomedical sciences	1998			FASEB Journal		12	8		Balra, P. P.	https://www.scopus.com/inward/record.uri?eid=2-s2.0-33749106477&partnerID=40&md5=beb163ca57b5530f06f0a2ee4c7d3fb0			Wright State University, Dayton, OH, United States	Wright State University (WSU), in partnership with Mead Corporation and the Procter & Gamble Co., has established a unique multifaceted model project for maximizing the number of highly motivated and academically competent minority students who would go on to earn baccalaureate (and higher) degrees in biomÃ©dical sciences. The model project has both academic year and summer components. In the sum…	Excluded
rayyan-113266761	Entering research: A course that creates community and structure for beginning undergraduate researchers in the STEM disciplines	2010			CBE Life Sci Educ	1931-7913	9	2	108-18	Balster, N. and Pfund, C. and Rediske, R. and Branchaw, J.		eng		University of Wisconsin-Madison, 53706, USA.	Undergraduate research experiences have been shown to enhance the educational experience and retention of college students, especially those from underrepresented populations. However, many challenges still exist relative to building community among students navigating large institutions. We developed a novel course called Entering Research that creates a learning community to support beginning u…	Excluded
rayyan-113266762	Scientists with clout	1996			Science	0036-8075 (Print) 0036-8075	274	5291	1292-5	Balter, M.		eng				Excluded
rayyan-113266763	French science. Storming the Bastille	2002			Science	0036-8075	296	5568	649-51	Balter, M.		eng				Excluded
rayyan-113266764	How to introduce carotid angioplasty without compromising patient safety	2008			Eur J Vasc Endovasc Surg	1078-5884	36	2	138-44	Balzer, J. O.		eng		Department of Radiology and Nuclear medicine, Catholic Clinic Mainz, An der Goldgrube 11, 55131 Mainz, Germany. balzerjo@t-online.de	Carotid angioplasty with stenting (CAS) is increasingly being used in the treatment of extracranial carotid disease and numerous studies have demonstrated its feasibility. However, the exact role of CAS in the treatment of carotid stenosis and its long-term efficacy has not been defined. The assessment of the patient's medical condition, the exact identification of vessel anatomy as well as anoma…	Excluded
rayyan-113266765	New drug developments in the Latin Americas (Argentina, Costa Rica, Mexico and Panama)	1974			Dis Nerv Syst	0012-3714 (Print) 0012-3714	35	7	33-6	Ban, T. A. and Galvan, L. and Udabe, R. U. and Vergara, L. and Zoch, C.		eng		W.H.O. Training Program in Biological Psychiatry, Division of Psychopharmacology, Department of Psychiatry, McGill University, Montreal, Canada.	New drug developments in four Latin American countries, i.e. Argentina, Costa Rica, Mexico and Panama and the United States were compared. In contradistinction to the United States, clinical investigations with newly developed drugs in the four countries are based on contracts between individual investigators and the pharmaceutical industry without governmental interference. There are no adequate…	Excluded
rayyan-113266766	Shifting the balance	2019			Aust J Prim Health	1448-7527	25	5	i	Bandler, L. and Crengle, S. and Kamaka, M. and Paul, D.		eng		Leaders in Indigenous Medical Education, University of Melbourne, Melbourne, Vic. 3010, Australia. Department of Preventive and Social Medicine, Dunedin School of Medicine, University of Otago, 18 Frederick Street, Dunedin 9016, New Zealand. John A. Burns School of Medicine, University of Hawaii at Manoa, 651 Ilalo Street, Honolulu, HI 96813, USA. School of Medicine Fremantle, University of Notre…		Excluded
rayyan-113266767	Vascular surgery resident education and hands-on training in vascular laboratory testing	2019			Semin Vasc Surg	0895-7967	32	1	41-47	Bandyk, D. F.		eng		Division of Vascular and Endovascular Surgery, University of California-San Diego, 9434 Medical Center Drive, Mail Code 7403, La Jolla, CA 92037. Electronic address: dbandyk@ucsd.edu.	Diagnostic testing performed in the noninvasive vascular laboratory is a cornerstone of care for patients with suspected or known vascular disease. The Society for Vascular Surgery has mandated that vascular surgery resident training include mentored experience in performing vascular laboratory testing and interpreting its results. The trainee should be experienced with vascular laboratory instru…	Excluded
rayyan-113266768	Pakistan: the brain drain dilemma	2010			Nature	0028-0836	467	7319	1047	Banerjee, Y.		eng				Excluded
rayyan-113266769	Lived experience researchers partnering with consumers and carers to improve mental health research: Reflections from an Australian initiative	2018			Int J Ment Health Nurs	1445-8330	27	4	1219-1229	Banfield, M. and Randall, R. and O'Brien, M. and Hope, S. and Gulliver, A. and Forbes, O. and Morse, A. R. and Griffiths, K.		eng		ACACIA: The ACT Consumer and Carer Mental Health Research Unit, Centre for Mental Health Research, The Australian National University, Acton, Australian Capital Territory, Australia. Research School of Psychology, The Australian National University, Acton, Australian Capital Territory, Australia.	Consumer and carer involvement in mental health research is a growing and developing field. Whilst there has been policy and in-principle support for such involvement from governments around the world, lived experience researchers conducting academic research in partnership with other consumers and carers remains uncommon. ACACIA: The Australian Capital Territory Consumer and Carer Mental Health …	Excluded
rayyan-113266770	Psychology's Core Knowledge, Scientific Subfields, and Health Service Specialization: Preparing a Competent Workforce-Recommendations From the Opening Doors Summit	2016			Training and Education in Professional Psychology	1931-3918	10	2	84-92	Bangasser, D. A. and Rozensky, R. H. and Fowler, G. A. and Kraha, A. and Lopez, A. A. and O'Connor, M. and Worrell, F. C. and Kaslow, N. J.	<Go to ISI>://WOS:000374796200004				Even though those earning graduate degrees in psychology have high employment rates in both traditional and emerging careers, early career psychologists often note the transition from doctoral education to attainment of first job as the segment of the education and training pipeline during which they faced the most barriers and challenges. To address these issues, the American Psychological Assoc…	Included	LABELS: 1-PD,3-RA2,2-Curr,4-Resolved
rayyan-113266771	'Anthropologists Are Talking': About Anthropology and Post-Apartheid South Africa	2012			Ethnos	0014-1844	77	1	115-136	Bangstad, S. and Eriksen, T. H. and Comaroff, J. L. and Comaroff, J.	<Go to ISI>://WOS:000305057100006				In 2010, South Africa hosted the first World Cup in soccer ever to take place on the African continent. Twenty years after the fall of Apartheid, South Africa presents a series of fractured and contradictory images to the outside world. It is, on the one hand, an economic powerhouse in sub-Saharan Africa, but on the other hand a society in which socio-economic inequalities have continued to flour…	Excluded
rayyan-113266772	Academic foundation programmes	2008			Br J Hosp Med (Lond)	1750-8460 (Print) 1750-8460	69	11	M166-8	Banham, L. and Beck, D. and Rutter, P.		eng		Department of Health Sciences, University of York, York YO10 5DD.		Excluded
rayyan-113266773	Capsule commentary on Strong et al., Work-life balance in academic medicine: narratives of physician-researchers and their mentors	2013			J Gen Intern Med	0884-8734 (Print) 0884-8734	28	12	1646	Banini, B.		eng		Department of Internal Medicine, Sound Shore Medical Center of Westchester, New Rochelle, NY, 10801, USA, bububanini@yahoo.com.		Excluded
rayyan-113266774	A model for motivating PharmD students to pursue a PhD degree	2009			Currents in Pharmacy Teaching and Learning		1	2	93-97	Banks, M. L. and Haynes, K. and Sprague, J. E.	https://www.scopus.com/inward/record.uri?eid=2-s2.0-72049117889&doi=10.1016%2fj.cptl.2009.10.008&partnerID=40&md5=3385c1290ed6236f3b3dad7fce15f39b			Department of Pharmacology and Toxicology, Virginia Commonwealth University, Richmond, VA, United States Department of Biostatistics and Epidemiology, School of Medicine, University of Pennsylvania School of Medicine, Philadelphia, PA, United States Raabe College of Pharmacy, Ohio Northern University, Ada, OH, United States	Objective: To evaluate a mechanism designed to encourage pharmacy students to purse a PhD degree. Design: A model in use at Ohio Northern University (ONU)'s College of Pharmacy is described and provides research experiences and motivation for pharmacy students to pursue a PhD degree. The model described establishes a method for the recruitment and funding of undergraduate and pharmacy research st…	Included	LABELS: 3-RA2,2-Work,1-Admin,4-Resolved
rayyan-113266775	Monitoring the compliance of the academic enterprise with the Fair Labor Standards Act	2016			F1000Res	2046-1402 (Print) 2046-1402	5		2690	Bankston, A. and McDowell, G. S.		eng		The Future of Research, Inc., 848 Brockton Avenue, Abington, MA, USA. Manylabs, 1086 Folsom Street, San Francisco, CA, USA.	Background: On December 1, 2016, the Fair Labor Standards Act (FLSA) was due to be updated by the U.S. Department of Labor. Key changes included an increase in the salary threshold for exemption from overtime for working more than 40 hours per week, and indexing the salary level so that it is updated automatically every 3 years. This was predicted to have a profound effect on academe as postdocto…	Included	LABELS: 3-RA1,1-Well,4-Resolved
rayyan-113266776	A Review of Postdoc Reforms in the United States and the Case of the Fair Labor Standards Act Updates of 2016	2018			The Postdoc Landscape: The Invisible Scholars				15-48	Bankston, A. and McDowell, G. S.	https://www.scopus.com/inward/record.uri?eid=2-s2.0-85055397939&doi=10.1016%2fB978-0-12-813169-5.00002-1&partnerID=40&md5=20ab7785d633756c2c2842601209196b			Future of Research, Abington, MA, United States Manylabs, San Francisco, CA, United States	The nature of the postdoctoral position has been the focus of intense discussion for decades. Reforms to the postdoctoral position have been proposed regularly in the United States since the publication of the first systematic study of the postdoc, "The Invisible University" in 1969, with regular studies either directly focused on the postdoc or mentioning it within a larger discussion of scienti…	Included	LABELS: 3-RA2,1-Well,4-Resolved
rayyan-113266777	Biomedical postdocs: Salaries and population in the US	2017			Molecular Biology of the Cell	1059-1524	28			Bankston, A. and Pickett, C. and McDowell, G. S.	<Go to ISI>://WOS:000426664300002					Included	LABELS: 3-RA2,1-Work,4-Resolved
rayyan-113266778	Re/Affirming and re/conceptualizing disciplinary knowledge as the foundation for doctoral education	2008			ANS Adv Nurs Sci	0161-9268	31	1	67-78	Banks-Wallace, J. and Despins, L. and Adams-Leander, S. and McBroom, L. and Tandy, L.		eng		Sinclair School of Nursing, University of Missouri-Columbia, Columbia, MO 65211, USA. Banks-wallacej@missouri.edu	Global shortages of nurses, limited resources, and increasing transnational crises mandate changes in healthcare planning and delivery. Disciplinary knowledge is integral to the development of nurse practitioners and researchers who can provide leadership role in addressing critical healthcare problems. This collaborative meditation examines how critical reflection about disciplinary knowledge in…	Excluded
rayyan-113266779	Organization and cooperation for the development of studies on plants used in traditional medicine: some guidelines for research and studies	1980			Journal of Ethnopharmacology		2	2	189-192	Bannerman, R. H.	https://www.scopus.com/inward/record.uri?eid=2-s2.0-0018946346&doi=10.1016%2f0378-8741%2880%2990014-8&partnerID=40&md5=9a14ca5936ffdf9533a850a5432ad71b			Traditional Medicine, World Health Organization, Geneva, Switzerland	Work performed in the field of traditional medicine indicates that research priorities differ for each country, but some problems are common to all countries: (a) communication; (b) collaboration; (c) research personnel; (d) research material; (e) training of health personnel, healers and traditional birth attendants. Â© 1980.	Excluded
rayyan-113266780	Confidence of trainee doctors in the management of diabetes	2011			Qjm	1460-2393	104	9	737-8	Bannon, M.		eng				Excluded
rayyan-113266781	How to Gain Expertise in Translational Research During Training	2017			Gastroenterology	0016-5085	153	1	2022-04-07	Bansal, A.		eng		Department of Gastroenterology and Hepatology, Veterans Affairs Medical Center, Kansas City, Missouri; University of Kansas Medical Center, Kansas City, Kansas; Kansas Cancer Institute, Kansas City, Kansas. Electronic address: abansal@kumc.edu.		Included	LABELS: 1-PD,3-RA2,2-Curr,4-Resolved
rayyan-113266782	Research Mentorship Crowdsourcing Contest: Toward Global Health Good	2020			Am J Trop Med Hyg	0002-9637 (Print) 0002-9637	103	3	1270-1273	Bao, H. and Salisbury, K. and Chi, B. H. and Tucker, J. D. and Tang, W.		eng		SESH Global, Guangzhou, China. University of North Carolina at Chapel Hill Project-China, Guangzhou, China. Institute of Global Health and Infectious Disease, University of North Carolina at Chapel Hill, Chapel Hill, North Carolina. Faculty of Infectious and Tropical Diseases, London School of Hygiene and Tropical Medicine, London, United Kingdom. Dermatology Hospital, Southern Medical University…	As one of the six consortia funded through the NIH Fogarty International Center, the University of North Carolina at Chapel Hill, Johns Hopkins University, Morehouse School of Medicine, and Tulane University (UJMT) Fogarty Global Health Fellows Program provides postdoctoral trainees and doctoral students support and training for yearlong research attachments at selected low- and middle-income cou…	Included	LABELS: 2-PD,3-RA2,1-Mentor,4-Resolved
rayyan-113266783	Professor Cristobal G dos Remedios mentorship	2020			Biophysical Reviews		12	4	757-759	Bao, S. B.	https://www.scopus.com/inward/record.uri?eid=2-s2.0-85087795369&doi=10.1007%2fs12551-020-00741-1&partnerID=40&md5=6721b83398f4622d566fd94c2e159ab7			Discipline of Pathology, Charles Perkins Centre, School of Medical Sciences, Faculty of Medicine and Health, The University of Sydney, Sydney, NSW 2006, Australia	As a non-English-speaking PhD student without previous scientific skills, I have been so lucky to be supervised and mentored by Professor Cristobal dos Remedios. In this commentary, I have commented my experience in dos Remedios laboratory. Finally, I would like to express my greatest appreciation to Professor dos Remedios for his kindness and mentorship over the last 31Â years. His continuous su…	Excluded
rayyan-113266784	A Descriptive analysis of state legislation and policy addressing clinical trials participation	2009			Journal of Health Care for the Poor and Underserved		20	2	24-39	Baquet, C. R. and Mishra, S. I. and Weinberg, A. D.	https://www.scopus.com/inward/record.uri?eid=2-s2.0-77249149911&partnerID=40&md5=a490e0c53d7140beabd6bb5924d7c686			Department of Medicine, University of Maryland, School of Medicine, Houston, United States Department of Family and Community Medicine, Houston, United States Department of Medicine, Baylor College of Medicine, Houston, United States	Objectives: This report describes state policy and legislation related to clinical trials participation and Maryland's model to enhance clinical trial availability and participation. Methods: Descriptive review of state policy and legislation related to coverage for clinical trials costs based on data from the National Cancer Institute (NCI) State Cancer Legislative Database, the American Cancer …	Excluded
[truncated: 10,161 more rows]

## Sheet: Labels Key
Code Example	LABELS: 3-RA2,2-Work,1-Admin,4-Resolved
Explanation	3-RA2	3-RA denotes the article type
	2-??	Indicates category #2, used if an article is assigned to more than one category
	1-??	Indicates the category of the article.
	4-Resolved	Indicates that the reviewers had an initial conflict about the article type or the category
Article type	Abbreviation	Descriptions
	RA1	Evidence-based Must have methods and results
	RA2	Some evidence Methods not required Conference reports Conference proceedings Program descriptions Book chapters Posters with data Abstracts with data Fellowship descriptions Curriculum descriptions
[truncated: 10 more rows]
