# Supplementary material for: An emerging field: An evaluation of biomedical graduate student and postdoctoral education and training research across seven decades
Source: PLoS One. 2023 Jul 25;18(7):e0282262. doi: 10.1371/journal.pone.0282262 (PMC10368290; doi:10.1371/journal.pone.0282262)
Supplement: S1 File — (TXT) [file pone.0282262.s008.txt]

TY  - JOUR
AN  - 5407631
C1  - PubMed
DA  - Oct
DP  - NLM
ET  - 1969/10/01
KW  - Anatomy/education Biology/education Chemistry/education *Education, Graduate Engineering Female Humans Male Mathematics/education National Institutes of Health (U.S.) Nutritional Sciences/education Physics/education Psychology/education Science/*education Social Sciences/education Statistics as Topic/education Time Factors Training Support United States Universities Workforce
LA  - eng
N1  - Journal Article United States Resour Biomed Res Educ. 1969 Oct;18:1-204.
PY  - 1969
SN  - 0090-4686 (Print) 0090-4686
SP  - 1-204
ST  - Trends in graduate enrollment and Ph.D. output in scientific fields: 1960-61 through 1967-68
T2  - Resour Biomed Res Educ
TI  - Trends in graduate enrollment and Ph.D. output in scientific fields: 1960-61 through 1967-68
VL  - 18
ID  - 8608
ER  - 

TY  - JOUR
AB  - Number of postdocs has doubled in past decade as new Ph.D.'s have put off careers, elected further study.
DB  - Scopus
DO  - 10.1021/cen-v047n049.p049
IS  - 49
M3  - Article
N1  - Export Date: 15 October 2020
PY  - 1969
SP  - 49-50
ST  - Postdoc work has big share of Ph.D. talent
T2  - Chemical and Engineering News
TI  - Postdoc work has big share of Ph.D. talent
UR  - https://www.scopus.com/inward/record.uri?eid=2-s2.0-33947297677&doi=10.1021%2fcen-v047n049.p049&partnerID=40&md5=b001ec4024c91f66c95c9a8de8513f82
VL  - 47
ID  - 18241
ER  - 

TY  - JOUR
AN  - 5442950
C1  - PubMed
DA  - May 22
DP  - NLM
ET  - 1970/05/22
IS  - 3934
KW  - Agriculture Biochemical Phenomena Biochemistry Biology Chemical Phenomena Chemistry *Education, Graduate *Educational Status *Employment *Engineering Geological Phenomena Geology Health Occupations International Educational Exchange Mathematics Physical Phenomena Physics Psychology Science/*education Social Sciences Statistics as Topic Unemployment United States
LA  - eng
N1  - Journal Article United States Science. 1970 May 22;168(3934):930-9.
PY  - 1970
SN  - 0036-8075 (Print) 0036-8075
SP  - 930-9
ST  - Employment status of recent recipients of the doctorate
T2  - Science
TI  - Employment status of recent recipients of the doctorate
VL  - 168
ID  - 8605
ER  - 

TY  - JOUR
AN  - 49525
DA  - Jun 14
DP  - NLM
IS  - 7920
KW  - Biochemistry/*education
Career Choice
*Education, Medical, Graduate
Health Workforce
Pathology/*education
Specialization
United Kingdom
LA  - eng
N1  - Journal Article
England
1975/06/14
Lancet. 1975 Jun 14;1(7920):1327.
PY  - 1975
SN  - 0140-6736 (Print)
0140-6736
SP  - 1327
ST  - Editorial: Chemical pathology-any future?
T2  - Lancet
TI  - Editorial: Chemical pathology-any future?
VL  - 1
ID  - 21271
ER  - 

TY  - JOUR
DB  - Scopus
DO  - 10.1063/1.3023338
IS  - 2
M3  - Article
N1  - Export Date: 15 October 2020
PY  - 1976
SP  - 71
ST  - New publication surveys postdoctoral employment
T2  - Physics Today
TI  - New publication surveys postdoctoral employment
UR  - https://www.scopus.com/inward/record.uri?eid=2-s2.0-84955043336&doi=10.1063%2f1.3023338&partnerID=40&md5=bb09debe78ff003c00e28836d93a4463
VL  - 29
ID  - 18181
ER  - 

TY  - JOUR
AB  - This article describes a methodology course designed specifically for incoming graduate students in pharmacology. The overall goal of the course is to provide the students with a basic understanding of an extensive practical experience with many pharmacological research methods. The course comprises 25 sessions, which involve a 1 h lecture followed by a laboratory period of a least 3 h. Half of the sessions involve in vitro and in vivo pharmacological methods, and the other half is dedicated to analytical methods commonly used in pharmacological research. A three-part evaluation of each student's performance is described. The students have found this course to be challenging and very beneficial with respect to their thesis research and professional careers. © 1984.
DB  - Scopus
DO  - 10.1016/0165-6147(84)90405-x
IS  - C
M3  - Note
N1  - Export Date: 15 October 2020
PY  - 1984
SP  - 170
ST  - A methodology course for graduate students in pharmacology
T2  - Trends in Pharmacological Sciences
TI  - A methodology course for graduate students in pharmacology
UR  - https://www.scopus.com/inward/record.uri?eid=2-s2.0-85087323066&doi=10.1016%2f0165-6147%2884%2990405-x&partnerID=40&md5=589d8fe216820982a2fc1ba4a7302541
VL  - 5
ID  - 18074
ER  - 

TY  - JOUR
AN  - 2927489
C1  - PubMed
DA  - Apr 20
DO  - 10.1056/nejm198904203201613
DP  - NLM
ET  - 1989/04/20
IS  - 16
KW  - Career Choice Forecasting Research Personnel/*supply & distribution United States
LA  - eng
N1  - Letter United States N Engl J Med. 1989 Apr 20;320(16):1086-7. doi: 10.1056/NEJM198904203201613.
PY  - 1989
SN  - 0028-4793 (Print) 0028-4793
SP  - 1086-7
ST  - Will we face a crisis in biomedical-research brainpower in the 21st century?
T2  - N Engl J Med
TI  - Will we face a crisis in biomedical-research brainpower in the 21st century?
VL  - 320
ID  - 8213
ER  - 

TY  - JOUR
AB  - US grant agencies should be kinder to postdocs or reckon that the supply of young researchers will shrink. © 1994 Nature Publishing Group.
DB  - Scopus
DO  - 10.1038/370235b0
IS  - 6487
M3  - Review
N1  - Cited By :1 Export Date: 15 October 2020
PY  - 1994
SP  - 235-236
ST  - Goodbye to academia
T2  - Nature
TI  - Goodbye to academia
UR  - https://www.scopus.com/inward/record.uri?eid=2-s2.0-0028781733&doi=10.1038%2f370235b0&partnerID=40&md5=ac06bfa0c4e831cc1de587546e451856
VL  - 370
ID  - 17759
ER  - 

TY  - JOUR
AB  - The National Institute of Environmental Health Sciences/National Institutes of Health and the American Association for Cancer Research initiated the "NIEHS/AACR Task Force on the Advancement of Minorities in Science" to address the issues of recruitment, participation, retention, and advancement of historically underrepresented minorities in the biomedical sciences. The goal of the Task Force was to establish a model program, national in scope and significance, to increase the number of historically underrepresented minorities who earn a doctorate and excel professionally in the biomedical sciences. To this end, the model program will: seek to promote systemic change in educational institutions from precollege through graduate school; introduce effective models of diversity training for faculty and students from precollege through university; promote collaborative learning, leadership skills, and team building in science; focus on the professional development of teachers; depend on the commitment and collaboration of financial and philosophical partners for its implementation. This document represents the vision for the model program, developed by an eight-member subcommittee charged with representing and documenting the concerns and opinions of the Task Force as a whole.
AN  - 8764137
C1  - PubMed
DA  - Jul 15
DP  - NLM
ET  - 1996/07/15
IS  - 14
KW  - Education Education, Graduate Environment Faculty *Minority Groups National Institutes of Health (U.S.) Science/*education United States Universities
LA  - eng
N1  - Journal Article United States Cancer Res. 1996 Jul 15;56(14):3380-6.
PY  - 1996
SN  - 0008-5472 (Print) 0008-5472
SP  - 3380-6
ST  - NIEHS/AACR Task Force on the Advancement of Minorities in Science: Vision for a Model Program
T2  - Cancer Res
TI  - NIEHS/AACR Task Force on the Advancement of Minorities in Science: Vision for a Model Program
VL  - 56
ID  - 7730
ER  - 

TY  - JOUR
AB  - This feature looks at opportunities for neuroscientists in the United States and Europe. In the first review, Brendan Horton looks at some of the employment options for PhDs, many of whom are overspecialized for markets outside pure research. The rewards are high for those prepared to be flexible in their approach. The second article focuses on France, Germany and the United Kingdom. Quirin Schermeier examines prospects both in the traditional research areas and outside them, for those seeking relevant careers in an oversubscribed job market.
DB  - Scopus
DO  - 10.1038/381347a0
IS  - 6580
M3  - Short Survey
N1  - Export Date: 15 October 2020
PY  - 1996
SP  - 347-350
ST  - Flexibility the key for neuroscientists
T2  - Nature
TI  - Flexibility the key for neuroscientists
UR  - https://www.scopus.com/inward/record.uri?eid=2-s2.0-0029947085&doi=10.1038%2f381347a0&partnerID=40&md5=2c4820212f351cef80640c7f14e351ce
VL  - 381
ID  - 16489
ER  - 

TY  - JOUR
AN  - 9744254
C1  - PubMed
DA  - Sep 10
DO  - 10.1038/25794
DP  - NLM
ET  - 1998/09/23
IS  - 6698
KW  - Education, Graduate Emigration and Immigration *Employment *Research Personnel *Science/education Students United States Workforce
LA  - eng
N1  - Editorial England Nature. 1998 Sep 10;395(6698):101. doi: 10.1038/25794.
PY  - 1998
SN  - 0028-0836 (Print) 0028-0836
SP  - 101
ST  - Young scientists deserve better of the system (yet again)
T2  - Nature
TI  - Young scientists deserve better of the system (yet again)
VL  - 395
ID  - 7564
ER  - 

TY  - JOUR
AN  - 10570473
C1  - PubMed
DA  - Dec
DO  - 10.1038/15960
DP  - NLM
ET  - 1999/11/26
IS  - 12
KW  - Biological Science Disciplines/*education *Career Choice *Education, Graduate *Employment Humans National Academy of Sciences, U.S. Neurosciences/education *Specialization United States Workforce
LA  - eng
N1  - Editorial United States Nat Neurosci. 1999 Dec;2(12):1039. doi: 10.1038/15960.
PY  - 1999
SN  - 1097-6256 (Print) 1097-6256
SP  - 1039
ST  - Stockpiling PhDs for the new millenium
T2  - Nat Neurosci
TI  - Stockpiling PhDs for the new millenium
VL  - 2
ID  - 7463
ER  - 

TY  - JOUR
AN  - 10566273
C1  - PubMed
DA  - Aug
DO  - 10.1038/12130
DP  - NLM
ET  - 1999/11/24
IS  - 4
KW  - Biology/*education Education, Graduate Faculty Fellowships and Scholarships Mentors
LA  - eng
N1  - Editorial England Nat Cell Biol. 1999 Aug;1(4):E81. doi: 10.1038/12130.
PY  - 1999
SN  - 1465-7392 (Print) 1465-7392
SP  - E81
ST  - Investing in the future
T2  - Nat Cell Biol
TI  - Investing in the future
VL  - 1
ID  - 7464
ER  - 

TY  - JOUR
AN  - 10875307
C1  - PubMed
DP  - NLM
ET  - 2000/06/30
IS  - 3
KW  - Biochemistry/*education/standards *Curriculum Education, Graduate/*standards Educational Measurement Molecular Biology/*education/standards
LA  - eng
N1  - Guideline Journal Article Research Support, Non-U.S. Gov't Netherlands Biofactors. 2000;11(3):201-15.
PY  - 2000
SN  - 0951-6433 (Print) 0951-6433
SP  - 201-15
ST  - Standards for the Ph.D. degree in the molecular biosciences. Recommendations of the Committee on Education of The International Union of Biochemistry and Molecular Biology
T2  - Biofactors
TI  - Standards for the Ph.D. degree in the molecular biosciences. Recommendations of the Committee on Education of The International Union of Biochemistry and Molecular Biology
VL  - 11
ID  - 7401
ER  - 

TY  - JOUR
AN  - 10659811
C1  - PubMed
DA  - Jan 20
DO  - 10.1038/35002143
DP  - NLM
ET  - 2000/02/05
IS  - 6767
KW  - *Academies and Institutes *Career Mobility *Education, Graduate Employment *Fellowships and Scholarships Neoplasms Netherlands Research *Research Personnel Research Support as Topic
LA  - eng
N1  - Editorial England Nature. 2000 Jan 20;403(6767):229. doi: 10.1038/35002143.
PY  - 2000
SN  - 0028-0836 (Print) 0028-0836
SP  - 229
ST  - A step up for a few postdocs
T2  - Nature
TI  - A step up for a few postdocs
VL  - 403
ID  - 7443
ER  - 

TY  - JOUR
AN  - 11427877
C1  - PubMed
DA  - Jul
DO  - 10.1038/89580
DP  - NLM
ET  - 2001/06/28
IS  - 7
KW  - Biology/economics/education Budgets Career Choice Education, Graduate/*economics Labor Unions National Institutes of Health (U.S.) Research/economics/*education Research Personnel/*economics Salaries and Fringe Benefits/*economics United States Universities/economics
LA  - eng
N1  - Editorial United States Nat Struct Biol. 2001 Jul;8(7):567. doi: 10.1038/89580.
PY  - 2001
SN  - 1072-8368 (Print) 1072-8368
SP  - 567
ST  - Rethinking aspects of the training system
T2  - Nat Struct Biol
TI  - Rethinking aspects of the training system
VL  - 8
ID  - 7246
ER  - 

TY  - JOUR
AN  - 11319545
C1  - PubMed
DA  - May
DO  - 10.1038/87392
DP  - NLM
ET  - 2001/04/25
IS  - 5
KW  - Career Choice Humans National Academy of Sciences, U.S. National Institutes of Health (U.S.) Neurosciences/education/*trends United States
LA  - eng
N1  - Editorial United States Nat Neurosci. 2001 May;4(5):451. doi: 10.1038/87392.
PY  - 2001
SN  - 1097-6256 (Print) 1097-6256
SP  - 451
ST  - Listening to postdocs
T2  - Nat Neurosci
TI  - Listening to postdocs
VL  - 4
ID  - 7271
ER  - 

TY  - JOUR
AN  - 12459743
C1  - PubMed
DA  - Nov 28
DO  - 10.1038/420345b
DP  - NLM
ET  - 2002/12/03
IS  - 6914
KW  - Financing, Organized *Research/economics Research Personnel/*economics Research Support as Topic *Salaries and Fringe Benefits Workforce
LA  - eng
N1  - Editorial England Nature. 2002 Nov 28;420(6914):345. doi: 10.1038/420345b.
PY  - 2002
SN  - 0028-0836 (Print) 0028-0836
SP  - 345
ST  - Postdoctoral abuse (cont.)
T2  - Nature
TI  - Postdoctoral abuse (cont.)
VL  - 420
ID  - 6969
ER  - 

TY  - JOUR
DB  - Scopus
DO  - 10.1126/science.298.5597.1329
IS  - 5597
M3  - Short Survey
N1  - Export Date: 15 October 2020
PY  - 2002
SP  - 1329
ST  - Collaboration pays off for postdocs
T2  - Science
TI  - Collaboration pays off for postdocs
UR  - https://www.scopus.com/inward/record.uri?eid=2-s2.0-0037112418&doi=10.1126%2fscience.298.5597.1329&partnerID=40&md5=8ab2cdf52fee65cff7218f1b7f459678
VL  - 298
ID  - 17608
ER  - 

TY  - JOUR
AN  - 14603329
C1  - PubMed
DA  - Nov 6
DO  - 10.1038/nj6962-104a
DP  - NLM
ET  - 2003/11/07
IS  - 6962
KW  - Housing/*economics New York City Research Personnel/*economics Salaries and Fringe Benefits/economics Universities/*economics/organization & administration
LA  - eng
N1  - 1476-4687 Journal Article England Nature. 2003 Nov 6;426(6962):104. doi: 10.1038/nj6962-104a.
PY  - 2003
SN  - 0028-0836
SP  - 104
ST  - Young scientist: paying the rent
T2  - Nature
TI  - Young scientist: paying the rent
VL  - 426
ID  - 6792
ER  - 

TY  - JOUR
AN  - 12833038
C1  - PubMed
DA  - Jul
DO  - 10.1038/ng0703-233
DP  - NLM
ET  - 2003/07/02
IS  - 3
KW  - Humans Research Personnel/*supply & distribution *Science United States Workforce
LA  - eng
N1  - Editorial United States Nat Genet. 2003 Jul;34(3):233-4. doi: 10.1038/ng0703-233.
PY  - 2003
SN  - 1061-4036 (Print) 1061-4036
SP  - 233-4
ST  - Is the US producing enough scientists?
T2  - Nat Genet
TI  - Is the US producing enough scientists?
VL  - 34
ID  - 6859
ER  - 

TY  - JOUR
AN  - 12660738
C1  - PubMed
DA  - Mar 27
DO  - 10.1038/422359b
DP  - NLM
ET  - 2003/03/28
IS  - 6930
KW  - *Mentors Minority Groups/*education Research Personnel/*education/supply & distribution Science/*education Sex Distribution Women's Rights Workforce
LA  - eng
N1  - Editorial England Nature. 2003 Mar 27;422(6930):359. doi: 10.1038/422359b.
PY  - 2003
SN  - 0028-0836 (Print) 0028-0836
SP  - 359
ST  - In praise of good mentors
T2  - Nature
TI  - In praise of good mentors
VL  - 422
ID  - 6909
ER  - 

TY  - JOUR
AB  - Top college graduates in the united States increasingly reject careers in science and engineering, raising concern about the nation's technological future. More of the brightest young Americans are pursuing the quicker and surer payoffs offered by businesses and certain professions. More bright students are turning to business and the health professions such as physical therapy, speech pathology, and public health. To counter the exodus from science, it has been recommended that the federal government take steps such as funding a cadre of highly selective research assistant professorships available only to those who have completed doctoral and post doctoral training with distinction.
DB  - Scopus
IS  - 3
M3  - Short Survey
N1  - Export Date: 15 October 2020
PY  - 2003
SP  - 98-99
ST  - Careers - Study: Nation's brightest shun science, engineering
T2  - Nuclear News
TI  - Careers - Study: Nation's brightest shun science, engineering
UR  - https://www.scopus.com/inward/record.uri?eid=2-s2.0-1842579435&partnerID=40&md5=447bea68eb3ce3dabba5ec1ac5a04027
VL  - 46
ID  - 17518
ER  - 

TY  - JOUR
DB  - Scopus
DO  - 10.1038/ng1003-109
IS  - 2
J2  - Nat. Genet.
KW  - career
editorial
human
job satisfaction
medical education
medical research
organization
policy
postgraduate education
practice guideline
priority journal
professional practice
salary
science
training
university
LA  - English
M3  - Editorial
N1  - Export Date: 4 April 2022
CODEN: NGENE
PY  - 2003
SN  - 10614036 (ISSN)
SP  - 109
ST  - The role and rights of postdocs
T2  - Nature Genetics
TI  - The role and rights of postdocs
UR  - https://www.scopus.com/inward/record.uri?eid=2-s2.0-0141618468&doi=10.1038%2fng1003-109&partnerID=40&md5=a81ffe1b74d8541acf3b7e517cbc120b
VL  - 35
ID  - 21261
ER  - 

TY  - JOUR
AN  - 15578050
C1  - PubMed
DA  - Dec
DO  - 10.1038/nsmb1204-1151
DP  - NLM
ET  - 2004/12/04
IS  - 12
KW  - *Mentors Research Personnel/*economics/*education United States Vocational Guidance/standards
LA  - eng
N1  - Editorial United States Nat Struct Mol Biol. 2004 Dec;11(12):1151. doi: 10.1038/nsmb1204-1151.
PY  - 2004
SN  - 1545-9993 (Print) 1545-9985
SP  - 1151
ST  - Just the start
T2  - Nat Struct Mol Biol
TI  - Just the start
VL  - 11
ID  - 6482
ER  - 

TY  - JOUR
AN  - 14737126
C1  - PubMed
DA  - Jan 22
DO  - 10.1038/427271a
DP  - NLM
ET  - 2004/01/23
IS  - 6972
KW  - *Federal Government Germany Research Personnel/standards Science/*standards Students Universities/organization & administration/*standards Workforce
LA  - eng
N1  - 1476-4687 Editorial England Nature. 2004 Jan 22;427(6972):271. doi: 10.1038/427271a.
PY  - 2004
SN  - 0028-0836
SP  - 271
ST  - Towards a German élite
T2  - Nature
TI  - Towards a German élite
VL  - 427
ID  - 6743
ER  - 

TY  - JOUR
AN  - 14724608
C1  - PubMed
DA  - Jan 15
DO  - 10.1038/427190a
DP  - NLM
ET  - 2004/01/16
IS  - 6971
KW  - Australia Canada China/ethnology Emigration and Immigration/*legislation & jurisprudence/*statistics & numerical data Germany India/ethnology *Internationality Personnel Selection Research Personnel/education/*legislation & jurisprudence/psychology/statistics & numerical data *Science/legislation & jurisprudence Security Measures/*legislation & jurisprudence Terrorism/*prevention & control Time Factors United States Workforce
LA  - eng
N1  - 1476-4687 News England Nature. 2004 Jan 15;427(6971):190-5. doi: 10.1038/427190a.
PY  - 2004
SN  - 0028-0836
SP  - 190-5
ST  - As one door closes
T2  - Nature
TI  - As one door closes
VL  - 427
ID  - 6749
ER  - 

TY  - JOUR
AN  - 14724594
C1  - PubMed
DA  - Jan 15
DO  - 10.1038/427181a
DP  - NLM
ET  - 2004/01/16
IS  - 6971
KW  - Emigration and Immigration/*legislation & jurisprudence/trends Prejudice *Research/standards Research Personnel/*legislation & jurisprudence Security Measures/*legislation & jurisprudence/trends Terrorism/*prevention & control United States Workforce
LA  - eng
N1  - 1476-4687 Editorial England Nature. 2004 Jan 15;427(6971):181. doi: 10.1038/427181a.
PY  - 2004
SN  - 0028-0836
SP  - 181
ST  - In praise of immigration
T2  - Nature
TI  - In praise of immigration
VL  - 427
ID  - 6751
ER  - 

TY  - JOUR
AN  - 16163306
C1  - PubMed
DA  - Sep 15
DO  - 10.1038/437296a
DP  - NLM
ET  - 2005/09/16
IS  - 7057
KW  - *Career Choice Child Care/*economics/*supply & distribution Child, Preschool Humans *Prejudice Research Personnel/*economics/statistics & numerical data Sex Factors Women's Rights
LA  - eng
N1  - 1476-4687 Editorial England Nature. 2005 Sep 15;437(7057):296. doi: 10.1038/437296a.
PY  - 2005
SN  - 0028-0836
SP  - 296
ST  - All things equal
T2  - Nature
TI  - All things equal
VL  - 437
ID  - 6231
ER  - 

TY  - JOUR
AN  - 15990878
C1  - PubMed
DA  - Jul
DO  - 10.1038/ng0705-653
DP  - NLM
ET  - 2005/07/02
IS  - 7
KW  - Emigration and Immigration/statistics & numerical data *Motivation Research/economics/*trends Science/economics/*trends Workforce
LA  - eng
N1  - Editorial United States Nat Genet. 2005 Jul;37(7):653. doi: 10.1038/ng0705-653.
PY  - 2005
SN  - 1061-4036 (Print) 1061-4036
SP  - 653
ST  - Pause for postdocs
T2  - Nat Genet
TI  - Pause for postdocs
VL  - 37
ID  - 6306
ER  - 

TY  - JOUR
AN  - 15791212
C1  - PubMed
DA  - Mar 24
DO  - 10.1038/434421a
DP  - NLM
ET  - 2005/03/26
IS  - 7032
KW  - *Awards and Prizes Education, Graduate/*standards *Mentors/psychology Research Personnel/*education/*standards United Kingdom
LA  - eng
N1  - 1476-4687 Editorial England Nature. 2005 Mar 24;434(7032):421. doi: 10.1038/434421a.
PY  - 2005
SN  - 0028-0836
SP  - 421
ST  - Joys of (top-notch) supervision
T2  - Nature
TI  - Joys of (top-notch) supervision
VL  - 434
ID  - 6397
ER  - 

TY  - JOUR
C2  - 16116458
DB  - Scopus
DO  - 10.1038/ni0905-853
IS  - 9
J2  - Nat. Immunol.
KW  - career planning
contract
cost control
editorial
employee
employer
employment
financial management
graduate student
immunology
job market
lifestyle
medical profession
medical specialist
physician income
postdoctoral education
priority journal
program development
retirement
tax
United States
human
investment
organization and management
pension
Humans
Investments
Pensions
Planning Techniques
LA  - English
M3  - Editorial
N1  - Export Date: 4 April 2022
CODEN: NIAMC
PY  - 2005
SN  - 15292908 (ISSN)
SP  - 853
ST  - Financial security
T2  - Nature Immunology
TI  - Financial security
UR  - https://www.scopus.com/inward/record.uri?eid=2-s2.0-30744444171&doi=10.1038%2fni0905-853&partnerID=40&md5=402a2b71df44b43aed3e4bd9ed4fbfbe
VL  - 6
ID  - 21260
ER  - 

TY  - JOUR
AN  - 16957693
C1  - PubMed
DA  - Sep 7
DO  - 10.1038/443006a
DP  - NLM
ET  - 2006/09/08
IS  - 7107
KW  - Emigration and Immigration/legislation & jurisprudence/statistics & numerical data/*trends *Federal Government *Internationality Personnel Selection/*trends Research Personnel/*legislation & jurisprudence/psychology *Science Security Measures/legislation & jurisprudence/*trends Time Factors United States Workforce
LA  - eng
N1  - 1476-4687 News England Nature. 2006 Sep 7;443(7107):6-7. doi: 10.1038/443006a.
PY  - 2006
SN  - 0028-0836
SP  - 6-7
ST  - Safe passage
T2  - Nature
TI  - Safe passage
VL  - 443
ID  - 5904
ER  - 

TY  - JOUR
AN  - 16957691
C1  - PubMed
DA  - Sep 7
DO  - 10.1038/443002a
DP  - NLM
ET  - 2006/09/08
IS  - 7107
KW  - Emigration and Immigration/*legislation & jurisprudence/statistics & numerical data *Federal Government *Internationality Research Personnel/*legislation & jurisprudence/statistics & numerical data *Science Security Measures/*legislation & jurisprudence/*trends United States Workforce
LA  - eng
N1  - 1476-4687 Editorial England Nature. 2006 Sep 7;443(7107):2. doi: 10.1038/443002a.
PY  - 2006
SN  - 0028-0836
SP  - 2
ST  - Five years on
T2  - Nature
TI  - Five years on
VL  - 443
ID  - 5905
ER  - 

TY  - JOUR
AN  - 16869048
C1  - PubMed
DA  - Jun 15
DO  - 10.1242/jcs.02991
DP  - NLM
ET  - 2006/07/27
IS  - Pt 12
KW  - *Biological Science Disciplines Career Mobility Humans *Publications *Research Personnel Research Support as Topic/trends
LA  - eng
N1  - Journal Article England J Cell Sci. 2006 Jun 15;119(Pt 12):2399-400. doi: 10.1242/jcs.02991.
PY  - 2006
SN  - 0021-9533 (Print) 0021-9533
SP  - 2399-400
ST  - The leap II- making a splash. By Caveman
T2  - J Cell Sci
TI  - The leap II- making a splash. By Caveman
VL  - 119
ID  - 5936
ER  - 

TY  - JOUR
AN  - 16820769
C1  - PubMed
DA  - Jul
DO  - 10.1038/ncb0706-643
DP  - NLM
ET  - 2006/07/06
IS  - 7
KW  - *Academic Medical Centers/trends Biomedical Research/*education/trends Career Mobility Education/standards *Education, Graduate/trends Europe Fellowships and Scholarships Humans National Institutes of Health (U.S.)/organization & administration United States Workforce
LA  - eng
N1  - Editorial England Nat Cell Biol. 2006 Jul;8(7):643. doi: 10.1038/ncb0706-643.
PY  - 2006
SN  - 1465-7392 (Print) 1465-7392
SP  - 643
ST  - Pulling for postdocs
T2  - Nat Cell Biol
TI  - Pulling for postdocs
VL  - 8
ID  - 5951
ER  - 

TY  - JOUR
AN  - 16786606
C1  - PubMed
DA  - May 25
DO  - 10.1038/nj7092-546b
DP  - NLM
ET  - 2006/06/21
IS  - 7092
KW  - Age Factors Career Mobility *Research/economics Research Personnel/economics/education/*organization & administration Societies/*organization & administration United Kingdom Workforce
LA  - eng
N1  - 1476-4687 Journal Article England Nature. 2006 May 25;441(7092):546. doi: 10.1038/nj7092-546b.
PY  - 2006
SN  - 0028-0836
SP  - 546
ST  - Britain's postdocs unite
T2  - Nature
TI  - Britain's postdocs unite
VL  - 441
ID  - 5963
ER  - 

TY  - JOUR
AN  - 16715058
C1  - PubMed
DA  - Jun
DO  - 10.1038/ni0606-535
DP  - NLM
ET  - 2006/05/23
IS  - 6
KW  - Biological Science Disciplines/economics/*education *Career Mobility *Education, Graduate
LA  - eng
N1  - Editorial United States Nat Immunol. 2006 Jun;7(6):535. doi: 10.1038/ni0606-535.
PY  - 2006
SN  - 1529-2908 (Print) 1529-2908
SP  - 535
ST  - Mainstreaming the alternative
T2  - Nat Immunol
TI  - Mainstreaming the alternative
VL  - 7
ID  - 6001
ER  - 

TY  - JOUR
AN  - 16498417
C1  - PubMed
DA  - Mar
DO  - 10.1038/nn0306-293
DP  - NLM
ET  - 2006/02/25
IS  - 3
KW  - Biological Science Disciplines/*education/*trends Developing Countries/economics Education, Graduate/standards/*trends International Educational Exchange/*trends Internet/trends Periodicals as Topic/trends Workforce
LA  - eng
N1  - Editorial United States Nat Neurosci. 2006 Mar;9(3):293. doi: 10.1038/nn0306-293.
PY  - 2006
SN  - 1097-6256 (Print) 1097-6256
SP  - 293
ST  - First-class science all over the world
T2  - Nat Neurosci
TI  - First-class science all over the world
VL  - 9
ID  - 6065
ER  - 

TY  - JOUR
AN  - 16484996
C1  - PubMed
DA  - Mar
DO  - 10.1038/nchembio0306-111
DP  - NLM
ET  - 2006/02/18
IS  - 3
KW  - Asia Education, Graduate/trends Emigration and Immigration Europe Humans *International Cooperation International Educational Exchange/*trends Research/*organization & administration Research Personnel/education United States Universities/*organization & administration Workforce
LA  - eng
N1  - Editorial United States Nat Chem Biol. 2006 Mar;2(3):111. doi: 10.1038/nchembio0306-111.
PY  - 2006
SN  - 1552-4450 (Print) 1552-4450
SP  - 111
ST  - Going global?
T2  - Nat Chem Biol
TI  - Going global?
VL  - 2
ID  - 6071
ER  - 

TY  - JOUR
AN  - 16482125
C1  - PubMed
DA  - Feb 16
DO  - 10.1038/439781a
DP  - NLM
ET  - 2006/02/17
IS  - 7078
KW  - China/ethnology Emigration and Immigration/*trends *Internationality Japan/ethnology Personnel Selection Research/*economics/*organization & administration/trends Research Personnel/economics/education Workforce
LA  - eng
N1  - 1476-4687 Journal Article England Nature. 2006 Feb 16;439(7078):781. doi: 10.1038/439781a.
PY  - 2006
SN  - 0028-0836
SP  - 781
ST  - Across China's frontier
T2  - Nature
TI  - Across China's frontier
VL  - 439
ID  - 6075
ER  - 

TY  - JOUR
C2  - 17013411
DB  - Scopus
DO  - 10.1038/ncb1006-1039
IS  - 10
J2  - Nature Cell Biol.
KW  - academic achievement
career planning
editorial
education program
funding
Japan
medical practice
medical research
natural science
postdoctoral education
postgraduate education
priority journal
statistical significance
teaching
teamwork
Biomedical Research
Career Mobility
Humans
Leadership
Professional Competence
Universities
LA  - English
M3  - Editorial
N1  - Export Date: 4 April 2022
CODEN: NCBIF
PY  - 2006
SN  - 14657392 (ISSN)
SP  - 1039
ST  - A new dawn in the land of the rising sun
T2  - Nature Cell Biology
TI  - A new dawn in the land of the rising sun
UR  - https://www.scopus.com/inward/record.uri?eid=2-s2.0-33749189201&doi=10.1038%2fncb1006-1039&partnerID=40&md5=c2d27ee51bf9ae4b99d621d633ab7b66
VL  - 8
ID  - 21258
ER  - 

TY  - JOUR
C2  - 16622423
DB  - Scopus
DO  - 10.1038/ni0506-429
IS  - 5
J2  - Nat. Immunol.
KW  - career
decision making
editorial
family leave
family life
financial management
human
job accommodation
job security
medical education
personal experience
postdoctoral education
priority journal
productivity
sex difference
teacher
Education, Graduate
Female
Humans
Mentors
Teaching
Women's Rights
LA  - English
M3  - Editorial
N1  - Cited By :1
Export Date: 4 April 2022
CODEN: NIAMC
PY  - 2006
SN  - 15292908 (ISSN)
SP  - 429
ST  - Considering the consequences
T2  - Nature Immunology
TI  - Considering the consequences
UR  - https://www.scopus.com/inward/record.uri?eid=2-s2.0-33645983355&doi=10.1038%2fni0506-429&partnerID=40&md5=acbf688b719e6d1ec1b1c6d4a3afd5a4
VL  - 7
ID  - 21259
ER  - 

TY  - JOUR
AN  - 17928833
C1  - PubMed
DA  - Oct 11
DO  - 10.1038/449638a
DP  - NLM
ET  - 2007/10/12
IS  - 7163
KW  - *Data Collection Ethics, Professional/*education *Mentors Research Personnel/*education/*ethics
LA  - eng
N1  - 1476-4687 Editorial England Nature. 2007 Oct 11;449(7163):638. doi: 10.1038/449638a.
PY  - 2007
SN  - 0028-0836
SP  - 638
ST  - How to be good?
T2  - Nature
TI  - How to be good?
VL  - 449
ID  - 5568
ER  - 

TY  - JOUR
AN  - 17713485
C1  - PubMed
DA  - Aug 23
DO  - 10.1038/448839b
DP  - NLM
ET  - 2007/08/24
IS  - 7156
KW  - Age Factors *Biological Science Disciplines/education Career Mobility Employment/*statistics & numerical data/trends Faculty/statistics & numerical data/supply & distribution Research Personnel/education/*statistics & numerical data United States *Universities Workforce
LA  - eng
N1  - 1476-4687 Editorial England Nature. 2007 Aug 23;448(7156):839-40. doi: 10.1038/448839b.
PY  - 2007
SN  - 0028-0836
SP  - 839-40
ST  - Indentured labour
T2  - Nature
TI  - Indentured labour
VL  - 448
ID  - 5621
ER  - 

TY  - JOUR
AN  - 17682131
C1  - PubMed
DA  - Jul 19
DO  - 10.1038/nj7151-382a
DP  - NLM
ET  - 2007/08/08
IS  - 7151
KW  - Animals Biomedical Research/*economics Humans Research Personnel/psychology Research Support as Topic United Kingdom Workforce
LA  - eng
N1  - 1476-4687 Journal Article England Nature. 2007 Jul 19;448(7151):382-3. doi: 10.1038/nj7151-382a.
PY  - 2007
SN  - 0028-0836
SP  - 382-3
ST  - Wise council
T2  - Nature
TI  - Wise council
VL  - 448
ID  - 5641
ER  - 

TY  - JOUR
AN  - 17287770
C1  - PubMed
DA  - Feb 8
DO  - 10.1038/445568b
DP  - NLM
ET  - 2007/02/09
IS  - 7128
KW  - Emigration and Immigration/*statistics & numerical data Italy Personnel Selection/economics/*trends Research Personnel/economics/*statistics & numerical data Spain *Universities/economics Workforce
LA  - eng
N1  - 1476-4687 Editorial England Nature. 2007 Feb 8;445(7128):568. doi: 10.1038/445568b.
PY  - 2007
SN  - 0028-0836
SP  - 568
ST  - Welcome home
T2  - Nature
TI  - Welcome home
VL  - 445
ID  - 5798
ER  - 

TY  - JOUR
AN  - 17230160
C1  - PubMed
DA  - Jan 18
DO  - 10.1038/445242a
DP  - NLM
ET  - 2007/01/19
IS  - 7125
KW  - Competitive Behavior Data Collection Humans Research Personnel/ethics/*psychology Scientific Misconduct/*psychology Stress, Psychological
LA  - eng
N1  - 1476-4687 News England Nature. 2007 Jan 18;445(7125):242-3. doi: 10.1038/445242a.
PY  - 2007
SN  - 0028-0836
SP  - 242-3
ST  - Breeding cheats
T2  - Nature
TI  - Breeding cheats
VL  - 445
ID  - 5808
ER  - 

TY  - JOUR
C2  - 17965646
DB  - Scopus
DO  - 10.1038/nn1107-1337
IS  - 11
J2  - Nat. Neurosci.
KW  - academic achievement
career mobility
curriculum
editorial
graduate student
health economics
human
job satisfaction
medical research
postdoctoral education
priority journal
Biology
Faculty
Humans
Teaching
LA  - English
M3  - Editorial
N1  - Cited By :1
Export Date: 4 April 2022
CODEN: NANEF
PY  - 2007
SN  - 10976256 (ISSN)
SP  - 1337
ST  - Supply-side academics
T2  - Nature Neuroscience
TI  - Supply-side academics
UR  - https://www.scopus.com/inward/record.uri?eid=2-s2.0-35548971250&doi=10.1038%2fnn1107-1337&partnerID=40&md5=d49c16ef3a498d58241edce188463124
VL  - 10
ID  - 21253
ER  - 

TY  - JOUR
C2  - 17671449
DB  - Scopus
DO  - 10.1038/ncb0807-855
IS  - 8
J2  - Nature Cell Biol.
KW  - career
developing country
editorial
education
European Union
laboratory
law
policy
priority journal
professional development
research
United States
Biomedical Research
Emigration and Immigration
Humans
Research Personnel
LA  - English
M3  - Editorial
N1  - Export Date: 4 April 2022
CODEN: NCBIF
PY  - 2007
SN  - 14657392 (ISSN)
SP  - 855
ST  - Scaling the EU visa barrier
T2  - Nature Cell Biology
TI  - Scaling the EU visa barrier
UR  - https://www.scopus.com/inward/record.uri?eid=2-s2.0-34547592869&doi=10.1038%2fncb0807-855&partnerID=40&md5=900abc4e83d8ab15c9256265c58881a3
VL  - 9
ID  - 21255
ER  - 

TY  - JOUR
C2  - 17554315
DB  - Scopus
DO  - 10.1038/nm0607-649
IS  - 6
J2  - Nat. Med.
KW  - aging
biomedicine
career
editorial
health
juvenile
longevity
priority journal
retirement
scientist
Adult
Aged
Aged, 80 and over
Humans
Middle Aged
Research Personnel
LA  - English
M3  - Editorial
N1  - Cited By :2
Export Date: 4 April 2022
CODEN: NAMEF
PY  - 2007
SN  - 10788956 (ISSN)
SP  - 649
ST  - The young and the restless
T2  - Nature Medicine
TI  - The young and the restless
UR  - https://www.scopus.com/inward/record.uri?eid=2-s2.0-34250017415&doi=10.1038%2fnm0607-649&partnerID=40&md5=e08d92adb7fd11ed1f003a8f4f0f48e4
VL  - 13
ID  - 21256
ER  - 

TY  - JOUR
AN  - 18650893
C1  - PubMed
DA  - Jul 24
DO  - 10.1038/454399a
DP  - NLM
ET  - 2008/07/25
IS  - 7203
KW  - China Drug Industry Personnel Selection Prejudice *Research/economics/education *Research Personnel/economics/education
LA  - eng
N1  - 1476-4687 Journal Article England Nature. 2008 Jul 24;454(7203):399-402. doi: 10.1038/454399a.
PY  - 2008
SN  - 0028-0836
SP  - 399-402
ST  - China: In their words
T2  - Nature
TI  - China: In their words
VL  - 454
ID  - 5316
ER  - 

TY  - JOUR
AN  - 18443576
C1  - PubMed
DA  - May
DO  - 10.1038/ng0508-485
DP  - NLM
ET  - 2008/04/30
IS  - 5
KW  - *Career Mobility Europe European Union Research/*economics *Research Personnel *Research Support as Topic Training Support/*methods
LA  - eng
N1  - 1546-1718 Editorial United States Nat Genet. 2008 May;40(5):485. doi: 10.1038/ng0508-485.
PY  - 2008
SN  - 1061-4036
SP  - 485
ST  - Starting well in Europe
T2  - Nat Genet
TI  - Starting well in Europe
VL  - 40
ID  - 5386
ER  - 

TY  - JOUR
C2  - 18521066
DB  - Scopus
DO  - 10.1038/ncb0608-629
IS  - 6
J2  - Nature Cell Biol.
KW  - career mobility
competence
editorial
Europe
funding
human
medical research
organization
priority journal
scientist
United Kingdom
United States
Biomedical Research
Humans
Research
Research Personnel
Research Support as Topic
Universities
LA  - English
M3  - Editorial
N1  - Export Date: 4 April 2022
CODEN: NCBIF
PY  - 2008
SN  - 14657392 (ISSN)
SP  - 629
ST  - Missing the boat: A loophole in start-up funding?
T2  - Nature Cell Biology
TI  - Missing the boat: A loophole in start-up funding?
UR  - https://www.scopus.com/inward/record.uri?eid=2-s2.0-44649143919&doi=10.1038%2fncb0608-629&partnerID=40&md5=7d2d5a27af3d22d890129091a088cbd6
VL  - 10
ID  - 21251
ER  - 

TY  - JOUR
AN  - 19727160
C1  - PubMed
DA  - Sep 3
DO  - 10.1038/461012a
DP  - NLM
ET  - 2009/09/04
IS  - 7260
KW  - Emigration and Immigration/*legislation & jurisprudence/statistics & numerical data Employment/legislation & jurisprudence Research Personnel/*legislation & jurisprudence September 11 Terrorist Attacks Students/legislation & jurisprudence Time Factors United States United States Government Agencies/*legislation & jurisprudence
LA  - eng
N1  - 1476-4687 Editorial England Nature. 2009 Sep 3;461(7260):12. doi: 10.1038/461012a.
PY  - 2009
SN  - 0028-0836
SP  - 12
ST  - US visa nightmares
T2  - Nature
TI  - US visa nightmares
VL  - 461
ID  - 5016
ER  - 

TY  - JOUR
AN  - 19718786
C1  - PubMed
DA  - Jul 15
DP  - NLM
ET  - 2009/09/01
IS  - Pt 14
KW  - Career Mobility Female Feminism Humans *Interprofessional Relations Job Satisfaction Male Personality Prejudice *Research Personnel *Women, Working
LA  - eng
N1  - Journal Article England J Cell Sci. 2009 Jul 15;122(Pt 14):2323-4.
PY  - 2009
SN  - 0021-9533 (Print) 0021-9533
SP  - 2323-4
ST  - Surface tension by Caveman
T2  - J Cell Sci
TI  - Surface tension by Caveman
VL  - 122
ID  - 5019
ER  - 

TY  - JOUR
AN  - 19587714
C1  - PubMed
DA  - Jul 9
DO  - 10.1038/460151a
DP  - NLM
ET  - 2009/07/10
IS  - 7252
KW  - Age Factors Emigration and Immigration/statistics & numerical data Japan Prejudice Research/economics/*standards Research Personnel/economics/*standards/*supply & distribution Workforce
LA  - eng
N1  - 1476-4687 Editorial England Nature. 2009 Jul 9;460(7252):151. doi: 10.1038/460151a.
PY  - 2009
SN  - 0028-0836
SP  - 151
ST  - Japan's tipping point
T2  - Nature
TI  - Japan's tipping point
VL  - 460
ID  - 5050
ER  - 

TY  - JOUR
C2  - 19692988
DB  - Scopus
DO  - 10.1038/ni0909-927
IS  - 9
J2  - Nat. Immunol.
KW  - behavioral science
biomedicine
career planning
editorial
education
graduate student
medical education
medical research
Negro
postdoctoral education
priority journal
program development
scientist
student
United States
Career Choice
Humans
Minority Groups
Research
Science
Students
LA  - English
M3  - Editorial
N1  - Cited By :5
Export Date: 4 April 2022
CODEN: NIAMC
PY  - 2009
SN  - 15292908 (ISSN)
SP  - 927
ST  - Encouraging minority scientists
T2  - Nature Immunology
TI  - Encouraging minority scientists
UR  - https://www.scopus.com/inward/record.uri?eid=2-s2.0-69049111918&doi=10.1038%2fni0909-927&partnerID=40&md5=565a4f71e2f214c2d609eceaf1e905aa
VL  - 10
ID  - 21247
ER  - 

TY  - JOUR
C2  - 19458663
DB  - Scopus
DO  - 10.1038/459299a
IS  - 7245
J2  - Nature
KW  - career
child parent relation
editorial
Europe
female
Finland
funding
human
minority group
mother
Netherlands
Norway
parttime employment
peer pressure
peer review
peer review organization
priority journal
research
responsibility
science
scientist
sex role
sexism
Sweden
Research Personnel
Research Support as Topic
Women's Rights
LA  - English
M3  - Editorial
N1  - Cited By :1
Export Date: 4 April 2022
CODEN: NATUA
PY  - 2009
SN  - 00280836 (ISSN)
SP  - 299
ST  - The female underclass
T2  - Nature
TI  - The female underclass
UR  - https://www.scopus.com/inward/record.uri?eid=2-s2.0-66249132689&doi=10.1038%2f459299a&partnerID=40&md5=4bb2c95ade82decc3da48ff49558b733
VL  - 459
ID  - 21248
ER  - 

TY  - JOUR
AN  - 21085130
C1  - PubMed
DA  - Nov 18
DO  - 10.1038/468346a
DP  - NLM
ET  - 2010/11/19
IS  - 7322
KW  - Animals Emigration and Immigration/*legislation & jurisprudence/*statistics & numerical data Employment/statistics & numerical data Internationality Research Personnel/*legislation & jurisprudence/standards/*statistics & numerical data *Science/standards United Kingdom Workforce
LA  - eng
N1  - 1476-4687 Editorial England Nature. 2010 Nov 18;468(7322):346. doi: 10.1038/468346a.
PY  - 2010
SN  - 0028-0836
SP  - 346
ST  - Scientists wanted
T2  - Nature
TI  - Scientists wanted
VL  - 468
ID  - 4619
ER  - 

TY  - JOUR
AN  - 20960653
C1  - PubMed
DA  - Aug 1
DO  - 10.1242/jcs.074732
DP  - NLM
ET  - 2010/10/21
IS  - Pt 15
KW  - Research Personnel/supply & distribution *Science Workforce
LA  - eng
N1  - 1477-9137 Journal Article England J Cell Sci. 2010 Aug 1;123(Pt 15):2523-5. doi: 10.1242/jcs.074732.
PY  - 2010
SN  - 0021-9533
SP  - 2523-5
ST  - The great brain drain. By Caveman
T2  - J Cell Sci
TI  - The great brain drain. By Caveman
VL  - 123
ID  - 4646
ER  - 

TY  - JOUR
AN  - 20603638
C1  - PubMed
DA  - Jul
DO  - 10.1038/nsmb0710-779
DP  - NLM
ET  - 2010/07/07
IS  - 7
KW  - *Career Mobility Caregivers *Research Personnel
LA  - eng
N1  - 1545-9985 Journal Article United States Nat Struct Mol Biol. 2010 Jul;17(7):779. doi: 10.1038/nsmb0710-779.
PY  - 2010
SN  - 1545-9985
SP  - 779
ST  - Take a break
T2  - Nat Struct Mol Biol
TI  - Take a break
VL  - 17
ID  - 4727
ER  - 

TY  - JOUR
AN  - 20212460
C1  - PubMed
DA  - Mar
DO  - 10.1038/nbt0310-181
DP  - NLM
ET  - 2010/03/10
IS  - 3
KW  - *Biotechnology Emigrants and Immigrants/*legislation & jurisprudence Health Personnel Humans Research Personnel United States Workforce
LA  - eng
N1  - 1546-1696 Comment Editorial United States Nat Biotechnol. 2010 Mar;28(3):181. doi: 10.1038/nbt0310-181.
PY  - 2010
SN  - 1087-0156
SP  - 181
ST  - America's got talent--can it keep it?
T2  - Nat Biotechnol
TI  - America's got talent--can it keep it?
VL  - 28
ID  - 4856
ER  - 

TY  - JOUR
AN  - 20203559
C1  - PubMed
DA  - Mar 4
DO  - 10.1038/464007a
DP  - NLM
ET  - 2010/03/06
IS  - 7285
KW  - Age Factors China Education, Graduate/*trends Genomics/education Research/*education Research Personnel/*education/trends Workforce
LA  - eng
N1  - 1476-4687 Editorial England Nature. 2010 Mar 4;464(7285):7. doi: 10.1038/464007a.
PY  - 2010
SN  - 0028-0836
SP  - 7
ST  - Do scientists really need a PhD?
T2  - Nature
TI  - Do scientists really need a PhD?
VL  - 464
ID  - 4860
ER  - 

TY  - JOUR
C2  - 21124305
DB  - Scopus
DO  - 10.1038/ncb1210-1123
IS  - 12
J2  - Nature Cell Biol.
KW  - academic achievement
biomedicine
career
college
doctoral education
economic aspect
editorial
education program
human
job market
leadership
priority journal
professional development
student
United States
university
biology
economics
education
Education, Graduate
LA  - English
M3  - Editorial
N1  - Cited By :1
Export Date: 4 April 2022
CODEN: NCBIF
PY  - 2010
SN  - 14657392 (ISSN)
SP  - 1123
ST  - Editorial: Investing in graduate education
T2  - Nature Cell Biology
TI  - Editorial: Investing in graduate education
UR  - https://www.scopus.com/inward/record.uri?eid=2-s2.0-79952111239&doi=10.1038%2fncb1210-1123&partnerID=40&md5=b22474ce1fcff81a03cfd77138d10b5d
VL  - 12
ID  - 21240
ER  - 

TY  - JOUR
C2  - 20084062
DB  - Scopus
DO  - 10.1038/ni0210-99
IS  - 2
J2  - Nat. Immunol.
KW  - achievement
attitude
career
cultural factor
doctoral education
editorial
gender bias
government
human
medical research
postdoctoral education
priority journal
publication
self esteem
sex difference
stereotypy
university
LA  - English
M3  - Editorial
N1  - Export Date: 4 April 2022
CODEN: NIAMC
PY  - 2010
SN  - 15292908 (ISSN)
SP  - 99
ST  - Editorial: Science and gender
T2  - Nature Immunology
TI  - Editorial: Science and gender
UR  - https://www.scopus.com/inward/record.uri?eid=2-s2.0-77149138627&doi=10.1038%2fni0210-99&partnerID=40&md5=ed23aae59e3253255c12fa4065102da0
VL  - 11
ID  - 21244
ER  - 

TY  - JOUR
AN  - 22256732
C1  - PubMed
DA  - Dec
DP  - NLM
ET  - 2012/01/20
IS  - 6
KW  - Biomedical Research/*trends Education, Graduate/*trends Humans *National Institutes of Health (U.S.) Physiology/*education/*trends Policy United States Workforce
LA  - eng
N1  - Journal Article United States Physiologist. 2011 Dec;54(6):259-60.
PY  - 2011
SN  - 0031-9376 (Print) 0031-9376
SP  - 259-60
ST  - APS comments on the future of the biomedical workforce
T2  - Physiologist
TI  - APS comments on the future of the biomedical workforce
VL  - 54
ID  - 4208
ER  - 

TY  - JOUR
AN  - 21848194
C1  - PubMed
DA  - Jul
DP  - NLM
ET  - 2011/08/19
IS  - 7
KW  - Career Choice Chemistry, Pharmaceutical/*economics Community Pharmacy Services/*economics Drug Industry/*economics Education, Pharmacy, Graduate/*economics Faculty/statistics & numerical data Humans Salaries and Fringe Benefits/trends Workforce
LA  - eng
N1  - Journal Article United States Manag Care. 2011 Jul;20(7):13.
PY  - 2011
SN  - 1062-3388 (Print) 1062-3388
SP  - 13
ST  - How much return does that PhD provide?
T2  - Manag Care
TI  - How much return does that PhD provide?
VL  - 20
ID  - 4371
ER  - 

TY  - JOUR
AN  - 21814236
C1  - PubMed
DA  - Aug 3
DO  - 10.1038/476005a
DP  - NLM
ET  - 2011/08/05
IS  - 7358
KW  - China Emigration and Immigration/*statistics & numerical data *Internationality Personnel Selection *Research/standards Research Personnel/economics/standards/*statistics & numerical data Workforce
LA  - eng
N1  - 1476-4687 Editorial England Nature. 2011 Aug 3;476(7358):5. doi: 10.1038/476005a.
PY  - 2011
SN  - 0028-0836
SP  - 5
ST  - Staying at home
T2  - Nature
TI  - Staying at home
VL  - 476
ID  - 4379
ER  - 

TY  - JOUR
AB  - The increasingly pressing problems facing postdoctoral fellows in recent years call for a re-evaluation of the position of postdocs in academia and collaboration of involved parties to bring about positive change.
AN  - 21725283
C1  - PubMed
DA  - Jul 1
DO  - 10.1038/ncb0711-735a
DP  - NLM
ET  - 2011/07/05
IS  - 7
KW  - Biomedical Research/economics/*education Career Choice Career Mobility *Education, Graduate/economics Humans Mentors Research Support as Topic Societies, Scientific
LA  - eng
N1  - 1476-4679 Editorial England Nat Cell Biol. 2011 Jul 1;13(7):735. doi: 10.1038/ncb0711-735a.
PY  - 2011
SN  - 1465-7392
SP  - 735
ST  - Postdoctoral training: time for change
T2  - Nat Cell Biol
TI  - Postdoctoral training: time for change
VL  - 13
ID  - 4398
ER  - 

TY  - JOUR
AN  - 21512527
C1  - PubMed
DA  - Apr 21
DO  - 10.1038/472259b
DP  - NLM
ET  - 2011/04/23
IS  - 7343
KW  - Education, Graduate/classification/*statistics & numerical data/trends Employment/classification/statistics & numerical data/trends Internationality Research/economics/*education/trends Research Personnel/classification/economics/*education/*supply & distribution Research Support as Topic/economics Workforce
LA  - eng
N1  - 1476-4687 Editorial England Nature. 2011 Apr 21;472(7343):259-60. doi: 10.1038/472259b.
PY  - 2011
SN  - 0028-0836
SP  - 259-60
ST  - Fix the PhD
T2  - Nature
TI  - Fix the PhD
VL  - 472
ID  - 4462
ER  - 

TY  - JOUR
AN  - 21368779
C1  - PubMed
DA  - Mar 3
DO  - 10.1038/471005b
DP  - NLM
ET  - 2011/03/04
IS  - 7336
KW  - African Americans/education/statistics & numerical data Humans Indians, North American/education/statistics & numerical data Minority Groups/education/*statistics & numerical data Public Relations Research Personnel/education/*statistics & numerical data *Science/economics/education United States Workforce
LA  - eng
N1  - 1476-4687 Editorial England Nature. 2011 Mar 3;471(7336):5-6. doi: 10.1038/471005b.
PY  - 2011
SN  - 0028-0836
SP  - 5-6
ST  - Invest to diversify
T2  - Nature
TI  - Invest to diversify
VL  - 471
ID  - 4514
ER  - 

TY  - CHAP
AB  - Each summer, scores of graduate students, post-doctoral fellows, mid-career faculty, and seasoned researchers gather for “full-immersion” courses presenting microbiology as it is actually practiced. Some of the courses are as short as a week, while others last a month or even six weeks, and the particular topics on which they focus vary widely, reflecting the remarkable breadth of microbiology. What all the courses have in common, however, is their outstanding track record of changing the lives of their participants, and the ripple effect of those changed lives on the progress of the microbial sciences. However, it is difficult to measure the impact of such courses, and no such effort has been systematically undertaken. Nevertheless, it is clear that leading researchers continue to devote substantial time to organizing and teaching such courses, sponsors continue to invest in them, and their alumni not only go on to successful research careers but also return to teach at the courses. All of these facts are a strong indication that the value of advanced summer courses is considerable. Given the significant resources required, and in a time of tight budgets, it is worth considering how these courses can make the best possible use of limited research funds. THE GROUP AGREED ON THE FOLLOWING FIVE TAKE-HOME MESSAGES: ▪ ADVANCED SUMMER COURSES ARE UNIQUELY VALUABLE. The courses serve a unique function as capstone courses for the professional development of early career researchers and as critical opportunities for mid and late career scientists who want to explore new directions in their research. ▪ ADVANCED SUMMER COURSES ARE RESOURCE-INTENSIVE BY NATURE. These courses are extremely labor and resource intensive and the capacity for offering them is limited in many respects. ▪ SOME CHALLENGES ARE COMMON TO ALL THE COURSES. Faculty support, evaluation, alumni follow-up, outreach, faculty recruitment, and fund-raising are challenges faced by all of the courses. ▪ IMPACT CAN BE BROADENED BY MODULARIZATION. New technologies offer opportunities to broaden the courses' impact. ▪ THERE ARE OPPORTUNITIES FOR SYNERGY AND COOPERATION. The courses have a number of needs in common. It would be worthwhile to consider developing a systematic means of meeting those needs, and sharing information, ideas and best practices among the various courses. ACCORDINGLY, THE GROUP PROPOSED THE FOLLOWING RECOMMENDATIONS: ▪ CONTINUE SUPPORT FOR SUCH COURSES. ▪ ESTABLISH A COMMON PLATFORM TO MEET COMMON NEEDS. ▪ CONVENE AN ADVISORY GROUP TO KEEP TRACK OF THE MIX OF COURSES OFFERED, IDENTIFY GAPS, AND FACILITATE THE ESTABLISHMENT OF NEW COURSES. ▪ INSTITUTE AN ANNUAL MEETING OF COURSE ORGANIZERS. ▪ TAKE ADVANTAGE OF ADVANCES IN TECHNOLOGY TO MAKE COURSE CONTENT AVAILABLE TO MORE STUDENTS.
AN  - 32809310
C1  - PubMed
CY  - Washington (DC)
DO  - 10.1128/AAMCol.14Jan.2011
LA  - eng
N1  - Review Book NBK560478 [bookaccession]
PB  - American Society for Microbiology Copyright 2011 American Academy of Microbiology.
PY  - 2011
ST  - American Academy of Microbiology Colloquia Reports
T2  - Educating the Microbiologist of the Future: The Role of Summer Courses: This report is based on a colloquium convened by the American Academy of Microbiology on January 14-16, 2011 in San Francisco, CA
TI  - American Academy of Microbiology Colloquia Reports
ID  - 4566
ER  - 

TY  - JOUR
AN  - 22891376
C1  - PubMed
DA  - Jul
DO  - 10.1038/nrmicro2830
DP  - NLM
ET  - 2012/08/15
IS  - 7
KW  - Career Choice Education, Graduate/*economics/*trends Laboratories/*economics/*trends Microbiology/*education/trends United Kingdom Universities
LA  - eng
N1  - 1740-1534 Editorial England Nat Rev Microbiol. 2012 Jul;10(7):439. doi: 10.1038/nrmicro2830.
PY  - 2012
SN  - 1740-1526
SP  - 439
ST  - Next-generation training
T2  - Nat Rev Microbiol
TI  - Next-generation training
VL  - 10
ID  - 4038
ER  - 

TY  - JOUR
AN  - 24298564
C1  - PubMed
DA  - Nov 28
DO  - 10.1038/503438a
DP  - NLM
ET  - 2013/12/04
IS  - 7477
KW  - Age Factors Awards and Prizes Italy *Leadership *Mentors/psychology Motivation Research Personnel/*education/psychology/*standards Universities/standards Workforce
LA  - eng
N1  - 1476-4687 Editorial England Nature. 2013 Nov 28;503(7477):438. doi: 10.1038/503438a.
PY  - 2013
SN  - 0028-0836
SP  - 438
ST  - Enemy of the good
T2  - Nature
TI  - Enemy of the good
VL  - 503
ID  - 3517
ER  - 

TY  - JOUR
AN  - 24159620
C1  - PubMed
DA  - Oct 24
DO  - 10.1038/502409b
DP  - NLM
ET  - 2013/10/26
IS  - 7472
KW  - *Research Personnel/psychology/statistics & numerical data Sexism/prevention & control/statistics & numerical data Sexual Harassment/*prevention & control/*statistics & numerical data Women/psychology Women's Rights/standards/statistics & numerical data
LA  - eng
N1  - 1476-4687 Editorial England Nature. 2013 Oct 24;502(7472):409-10. doi: 10.1038/502409b.
PY  - 2013
SN  - 0028-0836
SP  - 409-10
ST  - End harassment
T2  - Nature
TI  - End harassment
VL  - 502
ID  - 3571
ER  - 

TY  - JOUR
AN  - 24066361
C1  - PubMed
DA  - Aug 1
DO  - 10.1242/jcs.136747
DP  - NLM
ET  - 2013/09/26
IS  - Pt 15
KW  - Biomedical Research Education, Graduate/*methods/*standards Humans *Mentors
LA  - eng
N1  - 1477-9137 Journal Article England J Cell Sci. 2013 Aug 1;126(Pt 15):3235-6. doi: 10.1242/jcs.136747.
PY  - 2013
SN  - 0021-9533
SP  - 3235-6
ST  - The magical mentor I – mole responds: by Caveman
T2  - J Cell Sci
TI  - The magical mentor I – mole responds: by Caveman
VL  - 126
ID  - 3610
ER  - 

TY  - JOUR
AN  - 23472264
C1  - PubMed
DA  - Mar 7
DO  - 10.1038/495005a
DP  - NLM
ET  - 2013/03/09
IS  - 7439
KW  - Child Child Care Education, Graduate/statistics & numerical data Europe Foundations/economics/organization & administration Germany Humans Internet Periodicals as Topic Research Personnel/economics/education/*statistics & numerical data *Science Sex Distribution Sexism/*statistics & numerical data United States Women's Rights/*statistics & numerical data Workforce
LA  - eng
N1  - 1476-4687 Editorial England Nature. 2013 Mar 7;495(7439):5. doi: 10.1038/495005a.
PY  - 2013
SN  - 0028-0836
SP  - 5
ST  - Science for all
T2  - Nature
TI  - Science for all
VL  - 495
ID  - 3807
ER  - 

TY  - JOUR
AB  - In this issue, we offer a draft community standard for a postdoctoral career workshop that can be used as a template and resource for career development at any institution. This document addresses the issue of what can be standardized to improve the lot of postdoctoral researchers, given that this is a professional group with diverse objectives that is motivated mainly by scientific curiosity.
AN  - 23358216
C1  - PubMed
DA  - Feb
DO  - 10.1038/ng.2544
DP  - NLM
ET  - 2013/01/30
IS  - 2
KW  - Education/*methods/trends Education, Graduate/*methods/standards Humans Research Personnel/*education/*standards Vocational Guidance/*methods
LA  - eng
N1  - 1546-1718 Editorial United States Nat Genet. 2013 Feb;45(2):115. doi: 10.1038/ng.2544.
PY  - 2013
SN  - 1061-4036
SP  - 115
ST  - To your excellent career
T2  - Nat Genet
TI  - To your excellent career
VL  - 45
ID  - 3854
ER  - 

TY  - JOUR
AN  - 25667946
C1  - PubMed
DA  - Dec 18
DO  - 10.1016/j.cell.2014.12.012
DP  - NLM
ET  - 2015/02/11
IS  - 7
KW  - *Biology/education/methods/trends Cell Biology/education Periodicals as Topic Research Personnel
LA  - eng
N1  - 1097-4172 Journal Article United States Cell. 2014 Dec 18;159(7):1486-7. doi: 10.1016/j.cell.2014.12.012.
PY  - 2014
SN  - 0092-8674
SP  - 1486-7
ST  - Guidance for early-career scientists
T2  - Cell
TI  - Guidance for early-career scientists
VL  - 159
ID  - 3015
ER  - 

TY  - JOUR
AN  - 25390153
C1  - PubMed
DA  - Nov 13
DO  - 10.1038/515S91a
DP  - NLM
ET  - 2014/11/13
IS  - 7526
KW  - Academies and Institutes/standards/statistics & numerical data Argentina *Bibliometrics Brazil Chile Cooperative Behavior Gross Domestic Product/statistics & numerical data Mexico Research/economics/*standards/*statistics & numerical data Research Personnel/standards/statistics & numerical data Research Support as Topic/economics/trends Workforce
LA  - eng
N1  - 1476-4687 Journal Article England Nature. 2014 Nov 13;515(7526):S91-2. doi: 10.1038/515S91a.
PY  - 2014
SN  - 0028-0836
SP  - S91-2
ST  - Middle & South America
T2  - Nature
TI  - Middle & South America
VL  - 515
ID  - 3123
ER  - 

TY  - JOUR
AN  - 25390149
C1  - PubMed
DA  - Nov 13
DO  - 10.1038/515S82a
DP  - NLM
ET  - 2014/11/13
IS  - 7526
KW  - Academies and Institutes/economics *Bibliometrics Cyprus Hungary Poland Publishing/statistics & numerical data Research/economics/organization & administration/*standards/*statistics & numerical data Research Personnel/statistics & numerical data Research Support as Topic/economics/trends Russia Universities/standards/statistics & numerical data Workforce
LA  - eng
N1  - 1476-4687 Journal Article England Nature. 2014 Nov 13;515(7526):S82-3. doi: 10.1038/515S82a.
PY  - 2014
SN  - 0028-0836
SP  - S82-3
ST  - Central, East & South Europe
T2  - Nature
TI  - Central, East & South Europe
VL  - 515
ID  - 3125
ER  - 

TY  - JOUR
AN  - 25186866
C1  - PubMed
DA  - Sep 4
DO  - 10.1038/513005a
DP  - NLM
ET  - 2014/09/05
IS  - 7516
KW  - *Career Choice Career Mobility *Education, Graduate *Goals *Research *Research Personnel/education/psychology Universities Workforce
LA  - eng
N1  - 1476-4687 Editorial England Nature. 2014 Sep 4;513(7516):5. doi: 10.1038/513005a.
PY  - 2014
SN  - 0028-0836
SP  - 5
ST  - There is life after academia
T2  - Nature
TI  - There is life after academia
VL  - 513
ID  - 3206
ER  - 

TY  - JOUR
AN  - 24926499
C1  - PubMed
DA  - Jun 12
DO  - 10.1038/510188a
DP  - NLM
ET  - 2014/06/14
IS  - 7504
KW  - Emigration and Immigration/*statistics & numerical data/trends *Goals Personnel Selection Research Personnel/education/*supply & distribution Science/*organization & administration Soccer South America Workforce
LA  - eng
N1  - 1476-4687 Editorial England Nature. 2014 Jun 12;510(7504):188. doi: 10.1038/510188a.
PY  - 2014
SN  - 0028-0836
SP  - 188
ST  - Open goal
T2  - Nature
TI  - Open goal
VL  - 510
ID  - 3301
ER  - 

TY  - JOUR
AN  - 24919905
C1  - PubMed
DA  - Jun 12
DO  - 10.1038/510201a
DP  - NLM
ET  - 2014/06/13
IS  - 7504
KW  - Emigration and Immigration Research/economics/organization & administration/standards *Research Personnel/standards Science/economics/*organization & administration/standards South America Workforce
LA  - eng
N1  - 1476-4687 News England Nature. 2014 Jun 12;510(7504):201. doi: 10.1038/510201a.
PY  - 2014
SN  - 0028-0836
SP  - 201
ST  - Stars of South American science
T2  - Nature
TI  - Stars of South American science
VL  - 510
ID  - 3306
ER  - 

TY  - JOUR
AN  - 26632550
C1  - PubMed
DA  - Dec 3
DO  - 10.1038/528007a
DP  - NLM
ET  - 2015/12/04
IS  - 7580
KW  - Education, Graduate/economics/*statistics & numerical data/trends Research Personnel/economics/*education/*statistics & numerical data Unemployment/statistics & numerical data
LA  - eng
N1  - 1476-4687 Editorial England Nature. 2015 Dec 3;528(7580):7. doi: 10.1038/528007a.
PY  - 2015
SN  - 0028-0836
SP  - 7
ST  - Make the most of PhDs
T2  - Nature
TI  - Make the most of PhDs
VL  - 528
ID  - 2571
ER  - 

TY  - JOUR
AB  - The "Rosies" of Cell Metabolism are back for the second part of the "Women in Metabolism" series. In continuing our celebrations of Cell Metabolism's 10th anniversary, we are happy to present 15 new fascinating stories, revealing the passion, dedication, and words of wisdom from women leaders in the metabolism field.
AN  - 26565045
C1  - PubMed
DA  - Sep 1
DO  - 10.1016/j.cmet.2015.08.013
DP  - NLM
ET  - 2015/11/14
IS  - 3
KW  - *Career Mobility Female Humans Metabolism Research *Research Personnel *Women, Working
LA  - eng
N1  - 1932-7420 Journal Article United States Cell Metab. 2015 Sep 1;22(3):352-6. doi: 10.1016/j.cmet.2015.08.013.
PY  - 2015
SN  - 1550-4131
SP  - 352-6
ST  - Women in Metabolism: Part II
T2  - Cell Metab
TI  - Women in Metabolism: Part II
VL  - 22
ID  - 2604
ER  - 

TY  - JOUR
AN  - 26201559
C1  - PubMed
DA  - Jul 23
DO  - 10.1038/523381b
DP  - NLM
ET  - 2015/07/24
IS  - 7561
KW  - Job Satisfaction Research Personnel/*psychology Science *Vocational Guidance Workforce
LA  - eng
N1  - 1476-4687 Editorial England Nature. 2015 Jul 23;523(7561):381-2. doi: 10.1038/523381b.
PY  - 2015
SN  - 0028-0836
SP  - 381-2
ST  - Timeless advice
T2  - Nature
TI  - Timeless advice
VL  - 523
ID  - 2780
ER  - 

TY  - JOUR
AN  - 26085233
C1  - PubMed
DA  - Jun 18
DO  - 10.1038/522255a
DP  - NLM
ET  - 2015/06/19
IS  - 7556
KW  - Research Personnel/*psychology *Science Sexism/*prevention & control Workforce
LA  - eng
N1  - 1476-4687 Editorial England Nature. 2015 Jun 18;522(7556):255. doi: 10.1038/522255a.
PY  - 2015
SN  - 0028-0836
SP  - 255
ST  - Sexism has no place in science
T2  - Nature
TI  - Sexism has no place in science
VL  - 522
ID  - 2834
ER  - 

TY  - JOUR
AN  - 25971494
C1  - PubMed
DA  - May 14
DO  - 10.1038/521151a
DP  - NLM
ET  - 2015/05/15
IS  - 7551
KW  - Career Choice Conservation of Natural Resources Education, Graduate/economics/standards Energy-Generating Resources/economics Environmental Pollution/prevention & control Facility Design and Construction Faculty/standards Hydrology India *Leadership Mentors Physics/instrumentation Research/economics/education/*organization & administration/*trends Research Personnel/education/standards Universities/organization & administration/standards Waste Management/economics/methods Water Supply/statistics & numerical data Workforce
LA  - eng
N1  - 1476-4687 Journal Article England Nature. 2015 May 14;521(7551):151-5. doi: 10.1038/521151a.
PY  - 2015
SN  - 0028-0836
SP  - 151-5
ST  - Research management: Priorities for science in India
T2  - Nature
TI  - Research management: Priorities for science in India
VL  - 521
ID  - 2888
ER  - 

TY  - JOUR
AN  - 25693524
C1  - PubMed
DA  - Feb 19
DO  - 10.1038/518274a
DP  - NLM
ET  - 2015/02/20
IS  - 7539
KW  - Age Factors *Creativity Diffusion of Innovation India Laboratories Research Personnel/psychology/*standards/*supply & distribution Retirement/trends Workforce
LA  - eng
N1  - 1476-4687 Editorial England Nature. 2015 Feb 19;518(7539):274. doi: 10.1038/518274a.
PY  - 2015
SN  - 0028-0836
SP  - 274
ST  - The idea factory
T2  - Nature
TI  - The idea factory
VL  - 518
ID  - 3002
ER  - 

TY  - JOUR
C2  - 26201561
DB  - Scopus
DO  - 10.1038/523382a
IS  - 7561
J2  - Nature
KW  - career
compensation
Editorial
health survey
knowledge
methodology
priority journal
research
reward
scientific literature
scientist
skill
time
information processing
interpersonal communication
personnel
reproducibility
standards
Communication
Data Collection
Reproducibility of Results
Research Design
Research Personnel
LA  - English
M3  - Editorial
N1  - Export Date: 4 April 2022
CODEN: NATUA
PY  - 2015
SN  - 00280836 (ISSN)
SP  - 382
ST  - Its good to talk
T2  - Nature
TI  - Its good to talk
UR  - https://www.scopus.com/inward/record.uri?eid=2-s2.0-84937894711&doi=10.1038%2f523382a&partnerID=40&md5=c62e6301c85c6bcc2cf27a5a7e663a6e
VL  - 523
ID  - 21229
ER  - 

TY  - JOUR
AN  - 27886200
C1  - PubMed
DA  - Nov 25
DO  - 10.1038/nmicrobiol.2016.248
DP  - NLM
ET  - 2016/11/26
KW  - *Career Mobility Humans *Parents Research Personnel *Work-Life Balance
LA  - eng
N1  - 2058-5276 Editorial England Nat Microbiol. 2016 Nov 25;1:16248. doi: 10.1038/nmicrobiol.2016.248.
PY  - 2016
SN  - 2058-5276
SP  - 16248
ST  - It takes a village
T2  - Nat Microbiol
TI  - It takes a village
VL  - 1
ID  - 2028
ER  - 

TY  - JOUR
AN  - 27786226
C1  - PubMed
DA  - Oct 27
DO  - 10.1038/538427a
DP  - NLM
ET  - 2016/10/28
IS  - 7626
KW  - Career Choice *Career Mobility Humans *Research Personnel
LA  - eng
N1  - 1476-4687 Comment Editorial England Nature. 2016 Oct 27;538(7626):427. doi: 10.1038/538427a.
PY  - 2016
SN  - 0028-0836
SP  - 427
ST  - Early-career researchers need fewer burdens and more support
T2  - Nature
TI  - Early-career researchers need fewer burdens and more support
VL  - 538
ID  - 2079
ER  - 

TY  - JOUR
AN  - 27680899
C1  - PubMed
DA  - Sep 29
DO  - 10.1038/537585a
DP  - NLM
ET  - 2016/09/30
IS  - 7622
KW  - Age Factors *Career Choice *Career Mobility *Job Satisfaction Publishing Research Personnel/*economics/*psychology *Science/education/organization & administration Workforce
LA  - eng
N1  - 1476-4687 Editorial England Nature. 2016 Sep 29;537(7622):585. doi: 10.1038/537585a.
PY  - 2016
SN  - 0028-0836
SP  - 585
ST  - Young researchers thrive in life after academia
T2  - Nature
TI  - Young researchers thrive in life after academia
VL  - 537
ID  - 2123
ER  - 

TY  - JOUR
AN  - 27652548
C1  - PubMed
DA  - Sep 22
DO  - 10.1038/537466a
DP  - NLM
ET  - 2016/09/23
IS  - 7621
KW  - Brazil *Career Choice China Communication Barriers *Federal Government India Japan Kenya Poverty/statistics & numerical data Research Personnel/*economics/*education Russia *Science/economics *Social Class United Kingdom United States Universities/*economics/standards Workforce
LA  - eng
N1  - 1476-4687 Journal Article England Nature. 2016 Sep 22;537(7621):466-70. doi: 10.1038/537466a.
PY  - 2016
SN  - 0028-0836
SP  - 466-70
ST  - Is science only for the rich?
T2  - Nature
TI  - Is science only for the rich?
VL  - 537
ID  - 2135
ER  - 

TY  - JOUR
AN  - 27225080
C1  - PubMed
DA  - May 26
DO  - 10.1038/533438a
DP  - NLM
ET  - 2016/05/27
IS  - 7604
KW  - Budgets/statistics & numerical data Curriculum Education, Graduate Employment/*statistics & numerical data National Institutes of Health (U.S.)/economics Research Personnel/*economics/*statistics & numerical data Salaries and Fringe Benefits/*economics/*statistics & numerical data United States
LA  - eng
N1  - 1476-4687 Editorial England Nature. 2016 May 26;533(7604):438. doi: 10.1038/533438a.
PY  - 2016
SN  - 0028-0836
SP  - 438
ST  - Crunch time
T2  - Nature
TI  - Crunch time
VL  - 533
ID  - 2341
ER  - 

TY  - JOUR
DB  - Scopus
DO  - 10.1038/nj7617-491a
IS  - 7617
M3  - Note
N1  - Export Date: 15 October 2020
PY  - 2016
SP  - 491
ST  - Trade talk: Binational liaison
T2  - Nature
TI  - Trade talk: Binational liaison
UR  - https://www.scopus.com/inward/record.uri?eid=2-s2.0-84994831787&doi=10.1038%2fnj7617-491a&partnerID=40&md5=21209626d40c0ba2b87c1956dec88b53
VL  - 536
ID  - 13077
ER  - 

TY  - JOUR
AN  - 29072277
C1  - PubMed
DA  - Oct 25
DO  - 10.1038/550429a
DP  - NLM
ET  - 2017/10/27
IS  - 7677
KW  - Age Factors Career Mobility *Education, Graduate Employment/*statistics & numerical data/trends Job Satisfaction *Mentoring Research Personnel/*education/*supply & distribution Surveys and Questionnaires *Vocational Guidance
LA  - eng
N1  - 1476-4687 Editorial England Nature. 2017 Oct 25;550(7677):429. doi: 10.1038/550429a.
PY  - 2017
SN  - 0028-0836
SP  - 429
ST  - Many junior scientists need to take a hard look at their job prospects
T2  - Nature
TI  - Many junior scientists need to take a hard look at their job prospects
VL  - 550
ID  - 1528
ER  - 

TY  - JOUR
AB  - Looking back at the time spent in graduate school and postdoctoral training can be illuminating. We asked postdoctoral researchers to tell us what kind of advice they would give to their younger selves.
AN  - 28235189
C1  - PubMed
DA  - Feb 23
DO  - 10.1016/j.cell.2017.02.016
DP  - NLM
ET  - 2017/02/25
IS  - 5
KW  - Biomedical Research/economics/*education Career Choice *Career Mobility *Education, Graduate *Research Personnel Workforce
LA  - eng
N1  - 1097-4172 Journal Article United States Cell. 2017 Feb 23;168(5):745-748. doi: 10.1016/j.cell.2017.02.016.
PY  - 2017
SN  - 0092-8674
SP  - 745-748
ST  - Postdocs, What Would You Tell Your Younger Self?
T2  - Cell
TI  - Postdocs, What Would You Tell Your Younger Self?
VL  - 168
ID  - 1919
ER  - 

TY  - JOUR
AB  - A few years ago, I started my postdoc in a prominent biology lab at a top U.S. university, supported by a prestigious fellowship. I thought I was on track to become a professor. Instead, I am one of a number of female postdocs to leave the lab prematurely in recent years because of my supervisor's sexist behavior and the toxic lab environment she created. (Yes, she-women can be sexist, too, though I initially thought there would be little chance of facing sexism in a female professor's lab.) I am still committed to pursuing a scientific career and am transitioning to another lab. But I am driven to share my story because tolerating or fighting sexism should not be a rite of passage for female scientists.
AN  - WOS:000405391700050
DA  - Jul
IS  - 6347
N1  - [Anonymous] 1095-9203 Si
PY  - 2017
SN  - 0036-8075
SP  - 222-222
ST  - Academia needs to confront sexism
T2  - Science
TI  - Academia needs to confront sexism
UR  - <Go to ISI>://WOS:000405391700050
VL  - 357
ID  - 9362
ER  - 

TY  - JOUR
DB  - Scopus
DO  - 10.1038/nj7640-263b
IS  - 7640
M3  - Article
N1  - Export Date: 15 October 2020
PY  - 2017
SP  - 263
ST  - Salary: Postdoc penalty
T2  - Nature
TI  - Salary: Postdoc penalty
UR  - https://www.scopus.com/inward/record.uri?eid=2-s2.0-85081149813&doi=10.1038%2fnj7640-263b&partnerID=40&md5=5285d2d436f21961d9d5af5afba73f94
VL  - 542
ID  - 12775
ER  - 

TY  - JOUR
C2  - 28179681
DB  - Scopus
DO  - 10.1038/542137a
IS  - 7640
J2  - Nature
KW  - career
Editorial
human
priority journal
science
scientist
United States
computer interface
conflict
government
Islam
legislation and jurisprudence
lobbying
migration
organization
organization and management
personnel
uncertainty
Congresses as Topic
Dissent and Disputes
Emigration and Immigration
Federal Government
Research Personnel
User-Computer Interface
LA  - English
M3  - Editorial
N1  - Cited By :1
Export Date: 4 April 2022
CODEN: NATUA
PY  - 2017
SN  - 00280836 (ISSN)
SP  - 137
ST  - Academics must protest against Trump's travel ban-but they should do so productively
T2  - Nature
TI  - Academics must protest against Trump's travel ban-but they should do so productively
UR  - https://www.scopus.com/inward/record.uri?eid=2-s2.0-85012123751&doi=10.1038%2f542137a&partnerID=40&md5=28598acd7a8e7f0b5e0fbb3060fc4936
VL  - 542
ID  - 21226
ER  - 

TY  - JOUR
AN  - 30487620
C1  - PubMed
DA  - Nov
DO  - 10.1038/d41586-018-07529-0
DP  - NLM
ET  - 2018/11/30
IS  - 7733
KW  - Academies and Institutes/*legislation & jurisprudence Bullying/*prevention & control/psychology Female Humans Male *Research Research Personnel/*legislation & jurisprudence/*psychology Whistleblowing/legislation & jurisprudence/psychology *Careers *Research management
LA  - eng
N1  - 1476-4687 Editorial England Nature. 2018 Nov;563(7733):600. doi: 10.1038/d41586-018-07529-0.
PY  - 2018
SN  - 0028-0836
SP  - 600
ST  - Ban bullying in science
T2  - Nature
TI  - Ban bullying in science
VL  - 563
ID  - 845
ER  - 

TY  - JOUR
AN  - 30464279
C1  - PubMed
DA  - Nov
DO  - 10.1038/d41586-018-07479-7
DP  - NLM
ET  - 2018/11/23
IS  - 7732
KW  - Bullying/*prevention & control/*statistics & numerical data Emigration and Immigration/*legislation & jurisprudence Foreign Professional Personnel/*legislation & jurisprudence/*psychology/supply & distribution Interviews as Topic Mentors/psychology/*statistics & numerical data Research Personnel/legislation & jurisprudence/*psychology/supply & distribution United States *Careers *Research management
LA  - eng
N1  - 1476-4687 Editorial England Nature. 2018 Nov;563(7732):444. doi: 10.1038/d41586-018-07479-7.
PY  - 2018
SN  - 0028-0836
SP  - 444
ST  - Stop exploitation of foreign postdocs in the United States
T2  - Nature
TI  - Stop exploitation of foreign postdocs in the United States
VL  - 563
ID  - 857
ER  - 

TY  - JOUR
AN  - 30333587
C1  - PubMed
DA  - Oct
DO  - 10.1038/d41586-018-07049-x
DP  - NLM
ET  - 2018/10/20
IS  - 7727
KW  - Academies and Institutes *Congresses as Topic Female Humans Internationality Male Research Personnel/*psychology/*statistics & numerical data Sex Factors *Speech *Verbal Behavior *Careers *Conferences and meetings
LA  - eng
N1  - 1476-4687 Journal Article England Nature. 2018 Oct;562(7727):451. doi: 10.1038/d41586-018-07049-x.
PY  - 2018
SN  - 0028-0836
SP  - 451
ST  - Why fewer women than men ask questions at conferences
T2  - Nature
TI  - Why fewer women than men ask questions at conferences
VL  - 562
ID  - 922
ER  - 

TY  - JOUR
AB  - Part II of this series continues a focus on top female researchers in the stem cell field, with personal stories and reflections on career paths. Women play key roles as leaders in the field and with the International Society for Stem Cell Research. Part I was published in the September 2018 issue of Stem Cell Reports.
AN  - 30304695
C1  - PubMed
C2  - PMC6178846
DA  - Oct 9
DO  - 10.1016/j.stemcr.2018.09.011
DP  - NLM
ET  - 2018/10/12
IS  - 4
KW  - Career Mobility Female Humans Male Research Personnel Sexism *Stem Cell Research *Women
LA  - eng
N1  - 2213-6711 Journal Article Stem Cell Reports. 2018 Oct 9;11(4):843-846. doi: 10.1016/j.stemcr.2018.09.011.
PY  - 2018
SN  - 2213-6711
SP  - 843-846
ST  - Women in Stem Cell Science: Part II
T2  - Stem Cell Reports
TI  - Women in Stem Cell Science: Part II
VL  - 11
ID  - 936
ER  - 

TY  - JOUR
AB  - Female scientists play important leadership roles in the field and with the International Society for Stem Cell Research. We asked a number of these top researchers to share their personal stories and reflect on their career paths. Part II of this series will run in the October 2018 issue of Stem Cell Reports.
AN  - 30208303
C1  - PubMed
C2  - PMC6135921
DA  - Sep 11
DO  - 10.1016/j.stemcr.2018.08.017
DP  - NLM
ET  - 2018/09/13
IS  - 3
KW  - Career Mobility Female Humans Leadership *Research Personnel *Stem Cell Research Women, Working
LA  - eng
N1  - 2213-6711 Journal Article Stem Cell Reports. 2018 Sep 11;11(3):609-612. doi: 10.1016/j.stemcr.2018.08.017.
PY  - 2018
SN  - 2213-6711
SP  - 609-612
ST  - Women in Stem Cell Science: Part I
T2  - Stem Cell Reports
TI  - Women in Stem Cell Science: Part I
VL  - 11
ID  - 993
ER  - 

TY  - JOUR
AB  - Choosing a research topic is an important decision at any level. The choice shapes decisions about what graduate lab to join, which post-doctoral position to pursue, how to start an independent lab, and what companies might make good employers. The thing to remember is that "the choice" can, and perhaps should, be made many times during a career, and each time, it can take an exciting new turn. Lara Szewczak sat down with Amy Gladfelter and Tony Hyman to talk about what it takes for a researcher to pivot-to decide that they want to embark on a new line of research. What does it mean at different points in a career, and how can you motivate colleagues to follow? Annotated excerpts from this conversation are presented below, and the full conversation is available with the article online.
AN  - 30193104
C1  - PubMed
DA  - Sep 6
DO  - 10.1016/j.cell.2018.08.036
DP  - NLM
ET  - 2018/09/08
IS  - 6
KW  - Career Choice RNA/metabolism RNA Interference *Research
LA  - eng
N1  - 1097-4172 Interview United States Cell. 2018 Sep 6;174(6):1333-1336. doi: 10.1016/j.cell.2018.08.036.
PY  - 2018
SN  - 0092-8674
SP  - 1333-1336
ST  - Take a Deep Breath and Switch
T2  - Cell
TI  - Take a Deep Breath and Switch
VL  - 174
ID  - 998
ER  - 

TY  - JOUR
AN  - 30154551
C1  - PubMed
DA  - Sep
DO  - 10.1038/s41556-018-0190-4
DP  - NLM
ET  - 2018/08/30
IS  - 9
KW  - *Biomedical Research/history/trends *Career Choice Female *Gender Identity History, 20th Century History, 21st Century Humans *Research Personnel/history/trends *Women, Working/history Work-Life Balance
LA  - eng
N1  - 1476-4679 Editorial Historical Article Introductory Journal Article England Nat Cell Biol. 2018 Sep;20(9):993. doi: 10.1038/s41556-018-0190-4.
PY  - 2018
SN  - 1465-7392
SP  - 993
ST  - Celebrating women in science
T2  - Nat Cell Biol
TI  - Celebrating women in science
VL  - 20
ID  - 1029
ER  - 

TY  - JOUR
AN  - 30022141
C1  - PubMed
DA  - Jul
DO  - 10.1038/d41586-018-05745-2
DP  - NLM
ET  - 2018/07/20
IS  - 7714
KW  - *Biomedical Research Health Personnel *Research Personnel *Careers
LA  - eng
N1  - 1476-4687 Comment Editorial England Nature. 2018 Jul;559(7714):302. doi: 10.1038/d41586-018-05745-2.
PY  - 2018
SN  - 0028-0836
SP  - 302
ST  - Track the fate of postdocs to help the next generation of scientists
T2  - Nature
TI  - Track the fate of postdocs to help the next generation of scientists
VL  - 559
ID  - 1093
ER  - 

TY  - JOUR
AN  - 29991794
C1  - PubMed
DA  - Jul
DO  - 10.1038/d41586-018-05683-z
DP  - NLM
ET  - 2018/07/12
IS  - 7713
KW  - Academies and Institutes Age Factors Bullying/*prevention & control/statistics & numerical data Female Germany Humans Male Mentoring/*standards Mentors/*psychology Research Personnel/*psychology Societies, Scientific *Ethics *Research management
LA  - eng
N1  - 1476-4687 News England Nature. 2018 Jul;559(7713):151. doi: 10.1038/d41586-018-05683-z.
PY  - 2018
SN  - 0028-0836
SP  - 151
ST  - No place for bullies in science
T2  - Nature
TI  - No place for bullies in science
VL  - 559
ID  - 1112
ER  - 

TY  - JOUR
AN  - 29769685
C1  - PubMed
DA  - May
DO  - 10.1038/d41586-018-05142-9
DP  - NLM
ET  - 2018/05/18
IS  - 7705
KW  - Education, Graduate *Job Satisfaction Laboratories/*organization & administration *Leadership Mentoring/methods/standards Mentors/*psychology Research Personnel/education/*psychology Surveys and Questionnaires Workforce *Careers *Lab life *Research management
LA  - eng
N1  - 1476-4687 News England Nature. 2018 May;557(7705):293. doi: 10.1038/d41586-018-05142-9.
PY  - 2018
SN  - 0028-0836
SP  - 293
ST  - How to grow a healthy lab
T2  - Nature
TI  - How to grow a healthy lab
VL  - 557
ID  - 1198
ER  - 

TY  - JOUR
AN  - 29593324
C1  - PubMed
DA  - Apr
DO  - 10.1038/s41556-018-0085-4
DP  - NLM
ET  - 2018/03/30
IS  - 4
KW  - *Biomedical Research Burnout, Professional Humans Interpersonal Relations Job Description Leadership *Mental Health Mentors/psychology Occupational Stress/diagnosis/*etiology/*psychology Research Personnel/*psychology Risk Factors Students/*psychology Workload/psychology Workplace/*psychology
LA  - eng
N1  - 1476-4679 Editorial England Nat Cell Biol. 2018 Apr;20(4):363. doi: 10.1038/s41556-018-0085-4.
PY  - 2018
SN  - 1465-7392
SP  - 363
ST  - A PhD state of mind
T2  - Nat Cell Biol
TI  - A PhD state of mind
VL  - 20
ID  - 1279
ER  - 

TY  - JOUR
AN  - 29446391
C1  - PubMed
DA  - Feb 15
DO  - 10.1038/d41586-018-01850-4
DP  - NLM
ET  - 2018/02/16
IS  - 7692
KW  - Advertising/*methods Authorship *Career Choice *Communication Female Humans Intelligence Internship and Residency *Job Application *Language Leadership Male *Motivation Research Personnel/education/*psychology *Sex Characteristics Sex Factors Students/psychology Surveys and Questionnaires
LA  - eng
N1  - 1476-4687 Journal Article England Nature. 2018 Feb 15;554(7692):395. doi: 10.1038/d41586-018-01850-4.
PY  - 2018
SN  - 0028-0836
SP  - 395
ST  - Watch your language
T2  - Nature
TI  - Watch your language
VL  - 554
ID  - 1351
ER  - 

TY  - JOUR
AN  - 29371704
C1  - PubMed
DA  - Feb
DO  - 10.1038/s41556-018-0041-3
DP  - NLM
ET  - 2018/01/27
IS  - 2
KW  - *Education, Graduate Humans *Mentoring Mentors/psychology Molecular Biology/*education
LA  - eng
N1  - 1476-4679 Editorial England Nat Cell Biol. 2018 Feb;20(2):117. doi: 10.1038/s41556-018-0041-3.
PY  - 2018
SN  - 1465-7392
SP  - 117
ST  - Means and myths of mentoring
T2  - Nat Cell Biol
TI  - Means and myths of mentoring
VL  - 20
ID  - 1388
ER  - 

TY  - JOUR
AN  - 32094608
C1  - PubMed
DA  - Jan
DO  - 10.1038/d41586-018-00559-8
DP  - NLM
ET  - 2018/01/01
IS  - 7688
KW  - Careers Lab life
LA  - eng
N1  - 1476-4687 News England Nature. 2018 Jan;553(7688):369. doi: 10.1038/d41586-018-00559-8.
PY  - 2018
SN  - 0028-0836
SP  - 369
ST  - Support for US postdocs is growing slowly
T2  - Nature
TI  - Support for US postdocs is growing slowly
VL  - 553
ID  - 1425
ER  - 

TY  - JOUR
AN  - 31723298
C1  - PubMed
DA  - Nov
DO  - 10.1038/d41586-019-03489-1
DP  - NLM
ET  - 2019/11/15
IS  - 7782
KW  - Attention Education, Graduate Humans *Mental Health *Research Personnel *Careers *Lab life *Policy *Research management
LA  - eng
N1  - 1476-4687 Comment Editorial England Nature. 2019 Nov;575(7782):257-258. doi: 10.1038/d41586-019-03489-1.
PY  - 2019
SN  - 0028-0836
SP  - 257-258
ST  - The mental health of PhD researchers demands urgent attention
T2  - Nature
TI  - The mental health of PhD researchers demands urgent attention
VL  - 575
ID  - 342
ER  - 

TY  - JOUR
AN  - 31488911
C1  - PubMed
DA  - Oct
DO  - 10.1038/s41568-019-0204-y
DP  - NLM
ET  - 2019/09/07
IS  - 10
KW  - Biomedical Research/*organization & administration *Career Choice Congresses as Topic Female Humans Male Medical Oncology/*organization & administration Mentors Neoplasms/*therapy *Research Personnel Sexism Women, Working
LA  - eng
N1  - 1474-1768 Editorial England Nat Rev Cancer. 2019 Oct;19(10):539. doi: 10.1038/s41568-019-0204-y.
PY  - 2019
SN  - 1474-175x
SP  - 539
ST  - Changing mindsets
T2  - Nat Rev Cancer
TI  - Changing mindsets
VL  - 19
ID  - 428
ER  - 

TY  - JOUR
AN  - 31462802
C1  - PubMed
DA  - Aug
DO  - 10.1038/d41586-019-02561-0
DP  - NLM
ET  - 2019/08/30
IS  - 7771
KW  - Age Factors *Faculty Financing, Organized/organization & administration Mentoring/organization & administration/standards Punishment Research Personnel/*economics Research Support as Topic/*organization & administration Sexism/economics/prevention & control United Kingdom Universities/*economics/*organization & administration *Careers *Funding *Medical research *Research management
LA  - eng
N1  - 1476-4687 Editorial England Nature. 2019 Aug;572(7771):563. doi: 10.1038/d41586-019-02561-0.
PY  - 2019
SN  - 0028-0836
SP  - 563
ST  - Younger scientists need better support
T2  - Nature
TI  - Younger scientists need better support
VL  - 572
ID  - 439
ER  - 

TY  - JOUR
AN  - 31312068
C1  - PubMed
DA  - Jul
DO  - 10.1038/d41586-019-02180-9
DP  - NLM
ET  - 2019/07/18
IS  - 7765
KW  - China/ethnology Conflict of Interest/legislation & jurisprudence *Cultural Diversity Foreign Professional Personnel/*legislation & jurisprudence Information Dissemination/legislation & jurisprudence *Intellectual Property *International Cooperation/legislation & jurisprudence Massachusetts National Institutes of Health (U.S.)/legislation & jurisprudence Research Personnel/*legislation & jurisprudence Security Measures/*legislation & jurisprudence Theft/*legislation & jurisprudence United States Universities/organization & administration *Ethics *Government *Intellectual-property rights *Research management
LA  - eng
N1  - 1476-4687 News England Nature. 2019 Jul;571(7765):297. doi: 10.1038/d41586-019-02180-9.
PY  - 2019
SN  - 0028-0836
SP  - 297
ST  - Diversity and international collaboration should not become casualties of anti-espionage policies
T2  - Nature
TI  - Diversity and international collaboration should not become casualties of anti-espionage policies
VL  - 571
ID  - 507
ER  - 

TY  - JOUR
AN  - 31092946
C1  - PubMed
DA  - May
DO  - 10.1038/d41586-019-01492-0
DP  - NLM
ET  - 2019/05/17
IS  - 7756
KW  - Congresses as Topic *Education, Graduate Humans Mental Disorders/prevention & control Mental Health/*statistics & numerical data Mentoring/standards Mentors/education/psychology Occupational Stress/prevention & control Research Personnel/*psychology Students/*psychology Work-Life Balance *Careers *Depression *Lab life
LA  - eng
N1  - 1476-4687 Editorial England Nature. 2019 May;569(7756):307. doi: 10.1038/d41586-019-01492-0.
PY  - 2019
SN  - 0028-0836
SP  - 307
ST  - Being a PhD student shouldn't be bad for your health
T2  - Nature
TI  - Being a PhD student shouldn't be bad for your health
VL  - 569
ID  - 586
ER  - 

TY  - JOUR
AN  - 31031091
C1  - PubMed
DA  - Jun
DO  - 10.1016/j.tim.2019.03.009
DP  - NLM
ET  - 2019/04/30
IS  - 6
LA  - eng
N1  - 1878-4380 Journal Article England Trends Microbiol. 2019 Jun;27(6):471-472. doi: 10.1016/j.tim.2019.03.009. Epub 2019 Apr 25.
PY  - 2019
SN  - 0966-842x
SP  - 471-472
ST  - What career advice do you give your grad students or postdocs?
T2  - Trends Microbiol
TI  - What career advice do you give your grad students or postdocs?
VL  - 27
ID  - 614
ER  - 

TY  - JOUR
AB  - PhDs, postdocs, fellows and newly appointed lecturers all fall into the category of early-career researchers (ECRs). The life of researchers in early stages of their career is far from straightforward. Funding is a huge barrier for many ECRs looking to make the next step in their career, but it's not the only challenge. It is important that we recognize, support and reward their development. This feature sees ECRs at different stages discuss their experiences and tips for success.
AN  - 30730210
C1  - PubMed
DA  - Jan
DO  - 10.2144/btn-2018-0182
DP  - NLM
ET  - 2019/02/08
IS  - 1
KW  - *Biomedical Research Career Mobility Humans *Research Personnel Social Networking
LA  - eng
N1  - 1940-9818 News England Biotechniques. 2019 Jan;66(1):9-11. doi: 10.2144/btn-2018-0182.
PY  - 2019
SN  - 0736-6205
SP  - 9-11
ST  - How to transition from 'early career' to 'established'
T2  - Biotechniques
TI  - How to transition from 'early career' to 'established'
VL  - 66
ID  - 739
ER  - 

TY  - JOUR
AN  - 30710148
C1  - PubMed
DA  - Feb
DO  - 10.1038/s41556-019-0283-8
DP  - NLM
ET  - 2019/02/03
IS  - 2
KW  - Biomedical Research/education/*standards *Career Choice *Career Mobility France Humans Population Dynamics Research Personnel/*statistics & numerical data United Kingdom United States
LA  - eng
N1  - 1476-4679 Editorial England Nat Cell Biol. 2019 Feb;21(2):113. doi: 10.1038/s41556-019-0283-8.
PY  - 2019
SN  - 1465-7392
SP  - 113
ST  - Championing scientist migration
T2  - Nat Cell Biol
TI  - Championing scientist migration
VL  - 21
ID  - 745
ER  - 

TY  - JOUR
AN  - 32908271
C1  - PubMed
DA  - Sep
DO  - 10.1038/d41586-020-02541-9
DP  - NLM
ET  - 2020/09/11
IS  - 7824
KW  - *Career Mobility *Coronavirus Infections/economics/epidemiology Economic Recession/trends Humans Mental Health/statistics & numerical data *Pandemics/economics *Pneumonia, Viral/economics/epidemiology Research Personnel/*economics/psychology/*statistics & numerical data Science/*economics Stress, Psychological/epidemiology Surveys and Questionnaires *Uncertainty Universities/economics *Careers *Education *Funding *Lab life *Policy
LA  - eng
N1  - 1476-4687 Editorial England Nature. 2020 Sep;585(7824):160. doi: 10.1038/d41586-020-02541-9.
PY  - 2020
SN  - 0028-0836
SP  - 160
ST  - Postdocs in crisis: science cannot risk losing the next generation
T2  - Nature
TI  - Postdocs in crisis: science cannot risk losing the next generation
VL  - 585
ID  - 72
ER  - 

TY  - JOUR
AN  - 32616929
C1  - PubMed
DA  - Jul
DO  - 10.1038/s41592-020-0908-7
DP  - NLM
ET  - 2020/07/04
IS  - 7
KW  - *African Americans Humans *Racism *Research Personnel
LA  - eng
N1  - 1548-7105 Editorial United States Nat Methods. 2020 Jul;17(7):645. doi: 10.1038/s41592-020-0908-7.
PY  - 2020
SN  - 1548-7091
SP  - 645
ST  - Why Black lives matter in science
T2  - Nat Methods
TI  - Why Black lives matter in science
VL  - 17
ID  - 131
ER  - 

TY  - JOUR
AN  - 32145182
C1  - PubMed
DA  - Mar 11
DO  - 10.1016/j.chom.2020.02.013
DP  - NLM
ET  - 2020/03/08
IS  - 3
KW  - Career Choice Female Humans Leadership Microbiology/*organization & administration Research Personnel *Sexism
LA  - eng
N1  - 1934-6069 Journal Article United States Cell Host Microbe. 2020 Mar 11;27(3):322-324. doi: 10.1016/j.chom.2020.02.013. Epub 2020 Mar 6.
PY  - 2020
SN  - 1931-3128
SP  - 322-324
ST  - Gender Inclusion in Microbial Sciences
T2  - Cell Host Microbe
TI  - Gender Inclusion in Microbial Sciences
VL  - 27
ID  - 235
ER  - 

TY  - JOUR
AN  - 20864984
AU  - Aalbers, C. J. Groen, J. L. Sivapalaratnam, S.
C1  - PubMed
DA  - Sep 23
DO  - 10.1038/467401a
DP  - NLM
ET  - 2010/09/25
IS  - 7314
KW  - Age Factors *Community-Institutional Relations European Union Mentors *Research Personnel
LA  - eng
N1  - 1476-4687 Aalbers, Caroline J Groen, Justus L Sivapalaratnam, Suthesh Letter England Nature. 2010 Sep 23;467(7314):401. doi: 10.1038/467401a.
PY  - 2010
SN  - 0028-0836
SP  - 401
ST  - More outreach for young scientists
T2  - Nature
TI  - More outreach for young scientists
VL  - 467
ID  - 4668
ER  - 

TY  - JOUR
AN  - 30464273
AU  - Aalipour, A.
C1  - PubMed
DA  - Nov
DO  - 10.1038/d41586-018-07453-3
DP  - NLM
ET  - 2018/11/23
IS  - 7732
KW  - Competitive Behavior Laboratories/*organization & administration *Minority Groups *Power, Psychological Prejudice/*prevention & control Research Personnel/*organization & administration/psychology *Careers *Research management
LA  - eng
N1  - 1476-4687 Aalipour, Amin Letter England Nature. 2018 Nov;563(7732):473. doi: 10.1038/d41586-018-07453-3.
PY  - 2018
SN  - 0028-0836
SP  - 473
ST  - Lab life - when privileged are a minority, equity stands a chance
T2  - Nature
TI  - Lab life - when privileged are a minority, equity stands a chance
VL  - 563
ID  - 858
ER  - 

TY  - JOUR
AN  - WOS:000073241100004
AU  - Abbott, A.
N1  - Abbott, A S
PY  - 1998
SN  - 0028-0836
SP  - 4-5
ST  - Postdocs protest against poor career prospects
T2  - Nature
TI  - Postdocs protest against poor career prospects
UR  - <Go to ISI>://WOS:000073241100004
ID  - 10673
ER  - 

TY  - JOUR
AN  - 15295562
AU  - Abbott, A.
C1  - PubMed
DA  - Aug 5
DO  - 10.1038/430599a
DP  - NLM
ET  - 2004/08/06
IS  - 7000
KW  - *Career Mobility Germany Research Personnel/*economics/education/*legislation & jurisprudence
LA  - eng
N1  - 1476-4687 Abbott, Alison News England Nature. 2004 Aug 5;430(7000):599. doi: 10.1038/430599a.
PY  - 2004
SN  - 0028-0836
SP  - 599
ST  - Court ruling upsets hopes for career reforms
T2  - Nature
TI  - Court ruling upsets hopes for career reforms
VL  - 430
ID  - 6565
ER  - 

TY  - JOUR
AN  - 24476869
AU  - Abbott, A.
C1  - PubMed
DA  - Jan 30
DO  - 10.1038/505599a
DP  - NLM
ET  - 2014/01/31
IS  - 7485
KW  - European Union/organization & administration *Federal Government Internationality *Research Personnel Science/economics/education/*organization & administration Societies, Scientific/economics Ukraine Workforce
LA  - eng
N1  - 1476-4687 Abbott, Alison News England Nature. 2014 Jan 30;505(7485):599. doi: 10.1038/505599a.
PY  - 2014
SN  - 0028-0836
SP  - 599
ST  - Ukrainian scientists in forefront of protest
T2  - Nature
TI  - Ukrainian scientists in forefront of protest
VL  - 505
ID  - 3457
ER  - 

TY  - JOUR
AN  - 25567259
AU  - Abbott, A.
C1  - PubMed
DA  - Jan 8
DO  - 10.1038/517127a
DP  - NLM
ET  - 2015/01/09
IS  - 7533
KW  - Economic Recession Greece Personnel Selection Politics Research Personnel/economics/psychology Science/*economics/*organization & administration/standards Workforce
LA  - eng
N1  - 1476-4687 Abbott, Alison News England Nature. 2015 Jan 8;517(7533):127-8. doi: 10.1038/517127a.
PY  - 2015
SN  - 0028-0836
SP  - 127-8
ST  - Greek science haunted by hydra of problems
T2  - Nature
TI  - Greek science haunted by hydra of problems
VL  - 517
ID  - 3060
ER  - 

TY  - JOUR
AN  - 27443716
AU  - Abbott, A.
C1  - PubMed
DA  - Jul 21
DO  - 10.1038/535333a
DP  - NLM
ET  - 2016/07/23
IS  - 7612
KW  - European Union/economics Greece *Research Personnel/psychology *Research Support as Topic Science/economics/*organization & administration Workforce
LA  - eng
N1  - 1476-4687 Abbott, Alison News England Nature. 2016 Jul 21;535(7612):333. doi: 10.1038/535333a.
PY  - 2016
SN  - 0028-0836
SP  - 333
ST  - First Greek science agency is rare source of joy for beleaguered researchers
T2  - Nature
TI  - First Greek science agency is rare source of joy for beleaguered researchers
VL  - 535
ID  - 2244
ER  - 

TY  - CHAP
A2  - Chova, L. G. Martinez, A. L. Torres, I. C.
AB  - Egypt has about 7,752 students who received doctoral degree in 2014, up to 4,331 in 2012, yet around 0.2% of the Egyptian national income is being spent on scientific research. The universities' budgets are strained by the large enrolment of students in undergraduate and postgraduate programs that even non-governmental universities have started to seek international funding as well as collaborations with the private sector to support research projects(1). The Research Grants (RGs) program, initiated by the Bibliotheca Alexandrina, seeks out generation of creative and innovative research. It recognizes the existence of a pool of untapped potential available in young researchers all over Egypt eager to collaborate with international institutions, however lack the process needed for such collaboration. The objective of the RGs program is to support outstanding young postdoctoral Egyptian researchers who perform cutting edge research and undertake collaborative investigation approaches across the science and technology spectrum, by offering them postdoctoral research grants as well as help them establish connections with Egyptian and International scientists and researchers. Initiated in 2004, a total of 48 researchers have been granted the BA RGs. This work presents the RG program as a model for researchers' support and research advancement. It also investigated its impact on researchers careers' progress using quantitative and qualitative methods including questionnaires and interviews. Not only it highlights the benefits to researchers, it also sheds light on the difficulties faced by researchers during the application process, opportunities for program improvement as well as obstacles researchers face to fund their ideas.
AN  - WOS:000417330208016
AU  - Abdelrassoul, M. Elwakil, M. Allam, E. Elgamal, H. El-Faham, M.
N1  - Abdelrassoul, M. Elwakil, M. Allam, E. Elgamal, H. El-Faham, M. 9th Annual International Conference of Education, Research and Innovation (iCERi) Nov 14-16, 2016 Seville, SPAIN 2340-1095
PY  - 2016
SN  - 978-84-617-5895-1
SP  - 8107-8112
ST  - A CASE STUDY OF THE BIBLIOTHECA ALEXANDRINA RESEARCH GRANTS PROGRAM FOR YOUNG EGYPTIAN SCIENTISTS: LESSONS LEARNED
T2  - Iceri2016: 9th International Conference of Education, Research and Innovation
T3  - ICERI Proceedings
TI  - A CASE STUDY OF THE BIBLIOTHECA ALEXANDRINA RESEARCH GRANTS PROGRAM FOR YOUNG EGYPTIAN SCIENTISTS: LESSONS LEARNED
UR  - <Go to ISI>://WOS:000417330208016
ID  - 9648
ER  - 

TY  - JOUR
AN  - 27366801
AU  - Abela, I. A. Beer, J. H.
C1  - PubMed
DA  - Mar 1
DP  - NLM
ET  - 2016/07/02
IS  - 9
KW  - Biomedical Research Cardiology/*education Checklist *Education, Medical Humans *Mentoring
LA  - eng
N1  - 1522-9645 Abela, I A Beer, J H Journal Article England Eur Heart J. 2016 Mar 1;37(9):735-7.
PY  - 2016
SN  - 0195-668x
SP  - 735-7
ST  - CardioPulse: Mentoring young physician-scientists. A Position and Practice Guide by a Young MD/PhD and a Department Head
T2  - Eur Heart J
TI  - CardioPulse: Mentoring young physician-scientists. A Position and Practice Guide by a Young MD/PhD and a Department Head
VL  - 37
ID  - 2277
ER  - 

TY  - JOUR
AB  - BACKGROUND: The MD program of the Harvard-MIT Division of Health Sciences and Technology was founded in 1970. One of its goals was the application of the academic resources of the two universities to the education of leaders in academic medicine and biomedical sciences. METHODS: The first MD class was admitted in 1971. Prerequisites for admission are a strong background in quantitative sciences and demonstrated interest in research. Research and a thesis are obligatory. Enrollment in a PhD program is elective. Questionnaires were sent to 293 alumni who graduated from the MD program between 1975 and 1988, followed up by letters and telephone calls. RESULTS: By 1988, 296 students had graduated, 207 with an MD only, 89 with MD-PhD degrees. Follow-up by questionnaires of 293 living graduates (92%), plus indirect data on 11 others, revealed that 212 (75%) held faculty appointments in 64 medical schools. Overall, 73.5% of respondents were engaged in research: 68% of MDs and 86% of MD-PhDs. One hundred and four (38%) respondents spent more than 50% of their time on research: 54 (29%) of MDs and 50 (60%) of MD-PhDs. Seventy-five percent of respondents were active in teaching. CONCLUSION: Our experience indicates that both an MD-PhD program and a research-oriented MD program are effective in producing physician-scientists and leaders in academic medicine.
AD  - Harvard-MIT Division of Health Sciences and Technology, Harvard Medical School, Boston, MA 02115, USA.
AN  - 9250000
AU  - Abelmann, W. H. Nave, B. D. Wilkerson, L.
C1  - PubMed
DA  - Jun
DP  - NLM
ET  - 1997/06/01
IS  - 5
KW  - Career Choice Curriculum Physicians/*supply & distribution Research Personnel/*supply & distribution United States
LA  - eng
N1  - Abelmann, W H Nave, B D Wilkerson, L Journal Article Research Support, Non-U.S. Gov't England J Investig Med. 1997 Jun;45(5):272-5.
PY  - 1997
SN  - 1081-5589 (Print) 1081-5589
SP  - 272-5
ST  - Generation of physician-scientists manpower: a follow-up study of the first 294 graduates of the Harvard-MIT Program of Health Sciences and Technology
T2  - J Investig Med
TI  - Generation of physician-scientists manpower: a follow-up study of the first 294 graduates of the Harvard-MIT Program of Health Sciences and Technology
VL  - 45
ID  - 7639
ER  - 

TY  - JOUR
AN  - 17751490
AU  - Abelson, P. H.
C1  - PubMed
DA  - Jun 5
DO  - 10.1126/science.144.3623.1181
DP  - NLM
ET  - 1964/06/05
IS  - 3623
LA  - eng
N1  - Abelson, P H Journal Article United States Science. 1964 Jun 5;144(3623):1181. doi: 10.1126/science.144.3623.1181.
PY  - 1964
SN  - 0036-8075 (Print) 0036-8075
SP  - 1181
ST  - Predoctoral and Postdoctoral Fellowships
T2  - Science
TI  - Predoctoral and Postdoctoral Fellowships
VL  - 144
ID  - 8625
ER  - 

TY  - CHAP
A2  - Molenaar, M. Woldai, T. Tempelman, S.
AB  - "Erasmus Mundus External Co-operation Window" - student and academic staff exchange co-operation between Europe and Partner Countries - launched by the European Commission in December 2006 as a complement to the original Erasmus Mundus programme (EuropeAid/124352/C/ACT/Multi). The programme provides scholarships for third-country and European nationals/students to facilitate mobility of Undergraduate, Masters, Doctorate and Post-Doctoral students between partner countries and Europe, as well as exchange of Academic Staff for the purposes of teaching, training and research. The Erasmus Mundus External Co-operation Window (EM ECW) is a co-operation and mobility scheme in the area of higher education co-operation launched by the Europe Aid Cooperation Office and implemented by the Education, Culture and Audiovisual Executive Agency. The EM ECW objective is to achieve better understanding and mutual enrichment between the European Union (EU) and third countries in the field of higher education through promoting the exchange of persons, knowledge and skills at higher education level. This will be achieved through the promotion of partnerships and institutional co-operation exchanges between European Higher Education Institutions and Third Country institutions and a mobility scheme addressing student and academic exchanges. ITC coordinates the External Co-operation Window Lot 8, former Lot 7 (Iran, Iraq and Yemen) phases 1, 2 and 3 comprising 20 university partners (in Europe, Iran, Iraq and Yemen). In view of the implemented three successful phases of the ECW for the geographical window/Lot 8 and the prospects for new windows lunched this year by the EU for the Middle East region, in this paper we will highlight the opportunities and challenges experienced so far in higher education cooperation. The launch of the windows for the Middle East region and specifically the experience of the Lot 8 EM ECW exchange framework can be potentially considered as a framework for designing and developing other frameworks that can provide a better understanding of the challenges and prospects of the countries in the region and how we can deal with joint educational programmes in a good manner.
AN  - WOS:000341930300002
AU  - Abkar, A. Skidmore, A. Eelderink, L. Nijmeijer, R. Holtkamp, A.
N1  - Abkar, A. Skidmore, A. Eelderink, L. Nijmeijer, Raymond Holtkamp, Angelique Symposium on Cross-Border Education for Global Geo-Information of ISPRS-Mid-Term-Commission-VI Jun 02-04, 2010 Enschede, NETHERLANDS ISPRS Mid Term Commiss VI Skidmore, Andrew/0000-0002-7446-8429 2194-9034
PY  - 2010
SP  - 1-4
ST  - ERASMUS MUNDUS - EXTERNAL COOPERATION WINDOW AS A FRAMEWORK FOR HIGHER EDUCATION COOPERATION IN THE MIDDLE EAST REGION: OPPORTUNITIES AND CHALLENGES
T2  - Cross-Border Education for Global Geo-Information
T3  - International Archives of the Photogrammetry Remote Sensing and Spatial Information Sciences
TI  - ERASMUS MUNDUS - EXTERNAL COOPERATION WINDOW AS A FRAMEWORK FOR HIGHER EDUCATION COOPERATION IN THE MIDDLE EAST REGION: OPPORTUNITIES AND CHALLENGES
UR  - <Go to ISI>://WOS:000341930300002
VL  - 38
ID  - 10273
ER  - 

TY  - JOUR
AD  - Massachusetts General Hospital, Boston, Massachusetts, USA. aabu-yousif@partners.org
AN  - 20531344
AU  - Abu-Yousif, A. O. Hett, E. C. Skoczenski, A. M. Hasan, T.
C1  - PubMed
DA  - Jun
DO  - 10.1038/nbt0610-625
DP  - NLM
ET  - 2010/06/10
IS  - 6
KW  - *Biotechnology *Career Choice *Cooperative Behavior *Fellowships and Scholarships *Industry
LA  - eng
N1  - 1546-1696 Abu-Yousif, Adnan O Hett, Erik C Skoczenski, Ann M Hasan, Tayyaba Journal Article United States Nat Biotechnol. 2010 Jun;28(6):625-6. doi: 10.1038/nbt0610-625.
PY  - 2010
SN  - 1087-0156
SP  - 625-6
ST  - The ABC's of industry: a postdoc program provides a sneak peek into industry careers
T2  - Nat Biotechnol
TI  - The ABC's of industry: a postdoc program provides a sneak peek into industry careers
VL  - 28
ID  - 4756
ER  - 

TY  - JOUR
AB  - Engaging medical students in scholarly research activities and producing clinically competent and research-oriented medical workforces are essential demands, particularly in developing countries. Dual-degree MD-PhD programs offer simultaneous rigorous education in medicine and research, and train its graduates (physician-scientists) to successfully catalyze translational research evolutions. Literature fundamentally identifies dual-degree MD-PhD programs as the single most important, well-established, popular and influential programs toward commencing physician-scientist professions. While the physician-scientist population is alarmingly vanishing in the West with ongoing efforts to reverse this undesired trend, such population is largely nonexisting, unfortunately to start with, in Saudi Arabia. This is simply because no single dual-degree MBBS-PhD program is yet established in Saudi Arabia. Herein, we call on the Saudi Higher Education bodies to implement dual-degree MBBS-PhD programs with anticipated generation of competent physician-scientists in Saudi Arabia. To the best of our knowledge, this is the first ever report to call for such innovative implementation.
AD  - a Alfaisal University , Saudi Arabia.
AN  - 26984038
AU  - Abu-Zaid, A. Alamodi, A. A. Alkattan, W. Alkattan, K. Obeidat, A. S.
C1  - PubMed
DO  - 10.3109/0142159x.2016.1142509
DP  - NLM
ET  - 2016/03/18
KW  - Biomedical Research/*education Career Choice Education, Graduate/*organization & administration Humans Saudi Arabia Schools, Medical/*organization & administration Students, Medical
LA  - eng
N1  - 1466-187x Abu-Zaid, Ahmed Alamodi, Abdulhadi A Alkattan, Wael Alkattan, Khaled Obeidat, Akef S Journal Article England Med Teach. 2016;38 Suppl 1:S9-S11. doi: 10.3109/0142159X.2016.1142509.
PY  - 2016
SN  - 0142-159x
SP  - S9-s11
ST  - Dual-degree MBBS-PhD programs in Saudi Arabia: A call for implementation
T2  - Med Teach
TI  - Dual-degree MBBS-PhD programs in Saudi Arabia: A call for implementation
VL  - 38 Suppl 1
ID  - 2447
ER  - 

TY  - JOUR
AB  - Scientific mobility can stimulate entrepreneurship and intrapreneurship, acting as a catalyst for reducing imbalances between local and global science and the resulting socio-economic damage. This study evaluates both whether scientific mobility effectively promotes these concepts and the fundamental reasons to articulate effective policies for scientific mobility. Toward this end, a survey has been prepared following the methodology of Global Entrepreneurship Monitor (GEM) and current scientific literature. A total of 364 researchers involved in Spanish scientific mobility took part in the study: Spanish scientists abroad (135) and scientists returned to Spain (52), as mobile groups, and young researchers in Spain (177), as a group of scientists who could go abroad, but that have not yet begun to leave. The results demonstrate that scientific mobility does promote entrepreneurship and, especially intrapreneurship. Moreover, since permanent positions are scarce for these groups and their mobility decisions largely depend on job opportunities, the involved Spanish authorities and agents can improve scientific mobility by means suitable policies that make the most of this potential to the benefit of economic growth and job creation. © 2018 Aceituno-Aceituno et al. This is an open access article distributed under the terms of the Creative Commons Attribution License, which permits unrestricted use, distribution, and reproduction in any medium, provided the original author and source are credited.
AD  - Department of Business Administration and Management and Economics, Madrid Open University (MOU), Collado Villalba, Madrid, Spain Department of Criminology, Madrid Open University (MOU), Collado Villalba, Madrid, Spain Department of Signal Theory and Communications, Carlos III University of Madrid (UC3M), Leganes, Madrid, Spain
AU  - Aceituno-Aceituno, P. Danvila-del-Valle, J. García, A. G. Bousoño-Calzón, C.
C7  - e0201893
DB  - Scopus
DO  - 10.1371/journal.pone.0201893
IS  - 9
M3  - Article
N1  - Cited By :3 Export Date: 15 October 2020
PY  - 2018
ST  - Entrepreneurship, intrapreneurship and scientific mobility: The Spanish case
T2  - PLoS ONE
TI  - Entrepreneurship, intrapreneurship and scientific mobility: The Spanish case
UR  - https://www.scopus.com/inward/record.uri?eid=2-s2.0-85052878292&doi=10.1371%2fjournal.pone.0201893&partnerID=40&md5=84d2733c91dceb75ab991aec1bef9d37
VL  - 13
ID  - 11856
ER  - 

TY  - JOUR
AB  - This paper seeks to add to our understanding of the concept of "tied migration" through a grounded and essentially qualitative analysis of the experiences of highly skilled scientists moving within the European Union (EU). The propensity of the highly skilled to move and the consequences of this for individuals and their families vary significantly between different employment sectors. Progression in scientific careers demands a very high level of international mobility particularly in some national contexts. Whilst research suggests that young, single, women are at least as mobile as their male counterparts, levels of mobility amongst women scientists decline at doctoral and postdoctoral level. Locating the research findings within existing literature on "tied movers," the paper considers the nature and impact of partnering on the career decision making of male and female scientists. It concludes that the prevalence of dual science career couple situations (defined as situations in which both partners in a couple are employed in scientific research) reflects high levels of mobility and generates the kinds of tensions which result in the tendency of women to "exit" from science careers and/or fail to progress. The findings reported upon in this paper confirm recent work on dual-career situations in noting the persistence of "trailing" irrespective of the skill level of the female partner. It does, however, draw out some new issues. Firstly, the importance of considering the impact of mobility on the progression of trailing partners as opposed to simply engagement or salary. Secondly, in contradiction to recent work, the findings suggests that the impact of partnering (in comparison with parenting) has been underestimated when considering the mobility and career decision making of women in dual-career relationships. Although the paper is firmly grounded in the experiences of scientists, recent trends in European labour markets suggest that the pressure to attain international experience is beginning to shape career trajectories in many other employment sectors. © 2004 Elsevier Ltd. All rights reserved.
AD  - Ctr for Stud of Law/Policy Europe, University of Leeds, Leeds LS2 9JT, United Kingdom
AU  - Ackers, L.
DB  - Scopus
DO  - 10.1016/j.wsif.2004.03.001
IS  - 3
M3  - Article
N1  - Cited By :97 Export Date: 15 October 2020
PY  - 2004
SP  - 189-201
ST  - Managing relationships in peripatetic careers: Scientific mobility in the european union
T2  - Women's Studies International Forum
TI  - Managing relationships in peripatetic careers: Scientific mobility in the european union
UR  - https://www.scopus.com/inward/record.uri?eid=2-s2.0-4344695861&doi=10.1016%2fj.wsif.2004.03.001&partnerID=40&md5=bfcd884965e9014d6a6d7ae44134f7c8
VL  - 27
ID  - 17299
ER  - 

TY  - JOUR
AD  - Vivo Group, Concord, MA, United States Department of Discovery Research, Shire Human Genetic Therapies, Lexington, MA, United States Halloran Consulting Group, Waltham, MA, United States
AU  - Acton, G. Gómez-Yafal, A. Walsh, E.
DB  - Scopus
DO  - 10.1038/nbt.2245
IS  - 7
M3  - Article
N1  - Export Date: 15 October 2020
PY  - 2012
SP  - 585-587
ST  - From academic solos to industrial symphonies
T2  - Nature Biotechnology
TI  - From academic solos to industrial symphonies
UR  - https://www.scopus.com/inward/record.uri?eid=2-s2.0-84863702422&doi=10.1038%2fnbt.2245&partnerID=40&md5=a9c7028a7a7c773198acc722666ea055
VL  - 30
ID  - 14795
ER  - 

TY  - JOUR
AB  - The challenges facing a new independent group leader, principal investigator (PI) or university lecturer are formidable: secure funding, recruit staff and students, establish a research programme, give lectures, and carry out various administrative duties. Here we report the results of a survey of individuals appointed as new group leaders, PIs or university lecturers in the UK between 2012 and 2018. The concerns expressed include difficulties in recruiting PhD students, maintaining a good work-life balance and securing permanent positions. Gender differences were also found in relation to starting salary and success with research funding. We make recommendations to employers and funders to address some of these concerns, and offer advice to those applying for PI positions.
AD  - Stromal Immunology Group, MRC Laboratory for Molecular Cell Biology, University College London, London, United Kingdom. Sheffield Methods Institute, University of Sheffield, Sheffield, United Kingdom. Sheffield Cancer Centre, Department of Oncology and Metabolism, University of Sheffield, Sheffield, United Kingdom. Sheffield Institute for Translational Neuroscience, University of Sheffield, Sheffield, United Kingdom.
AN  - 31538616
AU  - Acton, S. E. Bell, A. J. Toseland, C. P. Twelvetrees, A.
C1  - PubMed
C2  - PMC6754206
DA  - Sep 20
DO  - 10.7554/eLife.46827
DP  - NLM
ET  - 2019/09/21
KW  - Biomedical Research/*organization & administration *Career Choice *Career Mobility Female Humans Male *Research Personnel Surveys and Questionnaires United Kingdom Universities *NewPI *careers in science *fellowships *gender equality *none *science policy *universities
LA  - eng
N1  - 2050-084x Acton, Sophie E Orcid: 0000-0003-2704-716x Bell, Andrew Jd Orcid: 0000-0002-8268-5853 Toseland, Christopher P Orcid: 0000-0002-1641-7535 Twelvetrees, Alison Orcid: 0000-0002-1796-1508 MR/M020606/1/MRC_/Medical Research Council/United Kingdom Journal Article Research Support, Non-U.S. Gov't Elife. 2019 Sep 20;8:e46827. doi: 10.7554/eLife.46827.
PY  - 2019
SN  - 2050-084x
ST  - A survey of new PIs in the UK
T2  - Elife
TI  - A survey of new PIs in the UK
VL  - 8
ID  - 412
ER  - 

TY  - JOUR
AD  - Fred Hutchinson Cancer Research Center, School of Medicine, University of Washington, Seattle, WA, United States
AU  - Adair, J. E.
AU  - Weitzman, M. D.
C2  - 25082084
DB  - Scopus
DO  - 10.1038/mt.2014.119
IS  - 8
J2  - Mol. Ther.
KW  - American Society of Gene and Cell Therapy
career planning
editorial
human
interpersonal communication
leadership
medical education
medical society
medical student
model
postdoctoral education
professional competence
publication
scientist
speed dating model
biological therapy
gene therapy
medical research
organization
organization and management
United States
education program
human relation
professional development
Biomedical Research
Cell- and Tissue-Based Therapy
Genetic Therapy
Humans
Societies
LA  - English
M3  - Editorial
N1  - Cited By :2
Export Date: 4 April 2022
CODEN: MTOHC
Correspondence Address: Adair, J.E.; Fred Hutchinson Cancer Research Center, School of Medicine, University of Washington, Seattle, WA, United States
PY  - 2014
SN  - 15250016 (ISSN)
SP  - 1397-1398
ST  - Applying the speed-dating model and other approaches to foster future leaders for the American society of gene and cell therapy
T2  - Molecular Therapy
TI  - Applying the speed-dating model and other approaches to foster future leaders for the American society of gene and cell therapy
UR  - https://www.scopus.com/inward/record.uri?eid=2-s2.0-84905364913&doi=10.1038%2fmt.2014.119&partnerID=40&md5=5e961ea6abdccda7ec21c3464d925eeb
VL  - 22
ID  - 21234
ER  - 

TY  - JOUR
AN  - 31481786
AU  - Adam, D.
C1  - PubMed
DA  - Sep
DO  - 10.1038/d41586-019-02620-6
DP  - NLM
ET  - 2019/09/05
IS  - 7772
KW  - *Efficiency, Organizational Faculty/organization & administration/psychology Industry/*organization & administration Laboratories/*organization & administration Research/*organization & administration Research Personnel/*organization & administration/psychology *Software Time Management/methods/psychology Universities/*organization & administration *Careers *Lab life *Research management
LA  - eng
N1  - 1476-4687 Adam, David Journal Article England Nature. 2019 Sep;573(7772):151-153. doi: 10.1038/d41586-019-02620-6.
PY  - 2019
SN  - 0028-0836
SP  - 151-153
ST  - A project-management tool from the tech industry could benefit your lab
T2  - Nature
TI  - A project-management tool from the tech industry could benefit your lab
VL  - 573
ID  - 431
ER  - 

TY  - JOUR
AB  - Regulatory science, a complex field which draws on science, law, and policy, is a growing discipline in medical-related applications. Competencies help define both a discipline and the criteria to measure high-quality learning experiences. This paper identifies competencies for regulatory science, how they were developed, and broader recommendations to enhance education and training in this burgeoning field, including a multifaceted training approach.
AD  - Clinical & Translational Science Institute, University of Rochester Medical Center, Rochester, New York, USA. Program for Regulatory Science & Medicine, Georgetown University, Washington, DC, USA. Department of Public Health Sciences, University of Rochester Medical Center, Rochester, New York, USA.
AN  - 26083660
AU  - Adamo, J. E. Wilhelm, E. E. Steele, S. J.
C1  - PubMed
C2  - PMC5351091
DA  - Oct
DO  - 10.1111/cts.12298
DP  - NLM
ET  - 2015/06/18
IS  - 5
KW  - Biomedical Research/*education/standards Consensus Curriculum *Device Approval/standards *Drug Approval Education, Professional/*methods/standards Guidelines as Topic Humans Professional Competence Program Development Program Evaluation Research Personnel/*education/standards United States *United States Food and Drug Administration/standards competencies regulatory science training translational science
LA  - eng
N1  - 1752-8062 Adamo, Joan E Wilhelm, Erin E Steele, Scott J U01 FD004319/FD/FDA HHS/United States UL1 TR000042/TR/NCATS NIH HHS/United States Consensus Development Conference Journal Article Research Support, N.I.H., Extramural Research Support, U.S. Gov't, P.H.S. Clin Transl Sci. 2015 Oct;8(5):615-8. doi: 10.1111/cts.12298. Epub 2015 Jun 17.
PY  - 2015
SN  - 1752-8054 (Print) 1752-8054
SP  - 615-8
ST  - Advancing a Vision for Regulatory Science Training
T2  - Clin Transl Sci
TI  - Advancing a Vision for Regulatory Science Training
VL  - 8
ID  - 2837
ER  - 

TY  - JOUR
AD  - Thomson Reuters, Leeds, UK. jonathan.adams@thomsonreuters. com
AN  - 23075965
AU  - Adams, J.
C1  - PubMed
DA  - Oct 18
DO  - 10.1038/490335a
DP  - NLM
ET  - 2012/10/19
IS  - 7420
KW  - Authorship Consensus *Cooperative Behavior *International Cooperation Public-Private Sector Partnerships Research/*organization & administration Research Personnel/*organization & administration Workforce
LA  - eng
N1  - 1476-4687 Adams, Jonathan Journal Article England Nature. 2012 Oct 18;490(7420):335-6. doi: 10.1038/490335a.
PY  - 2012
SN  - 0028-0836
SP  - 335-6
ST  - Collaborations: The rise of research networks
T2  - Nature
TI  - Collaborations: The rise of research networks
VL  - 490
ID  - 3959
ER  - 

TY  - JOUR
AB  - The future of evidence-based dentistry in developing Africa heavily depends on a sustainable establishment of a vibrant dentist-scientist workforce. A dentist scientist is saddled with the responsibility of carrying out robust cutting edge research projects that are inspired by clinical experience. Currently, there are no pipelines in place to systematically train such dentists, neither are there programs in place to allow trained African dentists choose such a career pathway. A dentist-scientist is a person who studied oral, dental, maxillofacial (or craniofacial) diseases, prevention, and population sciences (obtaining a medical degrees such as bachelor of dental surgery [BDS] or BChD) alone; or in combination with other advanced degrees such as doctor of dental surgery (DDS)/doctor of philosophy (PhD) or BDS/PhD. This situation has resulted in overdependence of African clinical practice on research findings from technologically advanced Western countries and a decline in clinical research capacity building. The career path of a dentist-scientist should involve research along the spectrum of basic biomedical sciences, translational, clinical and public health sciences. There are several factors responsible for the ultra-low count of dentist-scientist in the heterogeneous African communities such as: poor biomedical research infrastructure; lack of funding; absence of structured dentist scientist career pathways; lack of personnel, inter alia. Hence, this review hopes to discuss the opportunities of setting up a dentist-scientist training pathway in Africa (as obtains in most developed world settings), identify opportunities and prospects of developing an African dentist-scientist workforce, and finally discuss the challenges involved.
AD  - Department of of Oral and Maxillofacial Pathology, Faculty of Dentistry, University of the Western Cape, Republic of South Africa. Division of Dermatology, Faculty of Health Sciences, University of Cape Town, Cape Town, Republic of South Africa. Division of Health Sciences Education, Office of the Dean, Faculty of Health Sciences, University of the Free State, Bloemfontein, Republic of South Africa. Department of Oral Maxillo-Facial Surgery and Oral Pathology, Obafemi Awolowo University, Ile-Ife, Nigeria. Department of Oral Pathology, Radiology and Medicine, University of Iowa, Iowa City, IA, USA.
AN  - 30180506
AU  - Adeola, H. A. Adefuye, A. Soyele, O. Butali, A.
C1  - PubMed
C2  - PMC6127611
DA  - Sep
DO  - 10.3946/kjme.2018.93
DP  - NLM
ET  - 2018/09/06
IS  - 3
KW  - Africa *Biomedical Research *Capacity Building *Career Choice *Dentistry *Dentists *Developing Countries Humans Science Career choice Dental research Dentistry Dental education reported.
LA  - eng
N1  - 2005-7288 Adeola, Henry Ademola Adefuye, Anthonio Soyele, Olujide Butali, Azeez National Institute of Dental and Craniofacial Research/ Journal Article Korean J Med Educ. 2018 Sep;30(3):189-198. doi: 10.3946/kjme.2018.93. Epub 2018 Aug 27.
PY  - 2018
SN  - 2005-727X (Print) 2005-727x
SP  - 189-198
ST  - The dentist-scientist career pathway in Africa: opportunities and obstacles
T2  - Korean J Med Educ
TI  - The dentist-scientist career pathway in Africa: opportunities and obstacles
VL  - 30
ID  - 1010
ER  - 

TY  - JOUR
AN  - 31379326
AU  - Adepoju, P.
C1  - PubMed
DA  - Aug 3
DO  - 10.1016/s0140-6736(19)31766-0
DP  - NLM
ET  - 2019/08/06
IS  - 10196
KW  - Africa Cultural Characteristics Female Humans Male Research Personnel/psychology/*statistics & numerical data Sexism/*psychology/statistics & numerical data *Social Responsibility
LA  - eng
N1  - 1474-547x Adepoju, Paul Journal Article England Lancet. 2019 Aug 3;394(10196):373-374. doi: 10.1016/S0140-6736(19)31766-0.
PY  - 2019
SN  - 0140-6736
SP  - 373-374
ST  - Africa's poorly kept science gender gap secrets
T2  - Lancet
TI  - Africa's poorly kept science gender gap secrets
VL  - 394
ID  - 474
ER  - 

TY  - JOUR
AN  - WOS:000234132100028
AU  - Agres, T.
DA  - Jan
IS  - 1
N1  - Agres, T
PY  - 2006
SN  - 0890-3670
SP  - 80-80
ST  - New NIH career grants for foreign postdocs
T2  - Scientist
TI  - New NIH career grants for foreign postdocs
UR  - <Go to ISI>://WOS:000234132100028
VL  - 20
ID  - 10493
ER  - 

TY  - JOUR
AB  - The brain drain of professionals from low- and middle-income countries (LMICs) to developed countries is well documented and partially due to the challenges faced by biomedical researchers to establish themselves back at home, after training abroad. These challenges may result in the loss of highly trained individuals from LMICs and reduce the availability of local expertise to develop/inform best practices in health care and to direct locally relevant research. The path of training of LMIC researchers in high-income countries is well documented. However, strategies for a successful reintegration of biomedical researchers back to their home research institutions in LMICs are less clear. We report observations of workshops addressing repatriation needs of researchers returning to their home countries after training abroad during the American Society of Tropical Medicine and Hygiene (ASTMH) 2017 and 2018 annual meetings. Strategies proposed include maintaining connections with the home research institution, ideally through collaborations, planning 18 months ahead before returning with grants applications submitted, and engaging in networking throughout the training period. In addition to presenting our observations, we hope to build a network to facilitate this process, compile resources, and identify expertise within the ASTMH to develop robust strategies to allow young biomedical researchers to flourish in LMICs.
AD  - World Reference Center for Emerge, Emerging Viruses and Arboviruses, University of Texas, Medical Branch, Galveston, Texas. Institute of Endemic Diseases, University of Khartoum, Khartoum, Sudan. Albert Einstein College of Medicine, Bronx, New York. Emerging Diseases and Climate Change Research Unit, School of Public Health and Administration, Universidad Peruana Cayetano Heredia, Lima, Peru. Weill Cornell Medical College, New York, New York. Emergency Healthcare Consultants, Lagos, Nigeria.
AN  - 31912776
AU  - Ahmed, A. Daily, J. P. Lescano, A. G. Golightly, L. M. Fasina, A.
C1  - PubMed
C2  - PMC7056415 Allergy and Infectious Diseases of the National Institutes of Health (K24 AI110732). A. G. L. is sponsored by the training grant D43 TW007393 awarded by the Fogarty International Center of the U.S. National Institutes of Health. A. A. reports grants from the Royal Society of Tropical Medicine and Hygiene (RSTMH), the EMRO/TDR (ID no. SGS 18-87), and the Wellcome Trust Masters Fellowship in Public Health and Tropical Medicine (Grant no: 200068/Z/15/Z), outside the submitted work.
DA  - Mar
DO  - 10.4269/ajtmh.19-0674
DP  - NLM
ET  - 2020/01/09
IS  - 3
KW  - Africa South of the Sahara Biomedical Research/*economics/*education Career Choice Delivery of Health Care *Developing Countries *Health Resources Humans Latin America Research Personnel/*education Tropical Medicine/economics/*education
LA  - eng
N1  - 1476-1645 Ahmed, Ayman Daily, Johanna P Lescano, Andres G Golightly, Linnie M Fasina, Abiola K24 AI110732/AI/NIAID NIH HHS/United States D43 TW007393/TW/FIC NIH HHS/United States 200068/Z/15/Z/WT_/Wellcome Trust/United Kingdom Journal Article Research Support, N.I.H., Extramural Research Support, Non-U.S. Gov't Am J Trop Med Hyg. 2020 Mar;102(3):494-496. doi: 10.4269/ajtmh.19-0674.
PY  - 2020
SN  - 0002-9637 (Print) 0002-9637
SP  - 494-496
ST  - Challenges and Strategies for Biomedical Researchers Returning to Low- and Middle-Income Countries after Training
T2  - Am J Trop Med Hyg
TI  - Challenges and Strategies for Biomedical Researchers Returning to Low- and Middle-Income Countries after Training
VL  - 102
ID  - 292
ER  - 

TY  - JOUR
AN  - 32636516
AU  - Ahmed, M. A. Behbahani, A. H. Brückner, A. Charpentier, C. J. Morais, L. H. Mallory, S. Pool, A. H.
C1  - PubMed
DA  - Jul
DO  - 10.1038/d41586-020-02027-8
DP  - NLM
ET  - 2020/07/09
IS  - 7815
KW  - Emigration and Immigration/*legislation & jurisprudence Foreign Professional Personnel/*legislation & jurisprudence Internationality Research Personnel/*legislation & jurisprudence United States *Careers *Government
LA  - eng
N1  - 1476-4687 Ahmed, M Arslan Behbahani, Amir H Brückner, Adrian Charpentier, Caroline J Morais, Livia H Mallory, Stewart Pool, Allan-Hermann Letter England Nature. 2020 Jul;583(7815):202. doi: 10.1038/d41586-020-02027-8.
PY  - 2020
SN  - 0028-0836
SP  - 202
ST  - US visa changes leave postdocs like us in limbo
T2  - Nature
TI  - US visa changes leave postdocs like us in limbo
VL  - 583
ID  - 126
ER  - 

TY  - JOUR
AD  - California Institute of Technology, Pasadena, CA 91125, USA. California Institute of Technology, Pasadena, CA 91125, USA. amirhb@caltech.edu.
AN  - 32467383
AU  - Ahmed, M. A. Behbahani, A. H. Brückner, A. Charpentier, C. J. Morais, L. H. Mallory, S. Pool, A. H.
C1  - PubMed
DA  - May 29
DO  - 10.1126/science.abc5143
DP  - NLM
ET  - 2020/05/30
IS  - 6494
KW  - Academic Medical Centers Betacoronavirus *Coronavirus Infections Employment/*economics Fellowships and Scholarships/organization & administration Humans *Pandemics *Pneumonia, Viral Research Personnel/*economics Universities
LA  - eng
N1  - 1095-9203 Ahmed, M Arslan Behbahani, Amir H Brückner, Adrian Charpentier, Caroline J Morais, Livia H Mallory, Stewart Pool, Allan-Hermann Letter United States Science. 2020 May 29;368(6494):957-958. doi: 10.1126/science.abc5143.
PY  - 2020
SN  - 0036-8075
SP  - 957-958
ST  - The precarious position of postdocs during COVID-19
T2  - Science
TI  - The precarious position of postdocs during COVID-19
VL  - 368
ID  - 169
ER  - 

TY  - JOUR
AB  - Postdoctoral fellows (postdocs) play a crucial role in the research productivity of any country. The United States and China are the world's two largest economies and are ranked first and second in scientific research, as quantified by the number of annual publications. However, these two countries have contrasting postdoc standards and different amounts of funds allocated for research and development (R&D). We compare the number of postdocs, R&D fund allocation, and the number of annual publications of these two countries. We conclude that the United States has comparably higher postdoc standards, but limited growth in R&D funds during the last decade is making it increasingly hard for postdocs to find permanent jobs. Conversely, R&D funds have increased nearly tenfold in China, but postdoc standards remain low. We discuss the need to increase R&D funds in the United States and improve postdoc standards in China to maintain a thriving global postdoc community.
AN  - WOS:000364274100009
AU  - Ahmed, M. Z. Plotkin, D. Qiu, B. L. Kawahara, A. Y.
DA  - Nov
DO  - 10.1093/biosci/biv125
IS  - 11
N1  - Ahmed, Muhammad Z. Plotkin, David Qiu, Bao-Li Kawahara, Akito Y. 1525-3244
PY  - 2015
SN  - 0006-3568
SP  - 1088-1095
ST  - Postdocs in Science: A Comparison between China and the United States
T2  - Bioscience
TI  - Postdocs in Science: A Comparison between China and the United States
UR  - <Go to ISI>://WOS:000364274100009
VL  - 65
ID  - 9684
ER  - 

TY  - JOUR
AB  - Graduate and postdoctoral researchers regularly mentor undergraduate research (UR) students, yet the literature examining the mentoring practices of these researchers in UR settings is scarce. This study explored the mentoring practices of 17 experienced and highly valued graduate and postdoctoral researchers by conducting semi-structured interviews and analyzing the responses using cognitive apprenticeship (CA) theory. The mentoring practices used during different UR periods (i.e., teaching a literature review process, teaching technical content, training in lab skills or experimental techniques, assisting with data analysis, assisting in creating presentation slides or a poster, and assisting in writing a final report) were identified and classified according to CA principles. The study findings can assist graduate and postdoctoral researchers who are mentoring UR students and can contribute to the development of training programs on mentoring UR students.
AN  - WOS:000389147200015
AU  - Ahn, B.
IS  - 4
N1  - Ahn, Benjamin Ahn, Benjamin/AAM-2974-2020 Si
PY  - 2016
SN  - 0949-149X
SP  - 1691-1703
ST  - Applying the Cognitive Apprenticeship Theory to Examine Graduate and Postdoctoral Researchers' Mentoring Practices in Undergraduate Research Settings
T2  - International Journal of Engineering Education
TI  - Applying the Cognitive Apprenticeship Theory to Examine Graduate and Postdoctoral Researchers' Mentoring Practices in Undergraduate Research Settings
UR  - <Go to ISI>://WOS:000389147200015
VL  - 32
ID  - 9617
ER  - 

TY  - JOUR
AB  - Background Many undergraduate research (UR) students are mentored by graduate students or postdoctoral researchers, yet few studies have examined the mentoring knowledge, skills, and attributes (KSAs) of mentors in UR settings or assessed their beliefs about their mentoring KSAs. Purpose The purpose of this study was to identify important mentoring KSAs for graduate students and postdoctoral researchers who serve as mentors in engineering and science UR settings and to use these KSAs to develop a survey that mentors can use to assess their beliefs about their mentoring KSAs. Design/Method In Phase I of the study, semistructured interviews were conducted with one postdoctoral researcher and 16 graduate students who were recognized by their students as outstanding mentors. In Phase II, survey items were created from the results of Phase I for assessing the beliefs of graduate students and postdoctoral researchers about their mentoring KSAs. Results The study identified important mentoring KSAs and produced a 30-item survey that assesses the beliefs of mentors about their mentoring KSAs; the items are grouped into four factors: building a positive working relationship, recognizing individual student needs and personalizing the mentoring approach, monitoring students' daily tasks, and building a personal relationship with students. Conclusions The study findings can help graduate students and postdoctoral researchers to become better mentors in UR settings by identifying important mentoring KSAs and by enabling them to assess their beliefs about their mentoring KSAs.
AN  - WOS:000388620100006
AU  - Ahn, B. Cox, M. F.
DA  - Oct
DO  - 10.1002/jee.20129
IS  - 4
N1  - Ahn, Benjamin Cox, Monica F. Ahn, Benjamin/AAM-2974-2020 2168-9830
PY  - 2016
SN  - 1069-4730
SP  - 605-629
ST  - Knowledge, Skills, and Attributes of Graduate Student and Postdoctoral Mentors in Undergraduate Research Settings
T2  - Journal of Engineering Education
TI  - Knowledge, Skills, and Attributes of Graduate Student and Postdoctoral Mentors in Undergraduate Research Settings
UR  - <Go to ISI>://WOS:000388620100006
VL  - 105
ID  - 9503
ER  - 

TY  - JOUR
AN  - 19318763
AU  - Ahn, J. Nguyen, F. T. Mann, J. R. O'Banion, M. K.
C1  - PubMed
DA  - Apr
DO  - 10.1097/ACM.0b013e31819a82d2
DP  - NLM
ET  - 2009/03/26
IS  - 4
KW  - Biomedical Research/education Education, Medical, Graduate/*organization & administration Education, Medical, Undergraduate/*organization & administration Humans United States
LA  - eng
N1  - 1938-808x Ahn, Jaimo Nguyen, Freddy T Mann, Jason R O'Banion, M Kerry Comment Letter United States Acad Med. 2009 Apr;84(4):407; author reply 407-8. doi: 10.1097/ACM.0b013e31819a82d2.
PY  - 2009
SN  - 1040-2446
SP  - 407; author reply 407-8
ST  - Restructuring MD-PhD programs: career training or broad education?
T2  - Acad Med
TI  - Restructuring MD-PhD programs: career training or broad education?
VL  - 84
ID  - 5128
ER  - 

TY  - JOUR
AB  - PURPOSE: To collect national trainee-derived data about the educational process and experience of MD-PhD students. METHOD: Eight hundred sixty-eight MD-PhD students enrolled in 15 training programs nationally were surveyed in spring 2003 via a 29-item Web-based questionnaire. Closed-ended questions assessed students' opinions, attitudes, and goals concerning education and future careers, as well as demographic characteristics. Programs were categorized by size; students were categorized by stage of training. Statistical analyses included chi-square tests and ANOVAs. RESULTS: From 13 institutions, 492 questionnaires were received, for a 57.6% response rate. Generally, satisfaction with overall education was highest at the beginning of training, lowest during graduate school, and rebounded after the PhD. Students at smaller programs were less satisfied with information received regarding future residency/career choices and coordination between training stages. Later-stage students showed greater satisfaction in obtaining the philosophical goals of their education and a different array of clinical interests than early-stage students. A majority of students chose research as their future primary activity, academic centers as their primary practice setting, and disease oriented as their future primary research activity. Many students did not agree with the current working definition of a physician-scientist. CONCLUSIONS: Findings indicate that students have clinical interests that develop over time, a variety of future career goals, and ambivalence concerning the appropriate balance of clinical and research activities. This information may provide a basis for future improvements in the education of MD-PhDs in the United States and abroad.
AD  - Department of Orthopaedic Surgery, University of Pennsylvania School of Medicine, Philadelphia, Pennsylvania 19104, USA. jaimo_ahn@stanfordalumni.org
AN  - 17595558
AU  - Ahn, J. Watt, C. D. Man, L. X. Greeley, S. A. Shea, J. A.
C1  - PubMed
DA  - Jul
DO  - 10.1097/ACM.0b013e318065b907
DP  - NLM
ET  - 2007/06/28
IS  - 7
KW  - Adult *Attitude Biomedical Research/*education *Education, Graduate *Education, Medical Female *Goals Humans Male Surveys and Questionnaires
LA  - eng
N1  - Ahn, Jaimo Watt, Christopher D Man, Li-Xing Greeley, Siri Atma W Shea, Judy A Journal Article Multicenter Study Research Support, Non-U.S. Gov't United States Acad Med. 2007 Jul;82(7):633-45. doi: 10.1097/ACM.0b013e318065b907.
PY  - 2007
SN  - 1040-2446 (Print) 1040-2446
SP  - 633-45
ST  - Educating future leaders of medical research: analysis of student opinions and goals from the MD-PhD SAGE (Students' Attitudes, Goals, and Education) survey
T2  - Acad Med
TI  - Educating future leaders of medical research: analysis of student opinions and goals from the MD-PhD SAGE (Students' Attitudes, Goals, and Education) survey
VL  - 82
ID  - 5669
ER  - 

TY  - JOUR
AB  - Postdoctoral positions in biology education research (BER) are becoming increasingly common as the field grows. However, many life science graduate students are unaware of these positions or do not understand what these positions entail or the careers with which they align. In this essay, we use a backward-design approach to inform life science graduate students of postdoctoral opportunities in BER. Beginning with the end in mind, we first discuss the types of careers to which BER postdoctoral positions lead. We then discuss the different types of BER postdoctoral positions, drawing on our own experiences and those of faculty mentors. Finally, we discuss activities in which life science graduate students can engage that will help them gauge whether BER aligns with their research interests and develop skills to be competitive for BER postdoctoral positions.
AD  - Department of Biological Sciences, University of New Hampshire, Durham, NH 03824 melissa.aikens@unh.edu. Department of Ecology and Evolution, University of Colorado, Boulder, CO 80309. Department of Genetics, University of Georgia, Athens, GA 30602. School of Biological Sciences, University of Nebraska, Lincoln, NE 68588. Department of Biology, Florida International University, Miami, FL 33199. **Division of Biological Sciences, University of California, San Diego, La Jolla, CA 92093. Office of the Vice Provost for Teaching and Learning, Stanford University, Stanford, CA 94305.
AN  - 27856554
AU  - Aikens, M. L. Corwin, L. A. Andrews, T. C. Couch, B. A. Eddy, S. L. McDonnell, L. Trujillo, G.
C1  - PubMed
C2  - PMC5132377
DA  - Winter
DO  - 10.1187/cbe.16-03-0130
DP  - NLM
ET  - 2016/11/20
IS  - 4
KW  - Biology/*education Decision Making *Education, Graduate Humans Internet *Research *Students *Teaching
LA  - eng
N1  - 1931-7913 Aikens, Melissa L Corwin, Lisa A Andrews, Tessa C Couch, Brian A Eddy, Sarah L McDonnell, Lisa Trujillo, Gloriana Journal Article CBE Life Sci Educ. 2016 Winter;15(4):es10. doi: 10.1187/cbe.16-03-0130.
PY  - 2016
SN  - 1931-7913
ST  - A Guide for Graduate Students Interested in Postdoctoral Positions in Biology Education Research
T2  - CBE Life Sci Educ
TI  - A Guide for Graduate Students Interested in Postdoctoral Positions in Biology Education Research
VL  - 15
ID  - 2039
ER  - 

TY  - JOUR
AB  - Participating in undergraduate research with mentorship from faculty may be particularly important for ensuring the persistence of women and minority students in science. Yet many life science undergraduates at research universities are mentored by graduate or postdoctoral researchers (i.e., postgraduates). We surveyed a national sample of undergraduate life science researchers about the mentoring structure of their research experiences and the outcomes they realized from participating in research. We observed two common mentoring structures: an open triad with undergraduate-postgraduate and postgraduate-faculty ties but no undergraduate-faculty tie, and a closed triad with ties among all three members. We found that men and underrepresented minority (URM) students are significantly more likely to report a direct tie to their faculty mentors (closed triad) than women, white, and Asian students. We also determined that mentoring structure was associated with differences in student outcomes. Women's mentoring structures were associated with their lower scientific identity, lower intentions to pursue a science, technology, engineering, and mathematics (STEM) PhD, and lower scholarly productivity. URM students' mentoring structures were associated with higher scientific identity, greater intentions to pursue a STEM PhD, and higher scholarly productivity. Asian students reported lower scientific identity and intentions to pursue a STEM PhD, which were unrelated to their mentoring structures.
AD  - Department of Biological Sciences, University of New Hampshire, Durham, NH 03824. Department of Psychology, University of Georgia, Athens, GA 30602. Department of Biochemistry & Molecular Biology, University of Georgia, Athens, GA 30602. Department of Biology, University of North Carolina at Chapel Hill, Chapel Hill, NC 27599. Department of Educational Psychology, University of Texas at Austin, Austin, TX 78712. Department of Biochemistry & Molecular Biology, University of Georgia, Athens, GA 30602 eldolan@uga.edu.
AN  - 28550078
AU  - Aikens, M. L. Robertson, M. M. Sadselia, S. Watkins, K. Evans, M. Runyon, C. R. Eby, L. T. Dolan, E. L.
C1  - PubMed
C2  - PMC5459252
DA  - Summer
DO  - 10.1187/cbe.16-07-0211
DP  - NLM
ET  - 2017/05/28
IS  - 2
KW  - Female *Gender Identity Humans Male *Mentoring *Mentors Minority Groups/*education Research/*education Students/*psychology Universities
LA  - eng
N1  - 1931-7913 Aikens, Melissa L Robertson, Melissa M Sadselia, Sona Watkins, Keiana Evans, Mara Runyon, Christopher R Eby, Lillian T Dolan, Erin L Journal Article CBE Life Sci Educ. 2017 Summer;16(2):ar34. doi: 10.1187/cbe.16-07-0211.
PY  - 2017
SN  - 1931-7913
ST  - Race and Gender Differences in Undergraduate Research Mentoring Structures and Research Outcomes
T2  - CBE Life Sci Educ
TI  - Race and Gender Differences in Undergraduate Research Mentoring Structures and Research Outcomes
VL  - 16
ID  - 1778
ER  - 

TY  - JOUR
AB  - Undergraduate researchers at research universities are often mentored by graduate students or postdoctoral researchers (referred to collectively as "postgraduates") and faculty, creating a mentoring triad structure. Triads differ based on whether the undergraduate, postgraduate, and faculty member interact with one another about the undergraduate's research. Using a social capital theory framework, we hypothesized that different triad structures provide undergraduates with varying resources (e.g., information, advice, psychosocial support) from the postgraduates and/or faculty, which would affect the undergraduates' research outcomes. To test this, we collected data from a national sample of undergraduate life science researchers about their mentoring triad structure and a range of outcomes associated with research experiences, such as perceived gains in their abilities to think and work like scientists, science identity, and intentions to enroll in a PhD program. Undergraduates mentored by postgraduates alone reported positive outcomes, indicating that postgraduates can be effective mentors. However, undergraduates who interacted directly with faculty realized greater outcomes, suggesting that faculty interaction is important for undergraduates to realize the full benefits of research. The "closed triad," in which undergraduates, postgraduates, and faculty all interact directly, appeared to be uniquely beneficial; these undergraduates reported the highest gains in thinking and working like a scientist.
AD  - Department of Biological Sciences, University of New Hampshire, Durham, NH 03824 melissa.aikens@unh.edu. Department of Biochemistry & Molecular Biology, University of Georgia, Athens, GA 30602. Department of Biology, University of North Carolina at Chapel Hill, Chapel Hill, NC 27599. Department of Psychology, University of Georgia, Athens, GA 30602. Texas Institute for Discovery Education in Science, College of Natural Sciences, University of Texas at Austin, Austin, TX 78712.
AN  - 27174583
AU  - Aikens, M. L. Sadselia, S. Watkins, K. Evans, M. Eby, L. T. Dolan, E. L.
C1  - PubMed
C2  - PMC4909338
DA  - Summer
DO  - 10.1187/cbe.15-10-0208
DP  - NLM
ET  - 2016/05/14
IS  - 2
KW  - Biological Science Disciplines/*education Educational Measurement *Empirical Research Faculty/*education Female Humans Male *Mentoring Models, Educational Research Personnel/*education *Social Capital Students *Universities
LA  - eng
N1  - 1931-7913 Aikens, Melissa L Sadselia, Sona Watkins, Keiana Evans, Mara Eby, Lillian T Dolan, Erin L Journal Article Research Support, U.S. Gov't, Non-P.H.S. CBE Life Sci Educ. 2016 Summer;15(2):ar16. doi: 10.1187/cbe.15-10-0208.
PY  - 2016
SN  - 1931-7913
ST  - A Social Capital Perspective on the Mentoring of Undergraduate Life Science Researchers: An Empirical Study of Undergraduate-Postgraduate-Faculty Triads
T2  - CBE Life Sci Educ
TI  - A Social Capital Perspective on the Mentoring of Undergraduate Life Science Researchers: An Empirical Study of Undergraduate-Postgraduate-Faculty Triads
VL  - 15
ID  - 2369
ER  - 

TY  - JOUR
AB  - In 2015, a nation-wide effort was launched to track the careers of over 10,000 MD-PhD program graduates. Data were obtained by surveys sent to alumni, inquiries sent to program directors, and searches in American Association of Medical Colleges (AAMC) databases. Here, we present an analysis of the data, focusing on the impact of sex, race, and ethnicity on career outcomes. The results show that diversity among trainees has increased since the earliest MD-PhD programs, although it still lags considerably behind the US population. Training duration, which includes time to graduation as well as time to first independent position, was similar for men and women and for minority and nonminority alumni, as were most choices of medical specialties. Regardless of minority status and sex, most survey responders reported that they are working in academia, research institutes, federal agencies, or industry. These similarities were, however, accompanied by several noteworthy differences: (a) Based on AAMC Faculty Roster data rather than survey responses, women were less likely than men to have had a full-time faculty appointment, (b) minorities who graduated after 1985 had a longer average time to degree than nonminorities, (c) fewer women and minorities have NIH grants, (d) fewer women reported success in moving from a mentored to an independent NIH award, and (e) women in the most recent graduation cohort reported spending less time on research than men. Collectively, these results suggest that additional efforts need to be made to recruit women and minorities into MD-PhD programs and, once recruited, to understand the drivers behind the differences that have emerged in their career paths.
AD  - Department of Physiology & Biophysics, Neuroscience and Medicine, Albert Einstein College of Medicine, Bronx, New York, USA. Department of Medicine and Pharmacology, University of Pennsylvania Perelman School of Medicine, Philadelphia, Pennsylvania, USA.
AN  - 31578303
AU  - Akabas, M. H. Brass, L. F.
C1  - PubMed
C2  - PMC6795407
DA  - Oct 3
DO  - 10.1172/jci.insight.133010
DP  - NLM
ET  - 2019/10/04
IS  - 19
KW  - Awards and Prizes Biomedical Research/*education *Career Choice Cohort Studies *Education, Medical, Graduate *Ethnic Groups Faculty Female Humans Male Research Research Personnel Surveys and Questionnaires Training Support United States
LA  - eng
N1  - 2379-3708 Akabas, Myles H Brass, Lawrence F Journal Article JCI Insight. 2019 Oct 3;4(19):e133010. doi: 10.1172/jci.insight.133010.
PY  - 2019
SN  - 2379-3708
ST  - The national MD-PhD program outcomes study: Outcomes variation by sex, race, and ethnicity
T2  - JCI Insight
TI  - The national MD-PhD program outcomes study: Outcomes variation by sex, race, and ethnicity
VL  - 4
ID  - 395
ER  - 

TY  - JOUR
AB  - Concerns with postdoctoral research training and employment outcomes are growing at an international level. Recent studies of postdoctoral and other contract researchers in various countries emphasize common issues associated with these appointments, including the absence of any systematic definition of postdoctoral research positions, lack of policy and data on postdoctoral researchers, and increasing dissatisfaction among postdoctoral researchers with the nature of their position and with their future employment prospects. These issues are explored further in the study reported here, through an interview-based investigation of the views of both postdoctoral researchers and postdoctoral supervisors with regard to the nature of postdoctoral research positions and the career development support provided within those positions. Key findings include substantial variation in the functions of postdoctoral researchers, and in the perceived purposes of such positions. Despite a widespread perception among both postdocs and their supervisors of limited employment opportunities in academia or research positions, there was a consistent focus among both parties on the postdoctoral period as providing preparation for such positions. © 2005, Taylor & Francis Group, LLC.
AD  - The Australian National University, Canberra, Australia
AU  - Åkerlind, G. S.
DB  - Scopus
DO  - 10.1080/0729436052000318550
IS  - 1
M3  - Article
N1  - Cited By :88 Export Date: 15 October 2020
PY  - 2005
SP  - 21-40
ST  - Postdoctoral researchers: Roles, functions and career prospects
T2  - Higher Education Research and Development
TI  - Postdoctoral researchers: Roles, functions and career prospects
UR  - https://www.scopus.com/inward/record.uri?eid=2-s2.0-33750841597&doi=10.1080%2f0729436052000318550&partnerID=40&md5=edb31fd70f514b479d03bfd3c2148556
VL  - 24
ID  - 17226
ER  - 

TY  - JOUR
AN  - 23467153
AU  - Al-Gazali, L. Valian, V. Barres, B. Andrei, E. Y. Wu, L. A. Handelsman, J. Moss-Racusin, C. Husu, L.
C1  - PubMed
DA  - Mar 7
DO  - 10.1038/495035a
DP  - NLM
ET  - 2013/03/08
IS  - 7439
KW  - Age Factors Animals Awards and Prizes Child Child Rearing China Congresses as Topic/statistics & numerical data Faculty/statistics & numerical data Feminism Humans *Internationality Laboratories Mentors/psychology/statistics & numerical data Physics/education Policy Making Research Personnel/*statistics & numerical data/trends Retirement/statistics & numerical data *Science/education Sex Distribution Sex Factors Sexism/legislation & jurisprudence/*prevention & control Speech United Arab Emirates Women's Rights/education/*statistics & numerical data/*trends Workforce
LA  - eng
N1  - 1476-4687 Al-Gazali, Lihadh Valian, Virginia Barres, Ben Andrei, Eva Y Wu, Ling-An Handelsman, Jo Moss-Racusin, Corinne Husu, Liisa Journal Article England Nature. 2013 Mar 7;495(7439):35-8. doi: 10.1038/495035a.
PY  - 2013
SN  - 0028-0836
SP  - 35-8
ST  - Laboratory life: Scientists of the world speak up for equality
T2  - Nature
TI  - Laboratory life: Scientists of the world speak up for equality
VL  - 495
ID  - 3814
ER  - 

TY  - JOUR
AB  - Typically lasting 7-9 years, medical-scientist training programmes (MSTPs) allow students a unique opportunity to simultaneously intercalate medical (MBBS, MBChB or MD) and research (PhD) degrees. The nature of both degrees means that the combined programme is arduous, and selection is often restricted to a few highly motivated students. Despite the many successes of MSTPs, enthusiasm about MSTPs and the number of intercalating students, at least in some countries, appear to be diminishing. In this review, I shed light on MSTPs around the world, highlight the plethora of successes such programmes have had and provide insights on the setbacks experienced and solutions offered, with the aim of reigniting interest in these programmes.
AD  - New Zealand Brain Research Institute and Department of Medicine, University of Otago, Christchurch, New Zealand.
AN  - 27251908
AU  - Alamri, Y.
C1  - PubMed
C2  - PMC5922697
DA  - Jun
DO  - 10.7861/clinmedicine.16-3-215
DP  - NLM
ET  - 2016/06/03
IS  - 3
KW  - *Biomedical Research Career Choice *Education, Medical, Graduate Humans *Physicians Students, Medical Medical student medical-scientist training programme research
LA  - eng
N1  - 1473-4893 Alamri, Yassar Journal Article Clin Med (Lond). 2016 Jun;16(3):215-8. doi: 10.7861/clinmedicine.16-3-215.
PY  - 2016
SN  - 1470-2118 (Print) 1470-2118
SP  - 215-8
ST  - The combined medical/PhD degree: a global survey of physician-scientist training programmes
T2  - Clin Med (Lond)
TI  - The combined medical/PhD degree: a global survey of physician-scientist training programmes
VL  - 16
ID  - 2327
ER  - 

TY  - JOUR
AB  - INTRODUCTION: Not all medical students who intercalate research degrees go on to completion. No study to date has investigated the specific reasons. Understanding this minority would fill an important research gap. METHODS: A list was obtained of intercalating medical students who enrolled at our institution between 1995 and 2014. Students who withdrew from an intercalated research degree were then invited to complete an online survey via email. RESULTS: Over the study period, 178 medical students commenced an intercalated honours or PhD degree with their medical degree, and 13 students withdrew from that program, giving an overall attrition rate of 7.3%. Students who withdrew from the intercalated degree were also more likely to withdraw from their medical degree (40%); this is compared with 3.6% of students who completed the intercalated degree, but eventually withdrew from their medical degree. DISCUSSION: Demographics of this cohort were not dissimilar to those of completing students. Although withdrawing students had a higher exit rate from the medical degree, the rate of research involvement remained similar pre- and post-intercalation. The most commonly cited reasons for withdrawal were decreased satisfaction with research, and conflict with supervisors.
AD  - New Zealand Brain Research Institute, Christchurch, New Zealand. yassar.alamri@nzbri.org. Department of Medicine, Christchurch Public Hospital, Christchurch, New Zealand. yassar.alamri@nzbri.org. Department of Medicine, Christchurch Public Hospital, Christchurch, New Zealand. Medical Education Unit, University of Otago, Christchurch, New Zealand.
AN  - 31441011
AU  - Alamri, Y. Wilkinson, T. J.
C1  - PubMed
C2  - PMC6820590
DA  - Oct
DO  - 10.1007/s40037-019-00531-w
DP  - NLM
ET  - 2019/08/24
IS  - 5
KW  - *Career Choice Chi-Square Distribution Choice Behavior History, 20th Century History, 21st Century New Zealand Research Personnel/*education/statistics & numerical data Students, Medical/classification/*statistics & numerical data *Attitude of health personnel *Attrition *Physician-scientist
LA  - eng
N1  - 2212-277x Alamri, Yassar Orcid: 0000-0003-2519-3593 Wilkinson, Tim J Historical Article Journal Article Perspect Med Educ. 2019 Oct;8(5):284-288. doi: 10.1007/s40037-019-00531-w.
PY  - 2019
SN  - 2212-2761 (Print) 2212-2761
SP  - 284-288
ST  - Attrition among New Zealand medical students completing research degrees: A 20-year analysis
T2  - Perspect Med Educ
TI  - Attrition among New Zealand medical students completing research degrees: A 20-year analysis
VL  - 8
ID  - 447
ER  - 

TY  - JOUR
AB  - BACKGROUND: The US National Institutes of Health (NIH) funds academic institutions for training doctoral (PhD) students and postdoctoral fellows. These training grants, known as T32 grants, require schools to create, in a particular format, seven or eight Word documents describing the program and its participants. Weill Cornell Medicine aimed to use structured name and citation data to dynamically generate tables, thus saving administrators time. CASE PRESENTATION: The author's team collected identity and publication metadata from existing systems of record, including our student information system and previous T32 submissions. These data were fed into our ReCiter author disambiguation engine. Well-structured bibliographic metadata, including the rank of the target author, were output and stored in a MySQL database. We then ran a database query that output a Word extensible markup (XML) document according to NIH's specifications. We generated the T32 training document using a query that ties faculty listed on a grant submission with publications that they and their mentees authored, bolding author names as required. Because our source data are well-structured and well-defined, the only parameter needed in the query is a single identifier for the grant itself. The open source code for producing this document is at http://dx.doi.org/10.5281/zenodo.2593545. CONCLUSIONS: Manually writing a table for T32 grant submissions is a substantial administrative burden; some documents generated in this manner exceed 150 pages. Provided they have a source for structured identity and publication data, administrators can use the T32 Table Generator to readily output a table.
AD  - Samuel J. Wood Library, Weill Cornell Medicine, New York, NY, paa2013@med.cornell.edu. Weill Cornell Graduate School, Weill Cornell Medicine, New York, NY, ayj2002@med.cornell.edu.
AN  - 31258448
AU  - Albert, P. J. Joshi, A.
C1  - PubMed
C2  - PMC6579602
DA  - Jul
DO  - 10.5195/jmla.2019.401
DP  - NLM
ET  - 2019/07/02
IS  - 3
KW  - Adult *Databases, Factual Education, Medical, Graduate/*economics Female Humans Male Middle Aged National Institutes of Health (U.S.) *School Admission Criteria Training Support/*organization & administration United States
LA  - eng
N1  - 1558-9439 Albert, Paul James Orcid: 0000-0001-8220-272x Joshi, Ayesha Journal Article J Med Libr Assoc. 2019 Jul;107(3):420-424. doi: 10.5195/jmla.2019.401. Epub 2019 Jul 1.
PY  - 2019
SN  - 1536-5050 (Print) 1536-5050
SP  - 420-424
ST  - Dynamically generating T32 training documents using structured data
T2  - J Med Libr Assoc
TI  - Dynamically generating T32 training documents using structured data
VL  - 107
ID  - 530
ER  - 

TY  - JOUR
AN  - 19965482
AU  - Alberts, B.
C1  - PubMed
DA  - Nov 13
DO  - 10.1126/science.1184202
DP  - NLM
ET  - 2009/12/08
IS  - 5955
KW  - *Education, Graduate Humans *Mentors *Research/education Research Personnel/*education Science/*education
LA  - eng
N1  - 1095-9203 Alberts, Bruce Editorial United States Science. 2009 Nov 13;326(5955):916. doi: 10.1126/science.1184202.
PY  - 2009
SN  - 0036-8075
SP  - 916
ST  - On becoming a scientist
T2  - Science
TI  - On becoming a scientist
VL  - 326
ID  - 4939
ER  - 

TY  - JOUR
AU  - Alberts, B.
C2  - 19965482
DB  - Scopus
DO  - 10.1126/science.1184202
IS  - 5955
J2  - Science
KW  - decision making
editorial
medical education
medical ethics
medical research
postdoctoral education
priority journal
scientist
academic achievement
education
human
personnel
research
science
teacher
Education, Graduate
Humans
Mentors
Research Personnel
LA  - English
M3  - Editorial
N1  - Cited By :5
Export Date: 4 April 2022
CODEN: SCIEA
PY  - 2009
SN  - 00368075 (ISSN)
SP  - 916
ST  - Editorial: On becoming a scientist
T2  - Science
TI  - Editorial: On becoming a scientist
UR  - https://www.scopus.com/inward/record.uri?eid=2-s2.0-72449189709&doi=10.1126%2fscience.1184202&partnerID=40&md5=da4993fa5c9bdf760bdff2d1b79daec9
VL  - 326
ID  - 21246
ER  - 

TY  - JOUR
AU  - Alberts, B.
C2  - 19342554
DB  - Scopus
DO  - 10.1126/science.1174131
IS  - 5923
J2  - Science
KW  - continuing education
editorial
graduate student
postdoctoral education
priority journal
science
scientific literature
scientist
vocational education
Career Choice
Education
Government
Jurisprudence
Public Policy
LA  - English
M3  - Editorial
N1  - Cited By :4
Export Date: 4 April 2022
CODEN: SCIEA
PY  - 2009
SN  - 00368075 (ISSN)
SP  - 13
ST  - Science for Science
T2  - Science
TI  - Science for Science
UR  - https://www.scopus.com/inward/record.uri?eid=2-s2.0-64249156368&doi=10.1126%2fscience.1174131&partnerID=40&md5=adbb4194109f24462754df3fc91ddb6e
VL  - 324
ID  - 21249
ER  - 

TY  - JOUR
AN  - 22116841
AU  - Alberts, B.
C1  - PubMed
DA  - Nov 25
DO  - 10.1126/science.1216650
DP  - NLM
ET  - 2011/11/26
IS  - 6059
KW  - *Biological Science Disciplines/education *Career Choice *Curriculum Education, Graduate Engineering/*education Science/*education United States
LA  - eng
N1  - 1095-9203 Alberts, Bruce Editorial United States Science. 2011 Nov 25;334(6059):1031. doi: 10.1126/science.1216650.
PY  - 2011
SN  - 0036-8075
SP  - 1031
ST  - Science adapters wanted
T2  - Science
TI  - Science adapters wanted
VL  - 334
ID  - 4259
ER  - 

TY  - JOUR
AN  - 22499904
AU  - Alberts, B.
C1  - PubMed
DA  - Apr 13
DO  - 10.1126/science.1223013
DP  - NLM
ET  - 2012/04/14
IS  - 6078
KW  - *Biology/education *Biomedical Research *Computational Biology *Creativity Education, Graduate Mentors *Research
LA  - eng
N1  - 1095-9203 Alberts, Bruce Editorial United States Science. 2012 Apr 13;336(6078):131. doi: 10.1126/science.1223013.
PY  - 2012
SN  - 0036-8075
SP  - 131
ST  - Creativity at the interface
T2  - Science
TI  - Creativity at the interface
VL  - 336
ID  - 4141
ER  - 

TY  - JOUR
AD  - University of California, San Francisco, San Francisco, CA, USA. balberts@ucsf.edu. Max Planck Institute of Molecular Cell Biology and Genetics, Dresden, Germany. American Association for the Advancement of Science, Washington, DC, USA. Lewis-Sigler Institute, Princeton University, Princeton, NJ, USA. Sandra and Edward Meyer Cancer Center, Weill Cornell Medicine, New York, NY, USA.
AN  - 29773737
AU  - Alberts, B. Hyman, T. Pickett, C. L. Tilghman, S. Varmus, H.
C1  - PubMed
DA  - May 18
DO  - 10.1126/science.aar8405
DP  - NLM
ET  - 2018/05/19
IS  - 6390
KW  - *Biomedical Research/trends *Career Mobility European Union Financing, Organized Humans Research Personnel/*economics United States Workforce
LA  - eng
N1  - 1095-9203 Alberts, Bruce Hyman, Tony Pickett, Christopher L Tilghman, Shirley Varmus, Harold Journal Article United States Science. 2018 May 18;360(6390):716-718. doi: 10.1126/science.aar8405.
PY  - 2018
SN  - 0036-8075
SP  - 716-718
ST  - Improving support for young biomedical scientists
T2  - Science
TI  - Improving support for young biomedical scientists
VL  - 360
ID  - 1191
ER  - 

TY  - JOUR
AB  - The long-held but erroneous assumption of never-ending rapid growth in biomedical science has created an unsustainable hypercompetitive system that is discouraging even the most outstanding prospective students from entering our profession--and making it difficult for seasoned investigators to produce their best work. This is a recipe for long-term decline, and the problems cannot be solved with simplistic approaches. Instead, it is time to confront the dangers at hand and rethink some fundamental features of the US biomedical research ecosystem.
AD  - Department of Biophysics and Biochemistry, University of California, San Francisco, CA 94158.
AN  - 24733905
AU  - Alberts, B. Kirschner, M. W. Tilghman, S. Varmus, H.
C1  - PubMed
C2  - PMC4000813
DA  - Apr 22
DO  - 10.1073/pnas.1404402111
DP  - NLM
ET  - 2014/04/16
IS  - 16
KW  - Biomedical Research/economics/*organization & administration Health Planning Guidelines Humans Research Personnel/supply & distribution Research Support as Topic/economics United States Workforce federal funding graduate education peer review postdoctoral education
LA  - eng
N1  - 1091-6490 Alberts, Bruce Kirschner, Marc W Tilghman, Shirley Varmus, Harold Journal Article Proc Natl Acad Sci U S A. 2014 Apr 22;111(16):5773-7. doi: 10.1073/pnas.1404402111. Epub 2014 Apr 14.
PY  - 2014
SN  - 0027-8424 (Print) 0027-8424
SP  - 5773-7
ST  - Rescuing US biomedical research from its systemic flaws
T2  - Proc Natl Acad Sci U S A
TI  - Rescuing US biomedical research from its systemic flaws
VL  - 111
ID  - 3375
ER  - 

TY  - JOUR
AB  - The education and research system in the biomedical sciences is tremendously vital. But the scientific community must exert more leadership if this vitality is to continue, for both science education and research are prone to a common villain: inertia. For example, in the education arena, why do medical schools require two semesters of organic chemistry but no cell biology, when the center of biomedical research has shifted to cell biology? And why do so many graduate schools continue to send a strong message to their science students that there is only one really successful career path--the one leading to academia--when most of our PhD students cannot expect to become professors? Inertia in research can be seen in the trend for cell biologists to train researchers just like themselves, which means that the many opportunities to use new cell biological techniques to address important problems in tissue biology are likely to be missed. A solution to such problems is to design funding mechanisms that promote more adventuresome research. As a bottom line, our research system must support the independence of our best young scientists and encourage them to take the risks inherent in highly creative endeavors.
AD  - National Academy of Sciences, Washington, DC 20418.
AN  - 8135966
AU  - Alberts, B. M.
C1  - PubMed
DA  - Mar
DO  - 10.1097/00001888-199403000-00002
DP  - NLM
ET  - 1994/03/01
IS  - 3
KW  - Career Mobility Creativity *Curriculum Education, Medical, Graduate/*organization & administration Forecasting Leadership Organizational Objectives Peer Review, Research Research Personnel/*education/*supply & distribution Research Support as Topic/organization & administration Science/*education United States
LA  - eng
N1  - Alberts, B M Journal Article United States Acad Med. 1994 Mar;69(3):180-4. doi: 10.1097/00001888-199403000-00002.
PY  - 1994
SN  - 1040-2446 (Print) 1040-2446
SP  - 180-4
ST  - How targeted should research and higher education be?
T2  - Acad Med
TI  - How targeted should research and higher education be?
VL  - 69
ID  - 7895
ER  - 

TY  - JOUR
AB  - My experiences as a mentor of young investigators, along with conversations with a diverse pool of mentees, led me to question the ability of conventional research methods, problem formulation, and instruments to address the unique challenges of studying racial and ethnic minorities. Training of new investigators should prepare them to explore alternative research paradigms and atypical research strategies, such as community-based participatory research and Photovoice technique. Unconventional approaches to research may challenge common explanations for unmet needs, noncompliance with treatments, and poor service outcomes. Mentors may need to develop broader theoretical insights that will facilitate unconventional problem formulation. The teaching of scientific research and mentoring of young investigators who study minority populations should evolve along with the changing research environment.
AD  - Center for Multicultural Mental Health Research, Cambridge Health Alliance, Somerville, MA 02143, USA. malegria@charesearch.org
AN  - 19246670
AU  - Alegría, M.
C1  - PubMed
C2  - PMC2724946
DA  - Apr
DO  - 10.2105/ajph.2008.135996
DP  - NLM
ET  - 2009/02/28
IS  - Suppl 1
KW  - Continental Population Groups Cultural Competency Cultural Diversity *Education, Public Health Professional Ethnic Groups *HIV Infections *Health Services Research Humans *Mental Health Mentors Research Personnel/*education/supply & distribution United States/epidemiology
LA  - eng
N1  - 1541-0048 Alegría, Margarita P50 MH073469/MH/NIMH NIH HHS/United States P60 MD002261/MD/NIMHD NIH HHS/United States P50 MH073469-02/MH/NIMH NIH HHS/United States P60 MD002261-01/MD/NIMHD NIH HHS/United States Journal Article Research Support, N.I.H., Extramural Am J Public Health. 2009 Apr;99 Suppl 1(Suppl 1):S26-30. doi: 10.2105/AJPH.2008.135996. Epub 2009 Feb 26.
PY  - 2009
SN  - 0090-0036 (Print) 0090-0036
SP  - S26-30
ST  - Training for research in mental health and HIV/AIDS among racial and ethnic minority populations: meeting the needs of new investigators
T2  - Am J Public Health
TI  - Training for research in mental health and HIV/AIDS among racial and ethnic minority populations: meeting the needs of new investigators
VL  - 99 Suppl 1
ID  - 5153
ER  - 

TY  - JOUR
AB  - Despite efforts to increase the diversity of academia, minority scholars continue to face significant barriers (e.g., higher financial burden, lack of institutional support for research interests, social isolation) that undermine their representation in the field and overall professional success. Researchers have suggested increased mentorship as a means of mitigating these challenges. In 2015, with the support of the Robert Wood Johnson Foundation, a panel of senior investigators met via WebEx to discuss strategies to improve the mentorship of underrepresented scholars. The topics covered by this panel included factors that optimize or challenge mentorship based on personal experience, what is special about mentorship in the context of race/ethnicity, relational dynamics, work-life balance, discrimination, and how to address challenges to the mentoring relationship. The current article provides an overview of the convening and synthesizes the lessons learned by panelists' first-hand experiences of mentoring trainees and junior faculty of color. Authors conclude with recommendations and a description of the social and institutional implications of bolstering the professional support of minority scholars. (PsycINFO Database Record (c) 2019 APA, all rights reserved).
AD  - Disparities Research Unit. Disparities Research Unit, Department of Medicine, Massachusetts General Hospital.
AN  - 31070418
AU  - Alegría, M. Fukuda, M. Lapatin Markle, S. NeMoyer, A.
C1  - PubMed
C2  - PMC6777572
C6  - NIHMS1020170
DO  - 10.1037/ort0000416
DP  - NLM
ET  - 2019/05/10
IS  - 3
KW  - Discrimination, Psychological *Ethnic Groups Humans *Interprofessional Relations Mentoring/*methods/organization & administration Racism/*ethnology Research Personnel/*organization & administration Universities Work-Life Balance
LA  - eng
N1  - 1939-0025 Alegría, Margarita Fukuda, Marie Lapatin Markle, Sheri NeMoyer, Amanda R01 MD009719/MD/NIMHD NIH HHS/United States T32 MH019733/MH/NIMH NIH HHS/United States Robert Wood Johnson Foundation/ Journal Article Am J Orthopsychiatry. 2019;89(3):329-336. doi: 10.1037/ort0000416.
PY  - 2019
SN  - 0002-9432 (Print) 0002-9432
SP  - 329-336
ST  - Mentoring future researchers: Advice and considerations
T2  - Am J Orthopsychiatry
TI  - Mentoring future researchers: Advice and considerations
VL  - 89
ID  - 600
ER  - 

TY  - JOUR
AB  - BACKGROUND: The Pharmaceutical Medicine program at the University of New South Wales provides postgraduate education for students seeking employment relating to development of new medicines and medical technology. The objective of this study was to determine which changes to the program were required to meet future educational needs of students. METHODS: Responses to questions from 76 students, tutors, lecturers, and stakeholders were obtained via Qualtrics surveys. RESULTS: Most respondents would recommend the program because of scope and program emphasis, content, quality of teaching, flexibility, and availability of distance and online content. Students valued links to industry and the national regulatory authority. Respondents recommended program content be current, expanded to meet needs of the Asia-Pacific region, and structured to ensure opportunities for networking and collaboration. CONCLUSIONS: Recommended changes to the program are being implemented to optimize skills and knowledge of graduates for roles in global pharmaceutical, medical technology, and biotechnology industries.
AD  - 1 School of Medical Sciences, University of New South Wales, Sydney, New South Wales, Australia.
AN  - 30286618
AU  - Allen, G. M. Chisholm, O.
C1  - PubMed
DA  - Sep
DO  - 10.1177/2168479018793129
DP  - NLM
ET  - 2018/10/06
IS  - 5
KW  - Adult Australia Curriculum/*trends Education, Distance Education, Medical, Graduate/*methods/trends Education, Pharmacy/*methods/trends Faculty Female Humans Male Pharmacogenetics/education Pharmacovigilance Technology Assessment, Biomedical *drug development *e-learning *education *pharmaceutical medicine *postgraduate
LA  - eng
N1  - 2168-4804 Allen, Gabrielle M Chisholm, Orin Orcid: 0000-0002-9749-4160 Journal Article Switzerland Ther Innov Regul Sci. 2019 Sep;53(5):654-660. doi: 10.1177/2168479018793129. Epub 2018 Oct 5.
PY  - 2019
SN  - 2168-4790
SP  - 654-660
ST  - Postgraduate Education in Pharmaceutical Medicine in Australia: Evaluation and Evolution to a Global Program Over 20 Years
T2  - Ther Innov Regul Sci
TI  - Postgraduate Education in Pharmaceutical Medicine in Australia: Evaluation and Evolution to a Global Program Over 20 Years
VL  - 53
ID  - 941
ER  - 

TY  - JOUR
AN  - 30971841
AU  - Allen, M. A.
C1  - PubMed
DA  - Apr
DO  - 10.1038/d41586-019-01046-4
DP  - NLM
ET  - 2019/04/12
IS  - 7751
KW  - Authorship Communication *Curriculum Ethics, Research/*education Humans Research Personnel/*education/*ethics/psychology *Students/psychology *Careers *Ethics *Lab life *Research management
LA  - eng
N1  - 1476-4687 Allen, Mary A Journal Article England Nature. 2019 Apr;568(7751):145. doi: 10.1038/d41586-019-01046-4.
PY  - 2019
SN  - 0028-0836
SP  - 145
ST  - Train students to navigate ethical swamps
T2  - Nature
TI  - Train students to navigate ethical swamps
VL  - 568
ID  - 636
ER  - 

TY  - JOUR
AB  - The goals of this article and special issue are to highlight the value of mathematical biology approaches in industry, help foster future interactions, and suggest ways for mathematics Ph.D. students and postdocs to move into industry careers. We include a candid examination of the advantages and challenges of doing mathematics in the biopharma industry, a broad overview of the types of mathematics being applied, information about academic collaborations, and career advice for those looking to move from academia to industry (including graduating Ph.D. students).
AD  - Internal Medicine Research Unit, Pfizer Inc, Cambridge, MA, 02139, USA. Richard.Allen@pfizer.com. Oncology R&D, AstraZeneca, Waltham, MA, 02451, USA.
AN  - 30693431
AU  - Allen, R. Moore, H.
C1  - PubMed
DA  - Sep
DO  - 10.1007/s11538-018-00556-y
DP  - NLM
ET  - 2019/01/30
IS  - 9
KW  - *Biotechnology and pharmaceutical (biopharma) *Industry careers *Pharmacometrics
LA  - eng
N1  - 1522-9602 Allen, Richard Moore, Helen Journal Article United States Bull Math Biol. 2019 Sep;81(9):3425-3435. doi: 10.1007/s11538-018-00556-y. Epub 2019 Jan 28.
PY  - 2019
SN  - 0092-8240
SP  - 3425-3435
ST  - Perspectives on the Role of Mathematics in Drug Discovery and Development
T2  - Bull Math Biol
TI  - Perspectives on the Role of Mathematics in Drug Discovery and Development
VL  - 81
ID  - 761
ER  - 

TY  - JOUR
AB  - Choosing good problems is essential for being a good scientist. But what is a good problem, and how do you choose one? The subject is not usually discussed explicitly within our profession. Scientists are expected to be smart enough to figure it out on their own and through the observation of their teachers. This lack of explicit discussion leaves a vacuum that can lead to approaches such as choosing problems that can give results that merit publication in valued journals, resulting in a job and tenure.
AD  - Department Molecular Cell Biology, Weizmann Institute of Science, Rehovot 76100, Israel. urialon@weizmann.ac.il
AN  - 19782018
AU  - Alon, U.
C1  - PubMed
DA  - Sep 24
DO  - 10.1016/j.molcel.2009.09.013
DP  - NLM
ET  - 2009/09/29
IS  - 6
KW  - *Biomedical Research Career Choice *Choice Behavior Education, Graduate Emotions Humans Mentors Peer Review, Research Periodicals as Topic *Research Design Time Factors
LA  - eng
N1  - 1097-4164 Alon, Uri Journal Article United States Mol Cell. 2009 Sep 24;35(6):726-8. doi: 10.1016/j.molcel.2009.09.013.
PY  - 2009
SN  - 1097-2765
SP  - 726-8
ST  - How to choose a good scientific problem
T2  - Mol Cell
TI  - How to choose a good scientific problem
VL  - 35
ID  - 4998
ER  - 

TY  - JOUR
AB  - Literature has repeatedly shown that gender mainstreaming is far from being transformative and smoothly introduced. It is rather a contested strategy, leading to steady impacts on changing routines and gendering policy outcomes. However, research policies have appeared to be one of the issues areas where a gender perspective has been introduced. This is the case for Spanish research policies, which have been assessed to promote the inclusion of women in the R&D system. This article explores these emerging shifts in order to explore the problem for women in science and the solutions proposed to solve it. In addition, it seeks to examine whether these measures can potentially help women to get an equal position in science or whether they are addressing the wrong targets. To do so, this work draws on a survey of doctoral and postdoctoral researchers carried out in Spain, covering 350 respondents. It captures the necessities, wills and obstacles for women scientists, and while doing that, it allows us to assess whether gender mainstreaming is likely to be effective for bringing more women to the academia.
AN  - WOS:000407558700014
AU  - Alonso, A. Diz, I. Lois, M.
DO  - 10.5209/infe.52963
IS  - 2
N1  - Alonso, Alba Diz, Isabel Lois, Marta Otero, Isabel Diz/AAA-5294-2019; Alonso, Alba/G-7702-2015 Alonso, Alba/0000-0001-6917-3987; Diz Otero, Isabel/0000-0003-1942-7162; Lois, Marta Irene/0000-0002-8272-7929
PY  - 2016
SN  - 2171-6080
SP  - 273-291
ST  - Is gender mainstreaming helping women scientists? Evidences from research policies in Spain
T2  - Investigaciones Feministas
TI  - Is gender mainstreaming helping women scientists? Evidences from research policies in Spain
UR  - <Go to ISI>://WOS:000407558700014
VL  - 7
ID  - 9649
ER  - 

TY  - JOUR
AN  - 16604576
AU  - Alvarez, M.
C1  - PubMed
DA  - Mar 16
DO  - 10.1038/nj7082-380b
DP  - NLM
ET  - 2006/04/11
IS  - 7082
KW  - Age Factors *Career Choice *Career Mobility Job Satisfaction Research Personnel/education/*psychology
LA  - eng
N1  - 1476-4687 Alvarez, Michael Journal Article England Nature. 2006 Mar 16;440(7082):380. doi: 10.1038/nj7082-380b.
PY  - 2006
SN  - 0028-0836
SP  - 380
ST  - What's holding you back?
T2  - Nature
TI  - What's holding you back?
VL  - 440
ID  - 6035
ER  - 

TY  - JOUR
AN  - 17563936
AU  - Alvarez, M.
C1  - PubMed
DA  - May 31
DO  - 10.1038/nj7144-612a
DP  - NLM
ET  - 2007/06/15
IS  - 7144
KW  - Career Mobility Employment/*trends Industry Research Personnel/*education/psychology/*supply & distribution United States Workforce
LA  - eng
N1  - 1476-4687 Alvarez, Michael Journal Article England Nature. 2007 May 31;447(7144):612. doi: 10.1038/nj7144-612a.
PY  - 2007
SN  - 0028-0836
SP  - 612
ST  - System-ready scientists
T2  - Nature
TI  - System-ready scientists
VL  - 447
ID  - 5681
ER  - 

TY  - JOUR
AN  - 17243197
AU  - Alvarez, M.
C1  - PubMed
DA  - Jan 4
DO  - 10.1038/nj7123-124a
DP  - NLM
ET  - 2007/01/24
IS  - 7123
KW  - Education, Graduate Employment/economics/*statistics & numerical data *Models, Economic Research Personnel/economics/*education/*statistics & numerical data
LA  - eng
N1  - 1476-4687 Alvarez, Michael Journal Article England Nature. 2007 Jan 4;445(7123):124. doi: 10.1038/nj7123-124a.
PY  - 2007
SN  - 0028-0836
SP  - 124
ST  - A question of supply and demand
T2  - Nature
TI  - A question of supply and demand
VL  - 445
ID  - 5805
ER  - 

TY  - JOUR
AB  - Multiinstitutional research collaborations now form the most rapid and productive project execution structures in the health sciences. Effective adoption of a multidisciplinary team research approach is widely accepted as one mechanism enabling rapid translation of new discoveries into interventions in human health. Although the impact of successful team-based approaches facilitating innovation has been well-documented, its utility for training a new generation of scientists has not been thoroughly investigated. We describe the characteristics of how multidisciplinary translational teams (MTTs) promote career development of translational research scholars through competency building, interprofessional integration, and team-based mentoring approaches. Exploratory longitudinal and outcome assessments from our experience show that MTT membership had a positive effect on the development of translational research competencies, as determined by a self-report survey of 32 scholars. We also observed that all trainees produced a large number of collaborative publications that appeared to be associated with their CTSA association and participation with MTTs. We conclude that the MTT model provides a unique training environment for translational and team-based learning activities, for investigators at early stages of career development.
AD  - Department of Internal Medicine and Department of Biochemistry and Molecular Biology, Institute for Translational Sciences (ITS), University of Texas Medical Branch (UTMB), Galveston, Texas, USA. Departments of Neuroscience and Cell Biology, and Surgery, Institute for Translational Sciences (ITS), University of Texas Medical Branch (UTMB), Galveston, Texas, USA. Office of Research Education and Training, Institute for Translational Sciences (ITS), University of Texas Medical Branch (UTMB), Galveston, Texas, USA. Department of Management, School of Business and Public Administration, University of Houston, Clear Lake, Houston, Texas, USA. the Institute for Translational Sciences (ITS), University of Texas Medical Branch (UTMB), Galveston, Texas, USA. Department of Internal Medicine and the Department of Rehabilitation Sciences and Occupational Therapy and Division of Geriatrics, Institute for Translational Sciences (ITS), University of Texas Medical Branch (UTMB), Galveston, Texas, USA. Departments of Pediatrics and Pathology, Institute for Translational Sciences (ITS), University of Texas Medical Branch (UTMB), Galveston, Texas, USA. Department of Preventive Medicine and Community Health, Institute for Translational Sciences (ITS), University of Texas Medical Branch (UTMB), Galveston, Texas, USA. Departments of Biochemistry and Molecular Biology, and Internal Medicine, Division of Endocrinology, Institute for Translational Sciences (ITS), University of Texas Medical Branch (UTMB), Galveston, Texas, USA.
AN  - 26010046
AU  - Ameredes, B. T. Hellmich, M. R. Cestone, C. M. Wooten, K. C. Ottenbacher, K. J. Chonmaitree, T. Anderson, K. E. Brasier, A. R.
C1  - PubMed
C2  - PMC4626313
C6  - NIHMS680076
DA  - Oct
DO  - 10.1111/cts.12281
DP  - NLM
ET  - 2015/05/27
IS  - 5
KW  - Capacity Building Career Mobility *Cooperative Behavior Efficiency Humans *Inservice Training *Interdisciplinary Communication Interpersonal Relations Job Description Longitudinal Studies Mentors *Models, Educational Professional Competence Program Development Program Evaluation Research Personnel/*education Staff Development Time Factors Translational Medical Research/*education Clinical Translational Science Award (CTSA) early career investigators interdisciplinary science team-science education translational research competencies
LA  - eng
N1  - 1752-8062 Ameredes, Bill T Hellmich, Mark R Cestone, Christina M Wooten, Kevin C Ottenbacher, Kenneth J Chonmaitree, Tasnee Anderson, Karl E Brasier, Allan R UL1 TR000071/TR/NCATS NIH HHS/United States UL1 TR001439/TR/NCATS NIH HHS/United States UL1TR000071/TR/NCATS NIH HHS/United States Journal Article Research Support, N.I.H., Extramural Clin Transl Sci. 2015 Oct;8(5):533-41. doi: 10.1111/cts.12281. Epub 2015 May 23.
PY  - 2015
SN  - 1752-8054 (Print) 1752-8054
SP  - 533-41
ST  - The Multidisciplinary Translational Team (MTT) Model for Training and Development of Translational Research Investigators
T2  - Clin Transl Sci
TI  - The Multidisciplinary Translational Team (MTT) Model for Training and Development of Translational Research Investigators
VL  - 8
ID  - 2876
ER  - 

TY  - BOOK
A2  - Hunter, L. Metevier, A. J.
AB  - Adaptive Optics (AO) is a new and rapidly expanding field of instrumentation, yet astronomers, vision scientists, and general AO practitioners are largely unfamiliar with the root technologies crucial to AO systems. The AO Summer School (AOSS), sponsored by the Center for Adaptive Optics, is a week-long course for training graduate students and postdoctoral researchers in the underlying theory, design, and use of AO systems. AOSS participants include astronomers who expect to utilize AO data, vision scientists who will use AO instruments to conduct research, opticians and engineers who design AO systems, and users of high-bandwidth laser communication systems. In this article we describe new AOSS laboratory sessions implemented in 20062009 for nearly 250 students. The activity goals include boosting familiarity with AO technologies, reinforcing knowledge of optical alignment techniques and the design of optical systems, and encouraging inquiry into critical scientific questions in vision science using AO systems as a research tool. The activities are divided into three stations: Vision Science, Fourier Optics, and the AO Demonstrator. We briefly overview these activities, which are described fully in other articles in these conference proceedings (Putnam et al., Do et al., and Harrington et al., respectively). We devote attention to the unique challenges encountered in the design of these activities, including the marriage of inquiry-like investigation techniques with complex content and the need to tune depth to a graduate- and PhD-level audience. According to before-after surveys conducted in 2008, the vast majority of participants found that all activities were valuable to their careers, although direct experience with integrated, functional AO systems was particularly beneficial.
AN  - WOS:000290548100033
AU  - Ammons, S. M. Severson, S. Armstrong, J. D. Crossfield, I. Do, T. Fitzgerald, M. Harrington, D. Hickenbotham, A. Hunter, J. Johnson, J. Johnson, L. Li, K. Lu, J. Maness, H. Morzinski, K. Norton, A. Putnam, N. Roorda, A. Rossi, E. Yelda, S.
N1  - Ammons, S. Mark Severson, Scott Armstrong, J. D. Crossfield, Ian Do, Tuan Fitzgerald, Mike Harrington, David Hickenbotham, Adam Hunter, Jennifer Johnson, Jess Johnson, Luke Li, Kaccie Lu, Jessica Maness, Holly Morzinski, Katie Norton, Andrew Putnam, Nicole Roorda, Austin Rossi, Ethan Yelda, Sylvana Conference on Learning from Inquiry in Practice Jan 16-17, 2010 Santa Cruz, CA Fitzgerald, Michael/C-2642-2009 Fitzgerald, Michael/0000-0002-0176-8973
PY  - 2010
SN  - 978-1-58381-752-0
SP  - 394-+
ST  - The Adaptive Optics Summer School Laboratory Activities
T2  - Learning from Inquiry in Practice
TI  - The Adaptive Optics Summer School Laboratory Activities
UR  - <Go to ISI>://WOS:000290548100033
VL  - 436
ID  - 10279
ER  - 

TY  - JOUR
AB  - Although efforts have been directed toward the advancement of women in science, technology, engineering, and mathematics (STEM) positions, little research has directly examined women's perspectives and bottom-up strategies for advancing in male-stereotyped disciplines. The present study utilized Photovoice, a Participatory Action Research method, to identify themes that underlie women's experiences in traditionally male-dominated fields. Photovoice enables participants to convey unique aspects of their experiences via photographs and their in-depth knowledge of a community through personal narrative. Forty-six STEM women graduate students and postdoctoral fellows completed a Photovoice activity in small groups. They presented photographs that described their experiences pursuing leadership positions in STEM fields. Three types of narratives were discovered and classified: career strategies, barriers to achievement, and buffering strategies or methods for managing barriers. Participants described three common types of career strategies and motivational factors, including professional development, collaboration, and social impact. Moreover, the lack of rewards for these workplace activities was seen as limiting professional effectiveness. In terms of barriers to achievement, women indicated they were not recognized as authority figures and often worked to build legitimacy by fostering positive relationships. Women were vigilant to other people's perspectives, which was costly in terms of time and energy. To manage role expectations, including those related to gender, participants engaged in numerous role transitions throughout their day to accommodate workplace demands. To buffer barriers to achievement, participants found resiliency in feelings of accomplishment and recognition. Social support, particularly from mentors, helped participants cope with negative experiences and to envision their future within the field. Work-life balance also helped participants find meaning in their work and have a sense of control over their lives. Overall, common workplace challenges included a lack of social capital and limited degrees of freedom. Implications for organizational policy and future research are discussed.
AD  - Developmental Cognitive Neuroscience Laboratory, Department of Psychological and Brain Sciences, Indiana University Bloomington, Bloomington, IN USA.
AN  - 28265251
AU  - Amon, M. J.
C1  - PubMed
C2  - PMC5316527
DO  - 10.3389/fpsyg.2017.00236
DP  - NLM
ET  - 2017/03/08
KW  - Participatory Action Research Photovoice STEM women career strategy gender roles leadership organizational policy underrepresentation of women
LA  - eng
N1  - 1664-1078 Amon, Mary J Journal Article Front Psychol. 2017 Feb 20;8:236. doi: 10.3389/fpsyg.2017.00236. eCollection 2017.
PY  - 2017
SN  - 1664-1078 (Print) 1664-1078
SP  - 236
ST  - Looking through the Glass Ceiling: A Qualitative Study of STEM Women's Career Narratives
T2  - Front Psychol
TI  - Looking through the Glass Ceiling: A Qualitative Study of STEM Women's Career Narratives
VL  - 8
ID  - 1900
ER  - 

TY  - JOUR
AU  - Amsen, E.
DB  - Scopus
DO  - 10.1242/dev.072280
IS  - 19
M3  - Note
N1  - Cited By :2 Export Date: 15 October 2020
PY  - 2011
SP  - 4107-4109
ST  - Leaving the lab: Career development for developmental biologists
T2  - Development
TI  - Leaving the lab: Career development for developmental biologists
UR  - https://www.scopus.com/inward/record.uri?eid=2-s2.0-80052501432&doi=10.1242%2fdev.072280&partnerID=40&md5=5bc40dbd4a6d36ff6aa42ba13e36074e
VL  - 138
ID  - 15028
ER  - 

TY  - JOUR
AB  - Postdoctoral fellows (postdocs) comprise a large sector of the US scientific workforce. A substantial majority of postdocs are in a holding pattern, seeking tenure-track assistant professorships. We model the postdoc population as a labour force in waiting-in queue. Postdocs enter the queue as they start their first postdoctoral appointment, and they leave in one of two ways: (i) obtaining the 'queue service' desired by the majority of postdocs, that is, an assistant professorship, or (2) reneging from the queue and seeking other positions. Using recent data from the US Survey of Doctorate Recipients, we show that the postdoc queue is one of those rare queueing systems where most of the queuers eventually renege rather than receive service. We find that only about 17% of postdocs ultimately land tenure-track positions. The mean time in queue (postdoc career length) is 2.9 years, with significant variations across disciplines. We discuss policy implications. (c) 2018 John Wiley & Sons, Ltd.
AN  - WOS:000450991600006
AU  - Andalib, M. A. Ghaffarzadegan, N. Larson, R. C.
DA  - Nov-Dec
DO  - 10.1002/sres.2510
IS  - 6
N1  - Andalib, Maryam A. Ghaffarzadegan, Navid Larson, Richard C. Ghaffarzadegan, Navid/0000-0003-3632-8588 1099-1743
PY  - 2018
SN  - 1092-7026
SP  - 675-686
ST  - The Postdoc Queue: A Labour Force in Waiting
T2  - Systems Research and Behavioral Science
TI  - The Postdoc Queue: A Labour Force in Waiting
UR  - <Go to ISI>://WOS:000450991600006
VL  - 35
ID  - 9088
ER  - 

TY  - JOUR
AD  - Weill Cornell/Rockefeller/Sloan-Kettering Tri-Institutional MD-PhD Program, New York, New York, USA. sparre@med.cornell.edu
AN  - 20881674
AU  - Andersen, O. S. O'Banion, M. K.
C1  - PubMed
DA  - Oct
DO  - 10.1097/ACM.0b013e3181f1195d
DP  - NLM
ET  - 2010/10/01
IS  - 10
KW  - Academic Medical Centers Biological Science Disciplines/*education Diffusion of Innovation Education, Medical, Graduate/*economics Fellowships and Scholarships/economics Humans Internship and Residency National Institutes of Health (U.S.) Research Personnel/*education Training Support/*economics United States
LA  - eng
N1  - 1938-808x Andersen, Olaf S O'Banion, M Kerry Comment Journal Article United States Acad Med. 2010 Oct;85(10):1559. doi: 10.1097/ACM.0b013e3181f1195d.
PY  - 2010
SN  - 1040-2446
SP  - 1559
ST  - Medical Scientist Training Programs: federal funding offers support and drives innovation
T2  - Acad Med
TI  - Medical Scientist Training Programs: federal funding offers support and drives innovation
VL  - 85
ID  - 4662
ER  - 

TY  - JOUR
AB  - Competency in forms of scientific communication, both written and spoken, is essential for success in academic science. This study examined the psychometric properties of three new measures, based on social cognitive career theory, that are relevant to assessment of skill and perseverance in scientific communication. Pre- and postdoctoral trainees in biomedical science (N = 411) completed online questionnaires assessing self-efficacy in scientific communication, career outcome expectations, and interest in performing tasks in scientific writing, oral presentation, and impromptu scientific discourse. Structural equation modeling was used to evaluate factor structures and model relations. Confirmatory factor analysis supported a 22-item, 3-factor measure of self-efficacy, an 11-item, 2-factor measure of outcome expectations, and a 12-item, 3-factor measure of interest in scientific communication activities. Construct validity was further demonstrated by theory-consistent inter-factor relations and relations with typical communications performance behaviors (e.g., writing manuscripts, abstracts, presenting at national meetings).
AD  - Cancer Prevention Research Training Program, Department of Epidemiology, Division of Cancer Prevention and Population Sciences, The University of Texas M.D. Anderson Cancer Center, Houston, TX. School of Medicine & Public Health, Department of Medicine, University of Wisconsin, Madison WI. University of Rochester Medical Center, Department of Pediatrics, Rochester, NY.
AN  - 26924920
AU  - Anderson, C. B. Lee, H. Y. Byars-Winston, A. Baldwin, C. D. Cameron, C. Chang, S.
C1  - PubMed
C2  - PMC4764330
C6  - NIHMS702712
DA  - Feb 1
DO  - 10.1177/1069072714565780
DP  - NLM
ET  - 2016/03/01
IS  - 1
KW  - Lisrel Scct Scientific communication academic medicine career development measurement scale development social cognitive theory
LA  - eng
N1  - 1552-4590 Anderson, Cheryl B Lee, Hwa Young Byars-Winston, Angela Baldwin, Constance D Cameron, Carrie Chang, Shine P30 CA016672/CA/NCI NIH HHS/United States R01 GM085600/GM/NIGMS NIH HHS/United States Journal Article J Career Assess. 2016 Feb 1;24(1):182-196. doi: 10.1177/1069072714565780. Epub 2015 Jan 6.
PY  - 2016
SN  - 1069-0727 (Print) 1069-0727
SP  - 182-196
ST  - Assessment of Scientific Communication Self-Efficacy, Interest, and Outcome Expectations for Career Development in Academic Medicine
T2  - J Career Assess
TI  - Assessment of Scientific Communication Self-Efficacy, Interest, and Outcome Expectations for Career Development in Academic Medicine
VL  - 24
ID  - 2467
ER  - 

TY  - JOUR
AB  - PURPOSE: The authors examine training in the responsible conduct of research and mentoring in relation to behaviors that may compromise the integrity of science. METHOD: The analysis is based on data from the authors' 2002 national survey of 4,160 early-career and 3,600 midcareer biomedical and social science researchers who received research support from the U.S. National Institutes of Health. The authors used logistic regression analysis to examine associations between receipt of separate or integrated training in research ethics, mentoring related to ethics and in general, and eight categories of ethically problematic behavior. Analyses controlled for gender, type of doctoral degree, international degree, and disciplinary field. RESULTS: Responses were received from 1,479 early-career and 1,768 midcareer scientists, yielding adjusted response rates of 43% and 52%, respectively. Results for early-career researchers: Training in research ethics was positively associated with problematic behavior in the data category. Mentoring related to ethics and research, as well as personal mentoring, decreased the odds of researchers' engaging in problematic behaviors, but mentoring on financial issues and professional survival increased these odds. Results for midcareer researchers: Combined separate and integrated training in research ethics was associated with decreased odds of problematic behavior in the categories of policy, use of funds, and cutting corners. Ethics mentoring was associated with lowered odds of problematic behavior in the policy category. CONCLUSIONS: The effectiveness of training in obviating problematic behavior is called into question. Mentoring has the potential to influence behavior in ways that both increase and decrease the likelihood of problematic behaviors.
AD  - Department of Educational Policy and Administration, University of Minnesota, Minneapolis, Minnesota 55455, USA. mand@umn.edu
AN  - 17726390
AU  - Anderson, M. S. Horn, A. S. Risbey, K. R. Ronning, E. A. De Vries, R. Martinson, B. C.
C1  - PubMed
DA  - Sep
DO  - 10.1097/ACM.0b013e31812f764c
DP  - NLM
ET  - 2007/08/30
IS  - 9
KW  - Academic Medical Centers/ethics/*standards/statistics & numerical data Biomedical Research/*education/*ethics Conflict of Interest Data Collection Ethics, Professional Ethics, Research/*education Focus Groups Humans *Mentors National Institutes of Health (U.S.) Research Personnel/*education/ethics *Research Support as Topic/economics/ethics Scientific Misconduct/*statistics & numerical data Social Sciences/education/ethics United States
LA  - eng
N1  - Anderson, Melissa S Horn, Aaron S Risbey, Kelly R Ronning, Emily A De Vries, Raymond Martinson, Brian C K01-AT000054-01/AT/NCCIH NIH HHS/United States R01-NR08090/NR/NINR NIH HHS/United States Journal Article Research Support, N.I.H., Extramural United States Acad Med. 2007 Sep;82(9):853-60. doi: 10.1097/ACM.0b013e31812f764c.
PY  - 2007
SN  - 1040-2446 (Print) 1040-2446
SP  - 853-60
ST  - What do mentoring and training in the responsible conduct of research have to do with scientists' misbehavior? Findings from a National Survey of NIH-funded scientists
T2  - Acad Med
TI  - What do mentoring and training in the responsible conduct of research have to do with scientists' misbehavior? Findings from a National Survey of NIH-funded scientists
VL  - 82
ID  - 5613
ER  - 

TY  - JOUR
AB  - Competition among scientists for funding, positions and prestige, among other things, is often seen as a salutary driving force in U.S. science. Its effects on scientists, their work and their relationships are seldom considered. Focus-group discussions with 51 mid- and early-career scientists, on which this study is based, reveal a dark side of competition in science. According to these scientists, competition contributes to strategic game-playing in science, a decline in free and open sharing of information and methods, sabotage of others' ability to use one's work, interference with peer-review processes, deformation of relationships, and careless or questionable research conduct. When competition is pervasive, such effects may jeopardize the progress, efficiency and integrity of science.
AD  - Department of Educational Policy and Administration, University of Minnesota, Minneapolis, MN 55455, USA. mand@umn.edu
AN  - 18030595
AU  - Anderson, M. S. Ronning, E. A. De Vries, R. Martinson, B. C.
C1  - PubMed
DA  - Dec
DO  - 10.1007/s11948-007-9042-5
DP  - NLM
ET  - 2007/11/22
IS  - 4
KW  - *Competitive Behavior/ethics *Ethics, Research Humans *Interprofessional Relations/ethics Research Personnel/ethics/*psychology *Scientific Misconduct
LA  - eng
N1  - Anderson, Melissa S Ronning, Emily A De Vries, Raymond Martinson, Brian C K01 AT000054-01/AT/NCCIH NIH HHS/United States R01 NR08090/NR/NINR NIH HHS/United States Journal Article Research Support, N.I.H., Extramural England Sci Eng Ethics. 2007 Dec;13(4):437-61. doi: 10.1007/s11948-007-9042-5. Epub 2007 Nov 21.
PY  - 2007
SN  - 1353-3452 (Print) 1353-3452
SP  - 437-61
ST  - The perverse effects of competition on scientists' work and relationships
T2  - Sci Eng Ethics
TI  - The perverse effects of competition on scientists' work and relationships
VL  - 13
ID  - 5532
ER  - 

TY  - JOUR
AU  - Anderson, M. W. Grimwade, A. Hunter, P. Park, P.
DB  - Scopus
IS  - 3
M3  - Review
N1  - Export Date: 15 October 2020
PY  - 2004
SP  - 17-21
ST  - Best Places to Work Survey: Postdocs Speak Up
T2  - Scientist
TI  - Best Places to Work Survey: Postdocs Speak Up
UR  - https://www.scopus.com/inward/record.uri?eid=2-s2.0-1442313217&partnerID=40&md5=bd68af42163981db7430472590d6f1bf
VL  - 18
ID  - 17357
ER  - 

TY  - JOUR
AB  - At Los Alamos National Laboratory (LANL), statistical scientists develop solutions for a variety of national security challenges through scientific excellence, typically as members of interdisciplinary teams. At LANL, mentoring is actively encouraged and practiced to develop statistical skills and positive career-building behaviors. Mentoring activities targeted at different career phases fromstudent to junior staff are an important catalyst for both short and long termcareer development. This article discussesmentoring strategies for undergraduate and graduate students through internships as well as for postdoctoral research associates and junior staff. Topics addressed include project selection, progress, and outcome; intellectual and social activities that complement the student internship experience; key skills/knowledge not typically obtained in academic training; and the impact of such internships on students' careers. Experiences and strategies from a number of successful mentorships are presented. Feedback from former mentees obtained via a questionnaire is incorporated. These responses address some of the benefits the respondents received from mentoring, helpful contributions and advice from their mentors, key skills learned, and how mentoring impacted their later careers.
AN  - WOS:000397226100003
AU  - Anderson-Cook, C. M. Hamada, M. S. Moore, L. M. Wendelberger, J. R.
DO  - 10.1080/00031305.2016.1200491
IS  - 1
N1  - Anderson-Cook, Christine M. Hamada, Michael S. Moore, Leslie M. Wendelberger, Joanne R. 1537-2731
PY  - 2017
SN  - 0003-1305
SP  - 6-14
ST  - Statistical Mentoring at Early Training and Career Stages
T2  - American Statistician
TI  - Statistical Mentoring at Early Training and Career Stages
UR  - <Go to ISI>://WOS:000397226100003
VL  - 71
ID  - 9462
ER  - 

TY  - JOUR
AB  - INTRODUCTION: An increase in the number of MD-PhDs has sparked debate as to how physicians with PhD research training contribute in the clinic. This study focuses on the development and employment situation of MD-PhDs from Aarhus University, Denmark, and on the impact of MD-PhDs in the clinic as seen from the employers' perspective. METHODS: The study is based on a mixed methods approach using both quantitative and qualitative data. Quantitative data hail from existing statistical data and reports, while the qualitative data stem from semi-structured interviews with six executive consultants and 36 members of appointment committees, mainly from hospitals in the Central Denmark Region. RESULTS: Quantitative data reveal an increase in the number of MD-PhDs concluding their training at Aarhus University. The MD-PhDs are employed in the public sector and, overall, their skills match the employers' demands. Qualitative data show that employers were satisfied with the skills the MD-PhDs brought to the clinic, particularly in terms of their ability to assess and use new and relevant information and to instigate a more scientific approach in the clinic. Informants from remote hospitals expressed a demand for more MD-PhDs, while other informants were concerned about how some MD-PhDs stopped doing medical research in the clinic after completing their PhD. CONCLUSION: Overall, employers seem satisfied with the skills that MD-PhDs bring to the clinic. However, some voice concern that too much importance is attached to the PhD degree and that some MD-PhDs are not active doing research. FUNDING: The study was funded by the Graduate School of Health (Aarhus University) and The Central Denmark Region. TRIAL REGISTRATION: not relevant.
AD  - pernille.andreassen@cesu.au.dk.
AN  - 28157064
AU  - Andreassen, P. Wogensen, L. Christensen, M. K.
C1  - PubMed
DA  - Feb
DP  - NLM
ET  - 2017/02/06
IS  - 2
KW  - Adult Biomedical Research Clinical Competence Denmark *Education, Graduate *Employee Performance Appraisal Employment/statistics & numerical data Female Hospital Administration *Hospitals, District *Hospitals, University Humans Interviews as Topic Male Physicians/*standards/*statistics & numerical data
LA  - eng
N1  - 2245-1919 Andreassen, Pernille Wogensen, Lise Christensen, Mette Krogh Journal Article Denmark Dan Med J. 2017 Feb;64(2):A5332.
PY  - 2017
SN  - 2245-1919
ST  - The employers' perspective on how PhD training affects physicians' performance in the clinic
T2  - Dan Med J
TI  - The employers' perspective on how PhD training affects physicians' performance in the clinic
VL  - 64
ID  - 1949
ER  - 

TY  - JOUR
AB  - Despite the high prevalence of disability in the United States, there is a current lack of comprehensive data about the number and characteristics of disabled psychologists and psychology trainees. This is problematic, as the development of cultural competence with individuals with disabilities is important for working with consumers, and because the presence of disability contributes to diversity in training programs and to the field of psychology. This study was undertaken to explore the prevalence of psychologists and trainees with disabilities across different time periods and throughout the educational and professional pipeline. Publicly available data from the American Psychological Association (APA) Commission on Accreditation, the Association of Psychology Postdoctoral and Internship Centers, and the APA Center for Workforce Studies were reviewed. Results demonstrated that people with disabilities have not been consistently included in measurement of the prevalence of diverse groups in psychology. The ways researchers query disability, and the lack of a clear definition of disability, likely have contributed to inaccuracy in data collection of the numbers of disabled psychologists and trainees. Regardless of the data source, people with disabilities appear to be underrepresented in psychology, and likely within higher education and professional careers in general. However, given the trend of increased presence among other diverse groups in psychology, the lack of similar growth of disabled professionals and trainees is concerning, and may represent one of the most marginalized groups in the field.
AN  - WOS:000358691500003
AU  - Andrews, E. E. Lund, E. M.
DA  - Aug
DO  - 10.1037/tep0000085
IS  - 3
N1  - Andrews, Erin E. Lund, Emily M. Andrews, Erin/0000-0001-9877-2073; Andrews, Erin/0000-0001-7844-470X 1931-3926
PY  - 2015
SN  - 1931-3918
SP  - 210-216
ST  - Disability in Psychology Training: Where Are We?
T2  - Training and Education in Professional Psychology
TI  - Disability in Psychology Training: Where Are We?
UR  - <Go to ISI>://WOS:000358691500003
VL  - 9
ID  - 9717
ER  - 

TY  - JOUR
AB  - PURPOSE: The authors sought to identify variables associated with MD-PhD program graduates' academic medicine careers. METHODS: We analyzed data for a national cohort of MD-PhD program graduates from 2000 to 2005, using multivariable logistic regression to identify independent predictors of full-time academic medicine faculty appointment through 2013. RESULTS: Of 1,860 MD-PhD program graduates in 2000-2005, we included 1,846 (99.2%) who had completed residency training before 2014. Of these 1,846 graduates, 968 (52.4%) held full-time faculty appointments. Graduates who attended schools with Medical Scientist Training Program (MSTP) funding (vs. no MSTP funding; adjusted odds ratio [aOR], 1.41; 95% confidence interval [CI], 1.14-1.74) and participated in ≥1 year of research during residency (vs. no documented research year; aOR, 1.85; 95% CI, 1.50-2.28) were more likely to have held full-time faculty appointments. Asian/Pacific Islander (aOR, 0.74; 95% CI, 0.60-0.93) and under-represented minority (URM; aOR, 0.68; 95% CI, 0.48-0.98) graduates (each vs. white graduates), graduates who reported total debt of ≥$100,000 (vs. no debt) at graduation (aOR, 0.58; 95% CI, 0.39-0.88), and graduates in surgical practice (aOR, 0.64; 95% CI, 0.48-0.84) and other practice (aOR, 0.66, 95% CI, 0.54-0.81) specialties (each vs. 'medicine, pediatrics, pathology, or neurology') were less likely to have held full-time faculty appointments. Gender was not independently associated with likelihood of full-time faculty appointment. CONCLUSIONS: Over half of all MD-PhD program graduates in our study had full-time faculty appointments. Our findings regarding variables independently associated with full-time faculty appointments can inform the design of strategies to promote academic medicine career choice among MD-PhD program graduates. Further research is warranted to identify other factors amenable to intervention, in addition to those included in our study, which will foster the further development of a diverse academic medicine physician-scientist workforce nationally.
AD  - Department of Surgery, Washington University School of Medicine, St. Louis, MO, USA; andrioled@wusm.wustl.edu. Department of Medicine, Washington University School of Medicine, St. Louis, MO, USA.
AN  - 27189673
AU  - Andriole, D. A. Jeffe, D. B.
C1  - PubMed
C2  - PMC4870348
DO  - 10.3402/meo.v21.30941
DP  - NLM
ET  - 2016/05/18
KW  - Biomedical Research/*education/*statistics & numerical data *Career Choice Education, Medical, Graduate/*statistics & numerical data *Faculty, Medical Female Humans Internship and Residency Male Minority Groups Training Support United States Medical Scientist Training Program biomedical research workforce diversity physician debt physician–scientist specialty choice
LA  - eng
N1  - 1087-2981 Andriole, Dorothy A Jeffe, Donna B R01 GM085350/GM/NIGMS NIH HHS/United States Journal Article Med Educ Online. 2016 May 13;21:30941. doi: 10.3402/meo.v21.30941. eCollection 2016.
PY  - 2016
SN  - 1087-2981
SP  - 30941
ST  - Predictors of full-time faculty appointment among MD-PhD program graduates: a national cohort study
T2  - Med Educ Online
TI  - Predictors of full-time faculty appointment among MD-PhD program graduates: a national cohort study
VL  - 21
ID  - 2359
ER  - 

TY  - JOUR
AB  - CONTEXT: MD/PhD program participants represent only a small proportion of all US medical students, yet they are expected to play a major role in the future physician-scientist workforce. The characteristics and career intentions of recent MD/PhD program and other MD program graduates have not been compared. OBJECTIVE: To identify factors associated with MD/PhD program graduation among recent medical graduates. DESIGN, SETTING, AND PARTICIPANTS: Deidentified data were obtained from a nationally representative sample of 88,575 US medical graduates who completed the national Association of American Medical Colleges Graduation Questionnaire from 2000-2006. Multivariate logistic regression was used to test responses to items regarding graduates' characteristics and career plans in association with program graduation, reporting adjusted odds ratios (ORs). MAIN OUTCOME MEASURE: MD/PhD program graduation. RESULTS: Of the 79,104 respondents with complete data (71.7% of all 2000-2006 graduates), 1833 (2.3%) were MD/PhD program graduates. Variables associated with greater likelihood of MD/PhD program graduation included planned substantial career involvement in research (OR, 10.30; 95% confidence interval [CI], 8.89-11.93); lower educational debt (compared with > or = $150,000: $100,000-$149,999, OR, 1.85; 95% CI, 1.35-2.52; $50,000-$99,999, OR, 5.50; 95% CI, 4.14-7.29; $1-$49,999, OR, 17.50; 95% CI, 13.30-23.03; no debt, OR, 17.41; 95% CI, 13.22-22.92); and receipt of medical school scholarships or grants (OR, 3.22; 95% CI, 2.82-3.69). Compared with planned training in internal medicine, MD/PhD graduation was positively associated with planned training in dermatology, neurology, ophthalmology, pathology, pediatrics, or radiology. Variables associated with lower likelihood of MD/PhD graduation included female sex (OR, 0.68; 95% CI, 0.60-0.77); race/ethnicity underrepresented in medicine (OR, 0.64; 95% CI, 0.52-0.80); and, compared with internal medicine, planned training in emergency medicine (OR, 0.58; 95% CI, 0.40-0.84) or surgery (OR, 0.70; 95% CI, 0.57-0.85). CONCLUSION: Compared with graduates of other MD degree programs, MD/PhD graduates tend to be less demographically diverse, have a lower debt burden, favor different medical specialties, and have greater planned career involvement in research.
AD  - Department of Surgery, Washington University School of Medicine, 660 S Euclid Ave, St Louis, MO 63110, USA. andrioled@wustl.edu
AN  - 18780845
AU  - Andriole, D. A. Whelan, A. J. Jeffe, D. B.
C1  - PubMed
DA  - Sep 10
DO  - 10.1001/jama.300.10.1165
DP  - NLM
ET  - 2008/09/11
IS  - 10
KW  - Adult Biomedical Research/economics/*education/*statistics & numerical data *Career Choice Education, Graduate/economics/*statistics & numerical data Education, Medical, Graduate/economics/*statistics & numerical data Female Health Workforce Humans Logistic Models Male Medicine/*statistics & numerical data *Specialization Students, Medical/psychology/*statistics & numerical data Surveys and Questionnaires Training Support United States
LA  - eng
N1  - 1538-3598 Andriole, Dorothy A Whelan, Alison J Jeffe, Donna B Journal Article United States JAMA. 2008 Sep 10;300(10):1165-73. doi: 10.1001/jama.300.10.1165.
PY  - 2008
SN  - 0098-7484
SP  - 1165-73
ST  - Characteristics and career intentions of the emerging MD/PhD workforce
T2  - Jama
TI  - Characteristics and career intentions of the emerging MD/PhD workforce
VL  - 300
ID  - 5287
ER  - 

TY  - JOUR
AB  - PURPOSE: Mentored K (K01/K08/K23) career development awards are positively associated with physicians' success as independent investigators; however, individuals in some racial/ethnic groups are less likely to receive this federal funding. The authors sought to identify variables that explain (mediate) the association between race/ethnicity and mentored K award receipt among U.S. Liaison Committee for Medical Education-accredited medical school graduates who planned research-related careers. METHOD: The authors analyzed deidentified data from the Association of American Medical Colleges and the National Institutes of Health Information for Management, Planning, Analysis, and Coordination II grants database for a national cohort of 28,690 graduates from 1997-2004 who planned research-related careers, followed through August 2014. The authors examined 10 potential mediators (4 research activities, 2 academic performance measures, medical school research intensity, degree program, debt, and specialty) of the association between race/ethnicity and mentored K award receipt in models comparing underrepresented minorities in medicine (URM) and non-URM graduates. RESULTS: Among 27,521 graduates with complete data (95.9% of study-eligible graduates), 1,147 (4.2%) received mentored K awards (79/3,341 [2.4%] URM; 1,068/24,180 [4.4%] non-URM). All variables except debt were significant mediators; together they explained 96.2% (95%, CI 79.1%-100%) of the association between race/ethnicity and mentored K award. CONCLUSIONS: Research-related activities during/after medical school and standardized academic measures largely explained the association between race/ethnicity and mentored K award in this national cohort. Interventions targeting these mediators could mitigate racial/ethnic disparities in the federally funded physician-scientist research workforce.
AD  - D.A. Andriole is assistant dean for medical education and associate professor of surgery, Washington University School of Medicine, St. Louis, Missouri; ORCID: http://orcid.org/0000-0001-8902-1227. Y. Yan is professor of surgery and biostatistics, Washington University School of Medicine, St. Louis, Missouri; ORCID: http://orcid.org/0000-0002-5917-1475. D.B. Jeffe is professor of medicine and director, Health Behavior, Communication, and Outreach Core, Washington University School of Medicine, St. Louis, Missouri; ORCID: http://orcid.org/0000-0002-7642-3777.
AN  - 28767497
AU  - Andriole, D. A. Yan, Y. Jeffe, D. B.
C1  - PubMed
C2  - PMC5617780
C6  - NIHMS888490
DA  - Oct
DO  - 10.1097/acm.0000000000001871
DP  - NLM
ET  - 2017/08/03
IS  - 10
KW  - Adult *Awards and Prizes Biomedical Research/economics/education Continental Population Groups Education, Medical, Graduate/economics/*statistics & numerical data Ethnic Groups Female Humans Male Mentors Minority Groups/*education/statistics & numerical data National Institutes of Health (U.S.) Research Personnel/economics/*education Schools, Medical/*statistics & numerical data United States
LA  - eng
N1  - 1938-808x Andriole, Dorothy A Yan, Yan Jeffe, Donna B R01 GM085350/GM/NIGMS NIH HHS/United States Journal Article Research Support, N.I.H., Extramural Acad Med. 2017 Oct;92(10):1440-1448. doi: 10.1097/ACM.0000000000001871.
PY  - 2017
SN  - 1040-2446 (Print) 1040-2446
SP  - 1440-1448
ST  - Mediators of Racial/Ethnic Disparities in Mentored K Award Receipt Among U.S. Medical School Graduates
T2  - Acad Med
TI  - Mediators of Racial/Ethnic Disparities in Mentored K Award Receipt Among U.S. Medical School Graduates
VL  - 92
ID  - 1676
ER  - 

TY  - JOUR
AN  - 27193655
AU  - Angelo, C.
C1  - PubMed
DA  - May 19
DO  - 10.1038/nature.2016.19910
DP  - NLM
ET  - 2016/05/20
IS  - 7603
KW  - Academies and Institutes/economics *Anger Brazil *Federal Government Research Personnel/economics/*psychology Research Support as Topic Science/economics/*organization & administration
LA  - eng
N1  - 1476-4687 Angelo, Claudio News England Nature. 2016 May 19;533(7603):301. doi: 10.1038/nature.2016.19910.
PY  - 2016
SN  - 0028-0836
SP  - 301
ST  - Demotion of science ministry angers beleaguered Brazilian researchers
T2  - Nature
TI  - Demotion of science ministry angers beleaguered Brazilian researchers
VL  - 533
ID  - 2356
ER  - 

TY  - JOUR
AD  - Swiss Federal Institute of Technology (ETH) in Zurich, Switzerland.
AN  - 15510156
AU  - Angerer, P.
C1  - PubMed
DA  - Oct 28
DO  - 10.1038/nj7012-1128a
DP  - NLM
ET  - 2004/10/29
IS  - 7012
KW  - Drug Industry *Education, Graduate *Employment Marketing Research Personnel/economics/*education Workforce
LA  - eng
N1  - 1476-4687 Angerer, Philipp Journal Article England Nature. 2004 Oct 28;431(7012):1128. doi: 10.1038/nj7012-1128a.
PY  - 2004
SN  - 0028-0836
SP  - 1128
ST  - Graduate journal: PhD limitations
T2  - Nature
TI  - Graduate journal: PhD limitations
VL  - 431
ID  - 6503
ER  - 

TY  - JOUR
AD  - Swiss Federal Institute of Technology (ETH) in Zurich, Switzerland.
AN  - 14961126
AU  - Angerer, P.
C1  - PubMed
DA  - Feb 12
DO  - 10.1038/nj6975-660a
DP  - NLM
ET  - 2004/02/13
IS  - 6975
KW  - Career Choice Education, Graduate Europe *Mentors Research Personnel/*education Students Universities *Vocational Guidance
LA  - eng
N1  - 1476-4687 Angerer, Philipp Journal Article England Nature. 2004 Feb 12;427(6975):660. doi: 10.1038/nj6975-660a.
PY  - 2004
SN  - 0028-0836
SP  - 660
ST  - Graduate journal: seeking perspective
T2  - Nature
TI  - Graduate journal: seeking perspective
VL  - 427
ID  - 6726
ER  - 

TY  - JOUR
AB  - Purpose The higher education sector in Sweden has, over decades, faced increasing demands in terms of efficiency rates in research, as well as increasing demands in the international competition for external revenue. These demands have influenced academic career trajectories and postdoctoral tracks as well as the everyday work of doctoral students. The purpose of this paper is to investigate how doctoral students express and challenge subjectivity in the present context of research education. Design/methodology/approach The authors depart from the overall understanding that doctoral students' lines of actions in research education depend on and form assemblages and, thus, define an academic institution. By re-analysing eight in-depth interviews, they illustrate how doctoral students from different milieus not only comply but also challenge, use border-crossings and change directions in research education. Findings The results show that some of these doctoral students try to act as loyal and satisfied, especially in regard to their supervisors, whereas others use coping strategies and resistance. It is illustrated that when some of the students use "unsecure" molecular lines, they appear more open to redefining possibilities and change, in comparison with those on more stable molar lines. Those acting on molar lines sometimes express a lack of emotional (productive) engagement, even though this particular group tend to more often get access to rewarded assemblages. These patterns are partly gender-related. Originality/value In the present, given the manifold demands on academic institutions, new insights and methodological approaches are necessary to illustrate how contemporary changes affect research education and the everyday life of doctoral students.
AN  - WOS:000484277600004
AU  - Angervall, P. Silfver, E.
DA  - Jul
DO  - 10.1108/sgpe-03-2019-0028
IS  - 2
N1  - Angervall, Petra Silfver, Eva 2398-4694
PY  - 2019
SN  - 2398-4686
SP  - 142-154
ST  - Assembling lines in research education Challenges, choices and resistance among Swedish doctoral students
T2  - Studies in Graduate and Postdoctoral Education
TI  - Assembling lines in research education Challenges, choices and resistance among Swedish doctoral students
UR  - <Go to ISI>://WOS:000484277600004
VL  - 10
ID  - 8927
ER  - 

TY  - JOUR
AB  - Undergraduate biology education reform aims to engage students in scientific practices such as experimental design, experimentation, and data analysis and communication. Graphs are ubiquitous in the biological sciences, and creating effective graphical representations involves quantitative and disciplinary concepts and skills. Past studies document student difficulties with graphing within the contexts of classroom or national assessments without evaluating student reasoning. Operating under the metarepresentational competence framework, we conducted think-aloud interviews to reveal differences in reasoning and graph quality between undergraduate biology students, graduate students, and professors in a pen-and-paper graphing task. All professors planned and thought about data before graph construction. When reflecting on their graphs, professors and graduate students focused on the function of graphs and experimental design, while most undergraduate students relied on intuition and data provided in the task. Most undergraduate students meticulously plotted all data with scaled axes, while professors and some graduate students transformed the data, aligned the graph with the research question, and reflected on statistics and sample size. Differences in reasoning and approaches taken in graph choice and construction corroborate and extend previous findings and provide rich targets for undergraduate and graduate instruction.
AD  - School of Biological Sciences, Georgia Institute of Technology, Atlanta, GA 30332. Department of Biological Sciences, Purdue University, West Lafayette, IN 47907 sgardne@purdue.edu.
AN  - 28821538
AU  - Angra, A. Gardner, S. M.
C1  - PubMed
C2  - PMC5589433
DA  - Fall
DO  - 10.1187/cbe.16-08-0245
DP  - NLM
ET  - 2017/08/20
IS  - 3
KW  - Biology/*education *Computer Graphics *Education, Graduate Educational Measurement Humans Research Design Students
LA  - eng
N1  - 1931-7913 Angra, Aakanksha Gardner, Stephanie M Journal Article CBE Life Sci Educ. 2017 Fall;16(3):ar53. doi: 10.1187/cbe.16-08-0245.
PY  - 2017
SN  - 1931-7913
ST  - Reflecting on Graphs: Attributes of Graph Choice and Construction Practices in Biology
T2  - CBE Life Sci Educ
TI  - Reflecting on Graphs: Attributes of Graph Choice and Construction Practices in Biology
VL  - 16
ID  - 1648
ER  - 

TY  - JOUR
AB  - Successfully navigating the norms of a society is a complex task that involves recognizing diverse kinds of rules as well as the relative weight attached to them. In the United States (U.S.), different kinds of rules-federal statutes and regulations, scientific norms, and professional ideals-guide the work of researchers. Penalties for violating these different kinds of rules and norms can range from the displeasure of peers to criminal sanctions. We proposed that it would be more difficult for researchers working in the U.S. who were born in other nations to distinguish the seriousness of violating rules across diverse domains. We administered a new measure, the evaluating rules in science task (ERST), to National Institutes of Health-funded investigators (101 born in the U.S. and 102 born outside of the U.S.). The ERST assessed perceptions of the seriousness of violating research regulations, norms, and ideals, and allowed us to calculate the degree to which researchers distinguished between the seriousness of each rule category. The ERST also assessed researchers' predictions of the seriousness that research integrity officers (RIOs) would assign to the rules. We compared researchers' predictions to the seriousness ratings of 112 RIOs working at U.S. research-intensive universities. U.S.-born researchers were significantly better at distinguishing between the seriousness of violating federal research regulations and violating ideals of science, and they were more accurate in their predictions of the views of RIOs. Acculturation to the U.S. moderated the effects of nationality on accuracy. We discuss the implications of these findings in terms of future research and education.
AD  - Division of General Medical Sciences, Washington University School of Medicine, 4523 Clayton Avenue, Campus Box 8005, St. Louis, MO, 63110, USA. Department of Psychological and Brain Sciences, Washington University in St. Louis, One Brookings Drive, Campus Box 1125, St. Louis, MO, 63130, USA. Division of General Medical Sciences, Washington University School of Medicine, 4523 Clayton Avenue, Campus Box 8005, St. Louis, MO, 63110, USA. duboisjm@wustl.edu.
AN  - 28321685
AU  - Antes, A. L. English, T. Baldwin, K. A. DuBois, J. M.
C1  - PubMed
C2  - PMC5607071
C6  - NIHMS869667
DA  - Apr
DO  - 10.1007/s11948-017-9876-4
DP  - NLM
ET  - 2017/03/23
IS  - 2
KW  - *Acculturation Adult *Awareness Biomedical Research/ethics Cultural Diversity *Emigrants and Immigrants Employment Ethics, Professional Ethics, Research Ethnic Groups Female Humans Male Middle Aged National Institutes of Health (U.S.) *Research *Research Personnel *Scientific Misconduct Social Control, Formal United States *Culture *Multicultural collaboration *Nationality *Norms *Research compliance *Research ethics *Research integrity *Responsible conduct of research *Rules thank Mobolaji Fowose for assistance with the literature search.
LA  - eng
N1  - 1471-5546 Antes, Alison L English, Tammy Baldwin, Kari A DuBois, James M K01 HG008990/HG/NHGRI NIH HHS/United States T32 AI007172/AI/NIAID NIH HHS/United States ORIIR140009/Office of Research Integrity (U.S.)/International UL1 TR000448/TR/NCATS NIH HHS/United States K01HG008990/HG/NHGRI NIH HHS/United States UL1 TR002345/TR/NCATS NIH HHS/United States 2UL1 TR000448-06/National Center for Advancing Translational Sciences (US)/International Journal Article Research Support, N.I.H., Extramural Research Support, U.S. Gov't, Non-P.H.S. Sci Eng Ethics. 2018 Apr;24(2):361-391. doi: 10.1007/s11948-017-9876-4. Epub 2017 Mar 20.
PY  - 2018
SN  - 1353-3452 (Print) 1353-3452
SP  - 361-391
ST  - The Role of Culture and Acculturation in Researchers' Perceptions of Rules in Science
T2  - Sci Eng Ethics
TI  - The Role of Culture and Acculturation in Researchers' Perceptions of Rules in Science
VL  - 24
ID  - 1874
ER  - 

TY  - JOUR
AB  - Researchers encounter challenges that require making complex professional decisions. Strategies such as seeking help and anticipating consequences support decision-making in these situations. Existing evidence on a measure of professional decision-making in research (the PDR) that assesses the use of decision-making strategies revealed that NIH-funded researchers born outside of the U.S. tended to score below their U.S. counterparts. To examine potential explanations for this association, this study recruited 101 researchers born in the United States and 102 born internationally to complete the PDR and measures of basic personal values, values in scientific work, discrimination between the seriousness of rules in research, exposure to unprofessional research practices, and acculturation to American culture. Several variables were associated with PDR scores-discrimination between types of rules in research, exposure to unprofessional research practices, acculturation, and the basic personal values of power, security, and benevolence. However, only security, benevolence, acculturation, and rule discrimination were also associated with nation of origin. In multivariate models, the variance explained by these variables in accounting for the association of nation of origin and PDR scores was somewhat overlapping, thus, only security and benevolence remained as unique, statistically significant predictors. Thus, this study identified some important variables in the association of nation of origin and PDR, but more research is needed. In a secondary analysis to examine the "clinical significance" (the practical importance) of scores on the PDR, this study examined aggregated PDR score data from the present sample and past samples of investigators. This analysis identified scores that may suggest a concern versus those scores that may be interpreted as excellent, proficient, or marginal. Implications for training and mentoring, along with considerations for future research are discussed.
AD  - Division of General Medical Sciences, Washington University School of Medicine, 4523 Clayton Avenue, Campus Box 8005, St. Louis, MO, 63110, USA. Department of Psychological and Brain Sciences, Washington University, St. Louis, MO, USA. Division of General Medical Sciences, Washington University School of Medicine, 4523 Clayton Avenue, Campus Box 8005, St. Louis, MO, 63110, USA. duboisjm@wustl.edu.
AN  - 30604356
AU  - Antes, A. L. English, T. Baldwin, K. A. DuBois, J. M.
C1  - PubMed
C2  - PMC6606404
C6  - NIHMS1013096
DA  - Oct
DO  - 10.1007/s11948-018-0077-6
DP  - NLM
ET  - 2019/01/04
IS  - 5
KW  - *Acculturation Adult Biomedical Research/ethics Data Interpretation, Statistical Decision Making/*ethics Ethics, Research *Ethnic Groups Female Guideline Adherence Help-Seeking Behavior Humans Male Middle Aged National Institutes of Health (U.S.) *Professionalism Research Personnel/*ethics/*psychology/*statistics & numerical data Social Control, Formal Social Values United States Young Adult *Culture *Decision-making *Nation of origin
LA  - eng
N1  - 1471-5546 Antes, Alison L Orcid: 0000-0002-2632-7701 English, Tammy Baldwin, Kari A DuBois, James M K01 HG008990/HG/NHGRI NIH HHS/United States UL1 TR002345/TR/NCATS NIH HHS/United States ORIIR140009/U.S. Office of Research Integrity/International Journal Article Research Support, N.I.H., Extramural Research Support, U.S. Gov't, P.H.S. Sci Eng Ethics. 2019 Oct;25(5):1499-1530. doi: 10.1007/s11948-018-0077-6. Epub 2019 Jan 2.
PY  - 2019
SN  - 1353-3452 (Print) 1353-3452
SP  - 1499-1530
ST  - What Explains Associations of Researchers' Nation of Origin and Scores on a Measure of Professional Decision-Making? Exploring Key Variables and Interpretation of Scores
T2  - Sci Eng Ethics
TI  - What Explains Associations of Researchers' Nation of Origin and Scores on a Measure of Professional Decision-Making? Exploring Key Variables and Interpretation of Scores
VL  - 25
ID  - 802
ER  - 

TY  - JOUR
AD  - College of Medicine, Alfaisal University, Riyadh, Saudi Arabia; lucman_anwer@hotmail.com. College of Medicine, Alfaisal University, Riyadh, Saudi Arabia. College of Dentistry, CMH Lahore Medical College & Institute of Dentistry, Lahore, Pakistan.
AN  - 25363437
AU  - Anwer, L. A. Anwer, A. N. Mahmood, M. Abu-Zaid, A. Shareef, M. A.
C1  - PubMed
C2  - PMC4216811
DO  - 10.3402/meo.v19.26138
DP  - NLM
ET  - 2014/11/05
KW  - *Career Choice Humans Middle East Motivation *Physicians Research Personnel/*supply & distribution
LA  - eng
N1  - 1087-2981 Anwer, Lucman A Anwer, Ayesha N Mahmood, Maryam Abu-Zaid, Ahmed Shareef, Mohammad Abrar Letter Med Educ Online. 2014 Oct 30;19:26138. doi: 10.3402/meo.v19.26138. eCollection 2014.
PY  - 2014
SN  - 1087-2981
SP  - 26138
ST  - Meeting the global need for physician-scientists: a Middle Eastern imperative
T2  - Med Educ Online
TI  - Meeting the global need for physician-scientists: a Middle Eastern imperative
VL  - 19
ID  - 3131
ER  - 

TY  - JOUR
AB  - PURPOSE: Enhancing clinician-investigator (CI) training at Canadian medical schools is urgently needed to bolster the dwindling work force of medical professionals carrying out patient-oriented research in a wide array of medical fields. The purpose of this study is to obtain, from the 15 Canadian medical schools that offer one or more CI training programs, data on the number of trainees, funding levels, attrition rates or other important metrics to evaluate the outcomes of such training efforts. METHODS: All Canadian CI programs were surveyed to collect demographic information for the academic year 2010-2011 and compared this to historical data collected by the Association of Faculties of Medicine of Canada (AFMC) and MD/PhD program funding data from the Canadian Institutes of Health Research (CIHR). RESULTS: Over the past decade, enrolment in Canadian CI training programs has increased approximately four-fold. Program-specific funding (CIHR) has also increased, but nearly 50% of MD/PhD trainees are still not supported through dedicated CIHR funding. CONCLUSION: It is too early to know to what extent this increase in both CI and funding will sustain the workforce of Canadian researchers carrying out patient-oriented research. Monitoring of CI training demographics across Canada, beyond this baseline study, will be essential to measure outcomes from CI training programs and to guide response from funding bodies and policy-makers.
AD  - The Clinician Investigator Training Association of Canada, Canada. cappleton2011@meds.uwo.ca
AN  - 23906488
AU  - Appleton, C. T. Belrose, J. Ward, M. R. Young, F. B.
C1  - PubMed
DA  - Aug 1
DO  - 10.25011/cim.v36i4.19950
DP  - NLM
ET  - 2013/08/03
IS  - 4
KW  - Biomedical Research/economics/*education Canada Humans Research Personnel/economics/*education
LA  - eng
N1  - 1488-2353 Appleton, C Thomas Belrose, Jillian Ward, Michael R Young, Fiona B Journal Article Canada Clin Invest Med. 2013 Aug 1;36(4):E163-9. doi: 10.25011/cim.v36i4.19950.
PY  - 2013
SN  - 0147-958x
SP  - E163-9
ST  - Strength in numbers: growth of Canadian clinician investigator training in the 21st century
T2  - Clin Invest Med
TI  - Strength in numbers: growth of Canadian clinician investigator training in the 21st century
VL  - 36
ID  - 3655
ER  - 

TY  - JOUR
AN  - 20522743
AU  - Arai, K.
C1  - PubMed
DA  - Jun 4
DO  - 10.1126/science.1192830
DP  - NLM
ET  - 2010/06/05
IS  - 5983
KW  - *Career Mobility Humans *Internationality Japan Public Policy *Research *Research Personnel
LA  - eng
N1  - 1095-9203 Arai, Ken-ichi Editorial United States Science. 2010 Jun 4;328(5983):1207. doi: 10.1126/science.1192830.
PY  - 2010
SN  - 0036-8075
SP  - 1207
ST  - Japanese science in a global world
T2  - Science
TI  - Japanese science in a global world
VL  - 328
ID  - 4759
ER  - 

TY  - JOUR
AD  - University of Tokyo, Japan
Asia-Pacific International Molecular Biology Network, Japan
SBI Biotech., Japan
AU  - Arai, K. I.
C2  - 20522743
DB  - Scopus
DO  - 10.1126/science.1192830
IS  - 5983
J2  - Science
KW  - economic aspect
editorial
global change
government
human
Japan
priority journal
science
technology
career mobility
international cooperation
personnel
policy
research
Humans
Internationality
Public Policy
Research Personnel
LA  - English
M3  - Editorial
N1  - Cited By :1
Export Date: 4 April 2022
CODEN: SCIEA
Correspondence Address: Arai, K.-I.; University of TokyoJapan
PY  - 2010
SN  - 00368075 (ISSN)
SP  - 1207
ST  - Editorial: Japanese science in a global world
T2  - Science
TI  - Editorial: Japanese science in a global world
UR  - https://www.scopus.com/inward/record.uri?eid=2-s2.0-77953260588&doi=10.1126%2fscience.1192830&partnerID=40&md5=cab0474c3145a747ca5a94fab0fa5343
VL  - 328
ID  - 21242
ER  - 

TY  - JOUR
AD  - Department of Immunobiology, DNAX Res. Inst. Molec./Cell. Biol., Palo Alto, CA, United States
AU  - Arai, K. I.
AU  - Arai, N.
DB  - Scopus
DO  - 10.1126/science.285.5433.1487
IS  - 5433
J2  - Science
KW  - continuing education
editorial
employment
Japan
medical research
priority journal
LA  - English
M3  - Editorial
N1  - Export Date: 4 April 2022
CODEN: SCIEA
Correspondence Address: Arai, K.-I.; Department of Immunobiology, , Palo Alto, CA, United States
PY  - 1999
SN  - 00368075 (ISSN)
SP  - 1487
ST  - A Japanese perspective on postdocs
T2  - Science
TI  - A Japanese perspective on postdocs
UR  - https://www.scopus.com/inward/record.uri?eid=2-s2.0-0033520441&doi=10.1126%2fscience.285.5433.1487&partnerID=40&md5=0927832db949c2c335f22af9f830efb4
VL  - 285
ID  - 21264
ER  - 

TY  - JOUR
AB  - OBJECTIVE: The goal of this study was to identify trends in MD/PhD graduates entering psychiatry, to compare these trends with other specialties, and to review strategies for enhancing the physician-scientist pipeline. METHODS: Data on 226,588 medical students graduating from Liaison Committee on Medical Education accredited programs between 1999 and 2012 (6626 MD/PhDs) were used to evaluate the number, percentage, and proportion of MD/PhDs entering psychiatry in comparison with other specialties (neurology, neurosurgery, internal medicine, family medicine, and radiation oncology). Linear regression and multiple linear regression determined whether these values increased over time and varied by sex. RESULTS: Over 14 years, an average of 18 MD/PhDs (range 13-29) enrolled in psychiatry each year. The number of MD/PhDs going into psychiatry significantly increased, although these gains were modest (less than one additional MD/PhD per year). The proportion of students entering psychiatry who were MD/PhDs varied between 2.9 and 5.9 per 100 residents, with no significant change over time. There was also no change in the percentage of MD/PhDs entering psychiatry from among all MD/PhD graduates. The rate of increase in the number of MD/PhDs going into psychiatry did not differ significantly from other specialties except for family medicine, which is decreasing. The rate of MD/PhDs going into psychiatry was higher for women, suggesting closure of the sex gap in 17 years. CONCLUSIONS: Despite the increase in the number of MD/PhDs entering psychiatry, these numbers remain low. Expanding the cohort of physician-scientists dedicated to translational research in psychiatry will require a multipronged approach.
AD  - Columbia University Medical Center, New York, NY, USA. ma2063@cumc.columbia.edu. New York State Psychiatric Institute, New York, NY, USA. ma2063@cumc.columbia.edu. Columbia University Medical Center, New York, NY, USA. New York State Psychiatric Institute, New York, NY, USA. New York-Presbyterian Hospital, New York, NY, USA. US National Institute of Mental Health, Bethesda, MD, USA. University of Pennsylvania, Philadelphia, PA, USA.
AN  - 29302928
AU  - Arbuckle, M. R. Luo, S. X. Pincus, H. A. Gordon, J. A. Chung, J. Y. Chavez, M. Oquendo, M. A.
C1  - PubMed
C2  - PMC5943155
C6  - NIHMS932373
DA  - Jun
DO  - 10.1007/s40596-017-0870-6
DP  - NLM
ET  - 2018/01/06
IS  - 3
KW  - *Biomedical Research/education/trends *Career Choice Education, Medical, Graduate Female Humans *Internship and Residency Male Physicians/statistics & numerical data/*trends Physicians, Women/statistics & numerical data/trends Psychiatry/*education Research Support as Topic United States Workforce MD/PhD Physician-scientist Psychiatry Research track Residency training Translational neuroscience on the Faculty in the Department of Psychiatry at Columbia University. The opinions expressed in this article are the author's own and do not reflect the view of the National Institutes of Health, the Department of Health and Human Services, or the United States government. Dr. Oquendo receives royalties for the commercial use of the Columbia Suicide Severity Rating Scale and her family owns stock in Bristol Myers Squibb. Dr. Luo serves as a consultant for Click Therapeutics, Inc. The other authors report no financial relationships with commercial interests.
LA  - eng
N1  - 1545-7230 Arbuckle, Melissa R Orcid: 0000-0001-7778-2299 Luo, Sean X Pincus, Harold Alan Gordon, Joshua A Chung, Joyce Y Chavez, Mark Oquendo, Maria A R25 MH086466/MH/NIMH NIH HHS/United States UL1 TR001873/TR/NCATS NIH HHS/United States R25 MH086466/National Institute of Mental Health/ UL1TR001873/National Center for Advancing Translational Sciences/ Journal Article Acad Psychiatry. 2018 Jun;42(3):346-353. doi: 10.1007/s40596-017-0870-6. Epub 2018 Jan 4.
PY  - 2018
SN  - 1042-9670 (Print) 1042-9670
SP  - 346-353
ST  - Trends in MD/PhD Graduates Entering Psychiatry: Assessing the Physician-Scientist Pipeline
T2  - Acad Psychiatry
TI  - Trends in MD/PhD Graduates Entering Psychiatry: Assessing the Physician-Scientist Pipeline
VL  - 42
ID  - 1415
ER  - 

TY  - JOUR
AB  - Transboundary animal diseases (TADs) are livestock diseases characterized as highly contagious, fast-spreading, and capable of producing high morbidity and mortality. Accidental or intentional introduction of these diseases into the United States could devastate the economy, food security, and public health. Training of researchers, scientists and animal health workers is often limited to prevention and diagnosis with little emphasis on the importance of translating knowledge to the development of new products for the prevention, detection and control of outbreaks. The Bench to Shop training program was developed to fill this gap and applied an innovative blended-learning method through the use of an online platform, a 3-week experiential training, and a 1-month follow-up project. The program specifically targeted next-generation researchers, including PhD students, post-doctoral researchers, and early-career faculty. A total of 17 trainees, in two cohorts, were selected through a national and international recruitment process. Program evaluation consisted of focus groups, follow-up interviews, and pre- and post-tests of didactic material, revealing statistically significant gains in knowledge. Participants expanded their professional networks with leaders in industry and regulatory agencies related to production and/or commercialization of TAD products and deepened their commitment toward keeping our country safe from TADs. Post-program impacts on trainees included advancing products toward commercialization, partnering with connections made through the program, and demonstrating dedication to homeland security by pursuing product development related educational and career opportunities. Overall, results suggest this program provides an added value and should be readily available to the current and future workforce.
AN  - 32163020
AU  - Arenas-Gamboa, A. M. Simmons, H. L. Werre, S. R. Krecek, R. C.
C1  - PubMed
DA  - Mar 12
DO  - 10.3138/jvme.2019-0048
DP  - NLM
ET  - 2020/03/13
KW  - blended learning commercialization foreign animal disease next-generation scientists technology transition training program transboundary animal diseases
LA  - eng
N1  - Arenas-Gamboa, Angela M Simmons, Heather L Werre, Stephen R Krecek, Rosina C Journal Article Canada J Vet Med Educ. 2020 Mar 12:e20190048. doi: 10.3138/jvme.2019-0048.
PY  - 2020
SN  - 0748-321X (Print) 0748-321x
SP  - e20190048
ST  - Bench to Shop™: An Interdisciplinary Training Program for Transitioning of Transboundary Animal Disease Research to Commercialization
T2  - J Vet Med Educ
TI  - Bench to Shop™: An Interdisciplinary Training Program for Transitioning of Transboundary Animal Disease Research to Commercialization
ID  - 230
ER  - 

TY  - JOUR
AD  - Pcmr.
AN  - 26074284
AU  - Arnheiter, H. Bosenberg, M. Aplin, A. Kelsh, R.
C1  - PubMed
DA  - Jul
DO  - 10.1111/pcmr.12361
DP  - NLM
ET  - 2015/06/16
IS  - 4
KW  - *Education, Graduate Humans *Mentors Research Personnel/*education/psychology
LA  - eng
N1  - 1755-148x Arnheiter, Heinz Bosenberg, Marcus Aplin, Andrew Kelsh, Robert Editorial England Pigment Cell Melanoma Res. 2015 Jul;28(4):371. doi: 10.1111/pcmr.12361.
PY  - 2015
SN  - 1755-1471
SP  - 371
ST  - The value of thesis advisers
T2  - Pigment Cell Melanoma Res
TI  - The value of thesis advisers
VL  - 28
ID  - 2840
ER  - 

TY  - JOUR
AD  - Carrie Arnold is a freelance science writer living in Virginia.
AN  - 25082705
AU  - Arnold, C.
C1  - PubMed
DA  - Aug 1
DO  - 10.1126/science.345.6196.594
DP  - NLM
ET  - 2014/08/02
IS  - 6196
KW  - Achievement *Adaptation, Psychological Anxiety/prevention & control/psychology Depression/prevention & control/psychology *Education, Graduate Humans *Mental Health Mental Health Services Science/*education Social Isolation/psychology Stress, Psychological/*prevention & control/psychology
LA  - eng
N1  - 1095-9203 Arnold, Carrie Journal Article Personal Narrative United States Science. 2014 Aug 1;345(6196):594. doi: 10.1126/science.345.6196.594.
PY  - 2014
SN  - 0036-8075
SP  - 594
ST  - The stressed-out postdoc
T2  - Science
TI  - The stressed-out postdoc
VL  - 345
ID  - 3235
ER  - 

TY  - JOUR
AB  - OBJECTIVE: Peer review is a critical process in the publication of scientific findings; trainees and young investigators, however, have few opportunities to learn systematically how to review manuscripts. Journal editors have an opportunity to engage trainees and young investigators in the peer review process early during their career. METHODS: Methods of Information in Medicine, an official journal of the International Medical Informatics Association, is initiating a Student Editorial Board. The journal invites applications from international graduate and post-doctoral training programs that have a focus on health informatics, biomedical informatics, or a related field. RESULTS: Each year up to six trainees will be invited to join the Student Editorial Board. The trainees will go through a mentored training experience that includes an active involvement in the various aspects of peer review during their one to two-year term of appointment. CONCLUSIONS: The journal expects that the Student Editorial Board will benefit trainees and young investigators in becoming skilled reviewers and engaged peers who can offer professional, constructive, and informative feedback and enhance the process of scientific communication.
AN  - 18066409
AU  - Aronsky, D. Haux, R. Leong, T. Y. McCray, A.
C1  - PubMed
DP  - NLM
ET  - 2007/12/11
IS  - 6
KW  - Medical Informatics/*education *Peer Review, Research Periodicals as Topic/*standards United States
LA  - eng
N1  - Aronsky, D Haux, R Leong, T Y McCray, A Editorial Germany Methods Inf Med. 2007;46(6):623-4.
PY  - 2007
SN  - 0026-1270 (Print) 0026-1270
SP  - 623-4
ST  - The Student Editorial Board of Methods of Information in Medicine--an opportunity to educate tomorrow's peer reviewers
T2  - Methods Inf Med
TI  - The Student Editorial Board of Methods of Information in Medicine--an opportunity to educate tomorrow's peer reviewers
VL  - 46
ID  - 5512
ER  - 

TY  - JOUR
AN  - 30696972
AU  - Asai, D.
C1  - PubMed
DA  - Jan
DO  - 10.1038/d41586-019-00282-y
DP  - NLM
ET  - 2019/01/31
IS  - 7741
KW  - Academies and Institutes Creativity *Cultural Competency *Cultural Diversity Education, Graduate/economics *Empathy Faculty/education Fellowships and Scholarships Female Humans Leadership Male Research Personnel/*education/*psychology Universities *Careers *Ethics *Lab life *Society
LA  - eng
N1  - 1476-4687 Asai, David Journal Article England Nature. 2019 Jan;565(7741):537. doi: 10.1038/d41586-019-00282-y.
PY  - 2019
SN  - 0028-0836
SP  - 537
ST  - To learn inclusion skills, make it personal
T2  - Nature
TI  - To learn inclusion skills, make it personal
VL  - 565
ID  - 754
ER  - 

TY  - JOUR
AB  - A successful research career requires not only an aptitude for science but also the mastering of other skills including communication, management, and grant writing. A growing number of programs at universities and research institutes aim to teach these crucial skills to graduate students, postdoctoral fellows, and junior faculty.
AD  - Cedaredge, Colorado, USA.
AN  - 16678082
AU  - Aschwanden, C.
C1  - PubMed
DA  - May 5
DO  - 10.1016/j.cell.2006.04.017
DP  - NLM
ET  - 2006/05/09
IS  - 3
KW  - Biomedical Research/*education/ethics/standards Education, Graduate/ethics/methods/*standards Humans Medical Laboratory Personnel/psychology/*standards Peer Review, Research/standards/trends Research Support as Topic/methods/standards Teaching/ethics/methods/*standards Time Management/methods
LA  - eng
N1  - Aschwanden, Christie Editorial United States Cell. 2006 May 5;125(3):407-9. doi: 10.1016/j.cell.2006.04.017.
PY  - 2006
SN  - 0092-8674 (Print) 0092-8674
SP  - 407-9
ST  - Learning to lead
T2  - Cell
TI  - Learning to lead
VL  - 125
ID  - 6010
ER  - 

TY  - JOUR
AB  - The first postdoctoral association was launched in the United States 13 years ago. Although postdoctoral associations have made tremendous progress toward improving the lives of postdoctoral fellows, their job is not finished yet.
AN  - 16469686
AU  - Aschwanden, C.
C1  - PubMed
DA  - Feb 10
DO  - 10.1016/j.cell.2006.01.025
DP  - NLM
ET  - 2006/02/14
IS  - 3
KW  - Career Choice Education/economics/*trends Europe Science/education United States
LA  - eng
N1  - Aschwanden, Christie Journal Article United States Cell. 2006 Feb 10;124(3):445-7. doi: 10.1016/j.cell.2006.01.025.
PY  - 2006
SN  - 0092-8674 (Print) 0092-8674
SP  - 445-7
ST  - Professionalizing the postdoctoral experience
T2  - Cell
TI  - Professionalizing the postdoctoral experience
VL  - 124
ID  - 6087
ER  - 

TY  - JOUR
AB  - Amid growing recognition that a successful scientific career requires skills beyond scientific acumen, institutions are racing to provide management training for newly minted principal investigators.
AN  - 18358800
AU  - Aschwanden, C.
C1  - PubMed
DA  - Mar 21
DO  - 10.1016/j.cell.2008.03.008
DP  - NLM
ET  - 2008/03/25
IS  - 6
KW  - Academies and Institutes Budgets Leadership *Personnel Management Research Personnel/*education/organization & administration Universities
LA  - eng
N1  - 1097-4172 Aschwanden, Christie Journal Article United States Cell. 2008 Mar 21;132(6):911-3. doi: 10.1016/j.cell.2008.03.008.
PY  - 2008
SN  - 0092-8674
SP  - 911-3
ST  - Managing to excel at science
T2  - Cell
TI  - Managing to excel at science
VL  - 132
ID  - 5419
ER  - 

TY  - JOUR
AN  - 11613059
AU  - Assmus, A.
C1  - PubMed
DO  - 10.1007/bf01125433
DP  - HMD
ET  - 1993/01/01
IS  - 2
KW  - Education, Medical/*history History, Modern 1601- Research/*history United States
LA  - eng
N1  - Assmus, A Historical Article Journal Article United States Minerva. 1993;31(2):151-83. doi: 10.1007/BF01125433.
PY  - 1993
SN  - 0026-4695 (Print) 0026-4695
SP  - 151-83
ST  - The creation of postdoctoral fellowships and the siting of American scientific research
T2  - Minerva
TI  - The creation of postdoctoral fellowships and the siting of American scientific research
VL  - 31
ID  - 8004
ER  - 

TY  - JOUR
AB  - The Veterinary Medical Scientist Training Program (VMSTP), a combined degree program at the University of Pennsylvania School of Veterinary Medicine (Penn), has been in existence for approximately 35 years and has an excellent track record of producing veterinary physician-scientists. There are a number of key features of the program that I believe have been crucial to its success. Many of these features relate to how the PhD training component of the combined degree program is accomplished. Rather that describing the veterinary training component of the program, I will describe the PhD training component and how this training intersects with the veterinary curriculum. The key features of the VMSTP program at Penn are (1) admitting the right candidates, (2) placing the PhD training component of the program in the hands of individual graduate groups, (3) being committed to PhD training of veterinary students that is not compromised in terms of quality or time, (4) devising mechanisms to interdigitate VMD and PhD training to generate synergy between the programs, (5) providing continual advice to students from numerous perspectives, and (6) providing the monetary and emotional support needed for the long-term commitment students must make in order to complete the program.
AD  - University of Pennsylvania School of Veterinary Medicine, 3800 Spruce Street, Philadelphia, PA 19104, USA. atchison@vet.upenn.edu
AN  - 16261494
AU  - Atchison, M.
C1  - PubMed
DA  - Fall
DO  - 10.3138/jvme.32.3.337
DP  - NLM
ET  - 2005/11/02
IS  - 3
KW  - Animals Biomedical Research/education *Curriculum *Education, Veterinary Humans Pennsylvania Schools, Veterinary
LA  - eng
N1  - Atchison, Michael Journal Article Canada J Vet Med Educ. 2005 Fall;32(3):337-41. doi: 10.3138/jvme.32.3.337.
PY  - 2005
SN  - 0748-321X (Print) 0748-321x
SP  - 337-41
ST  - VMSTP Combined Degree Training (VMD/PhD): key features of the program at the University of Pennsylvania
T2  - J Vet Med Educ
TI  - VMSTP Combined Degree Training (VMD/PhD): key features of the program at the University of Pennsylvania
VL  - 32
ID  - 6181
ER  - 

TY  - JOUR
AB  - There is a nationwide shortage of veterinarian-scientists in the United States. Barriers to recruiting veterinary students into research careers need to be identified, and mechanisms devised to reduce these barriers. Barriers to attracting veterinary students into research careers include ignorance of available research careers and of the training opportunities. Once admitted, students in research training programs often feel isolated, fitting into neither the veterinary environment nor the research environment. To address the above issues, it is necessary to advertise and educate the public about opportunities for veterinarian-scientists. Schools need to develop high-quality training programs that are well structured but retain appropriate flexibility. Sufficient resources are needed to operate these programs so that students do not graduate with significant debt. A community of veterinarian-scientists needs to be developed so that students do not feel isolated but, rather, are part of a large community of like-minded individuals. Because of the complexities of programs that train veterinarian-scientists, it is necessary to provide extensive advising and for faculty to develop a proactive, servant-leadership attitude. Finally, students must be made aware of career options after graduation.
AD  - VMD-PhD Program, University of Pennsylvania, School of Veterinary Medicine, 3800 Spruce Street, Philadelphia, PA 19104, United States
AU  - Atchison, M. L.
DB  - Scopus
DO  - 10.3138/jvme.36.1.76
IS  - 1
KW  - Combined degree Dvm/phd Veterinarian-scientist Vmd/phd
M3  - Article
N1  - Cited By :4 Export Date: 15 October 2020
PY  - 2009
SP  - 76-82
ST  - Factors that attract veterinarians to or discourage them from research careers: A program director's perspective
T2  - Journal of Veterinary Medical Education
TI  - Factors that attract veterinarians to or discourage them from research careers: A program director's perspective
UR  - https://www.scopus.com/inward/record.uri?eid=2-s2.0-67249135224&doi=10.3138%2fjvme.36.1.76&partnerID=40&md5=3bb49fcbb95e8fee47fab574a9d37f7a
VL  - 36
ID  - 15732
ER  - 

TY  - JOUR
AB  - Contingent knowledge workers will play an increasingly important role in organisational success as workers transition in and out of project-based innovation teams with more frequency. Our research finds that collaborators in the contingent, high-skill workforce face uncertainty challenges to their work that are unique from the independent, contingent professionals more often studied. The article proposes a theoretical framework of uncertainty to guide us in understanding collaborative contingent knowledge workers' work experience. Interviews with postdoctoral researchers reveal four findings about the influence of these highly uncertain work environments on collaborative contingent knowledge workers - collaboration isolation, frustrated independence, performance anxiety and internalised blame. Perhaps most concerning is that the workers internalise the negative impacts as personal failings instead of recognising them as consequences of a poorly designed work environment. This study argues for the need to manage and mitigate different sources of uncertainty to avoid creating an unnecessary burden on contingent knowledge workers, and to enable a sustainable, contingent knowledge workforce.
AN  - WOS:000345344300011
AU  - Auer, J. C. Kao, C. Y. Hemphill, L. Johnston, E. W. Teasley, S. D.
DA  - Nov
DO  - 10.1111/1748-8583.12045
IS  - 4
N1  - Auer, Jennifer Claire Kao, Chen-Yu Hemphill, Libby Johnston, Erik W. Teasley, Stephanie D. Hemphill, Libby/AAH-7062-2019 Hemphill, Libby/0000-0002-3793-7281 1748-8583
PY  - 2014
SN  - 0954-5395
SP  - 531-547
ST  - The uncertainty challenge of contingent collaboration
T2  - Human Resource Management Journal
TI  - The uncertainty challenge of contingent collaboration
UR  - <Go to ISI>://WOS:000345344300011
VL  - 24
ID  - 9828
ER  - 

TY  - JOUR
AB  - Academic teaching of a new discipline, besides its contents and formal issues, requires participation of the university in development of a target job market. This was the case of biomedical engineering in Poland ten years ago. This paper presents examples of activities, taken up by our university in cooperation with prospective employers, and evaluated with a help of our first alumni. The evaluation survey shows that despite the immature job market, the number of graduates employed accordingly to their education systematically raises each year from 72,5% in 2011 to 93,8% in 2013. Another interesting result is the distribution of job searching period: 19.2% of graduates were already employed before the graduation, further 23.1% found their job in less than one month after the diploma examination and another 28.8% in less than three months. The paper also highlights the role the former graduates play in motivating teachers and students to efforts towards a better educational outcome.
AN  - 26737166
AU  - Augustyniak, E. Augustyniak, P.
C1  - PubMed
DO  - 10.1109/embc.2015.7319266
DP  - NLM
ET  - 2016/01/07
KW  - Biomedical Engineering/*education/statistics & numerical data Education, Medical, Graduate/*standards/statistics & numerical data Employment/*statistics & numerical data Humans Poland Universities
LA  - eng
N1  - 2694-0604 Augustyniak, Ewa Augustyniak, Piotr Journal Article Research Support, Non-U.S. Gov't United States Annu Int Conf IEEE Eng Med Biol Soc. 2015;2015:3981-4. doi: 10.1109/EMBC.2015.7319266.
PY  - 2015
SN  - 2375-7477
SP  - 3981-4
ST  - Influencing the job market by the quality of graduates--a biomedical engineering example
T2  - Annu Int Conf IEEE Eng Med Biol Soc
TI  - Influencing the job market by the quality of graduates--a biomedical engineering example
VL  - 2015
ID  - 2529
ER  - 

TY  - JOUR
AN  - 17082461
AU  - Austin, J.
C1  - PubMed
DA  - Nov 3
DO  - 10.1126/science.314.5800.842
DP  - NLM
ET  - 2006/11/04
IS  - 5800
KW  - *Biological Science Disciplines/economics Career Mobility Data Collection *Faculty Humans Industry *Job Satisfaction Mentors *Research Personnel/economics *Salaries and Fringe Benefits United States Universities
LA  - eng
N1  - 1095-9203 Austin, Jim Journal Article United States Science. 2006 Nov 3;314(5800):842-7. doi: 10.1126/science.314.5800.842.
PY  - 2006
SN  - 0036-8075
SP  - 842-7
ST  - Salary survey. U.S. life scientists report rising salaries and high job satisfaction
T2  - Science
TI  - Salary survey. U.S. life scientists report rising salaries and high job satisfaction
VL  - 314
ID  - 5858
ER  - 

TY  - JOUR
AD  - British Heart Foundation, Medical Directorate, Greater London House, 180 Hampstead Road, London, UK. King's College London, School of Cardiovascular Medicine and Sciences, The Rayne Institute, St Thomas' Hospital, Westminster Bridge Road, London, UK.
AN  - 31005963
AU  - Avkiran, M.
C1  - PubMed
DA  - Sep 1
DO  - 10.1093/cvr/cvz080
DP  - NLM
ET  - 2019/04/22
IS  - 11
KW  - Biomedical Research/*economics *Cardiovascular Diseases/diagnosis/physiopathology/therapy Humans Mentors Peer Review, Research Research Personnel/*economics Research Support as Topic/*economics Workload
LA  - eng
N1  - 1755-3245 Avkiran, Metin Journal Article England Cardiovasc Res. 2019 Sep 1;115(11):e111-e112. doi: 10.1093/cvr/cvz080.
PY  - 2019
SN  - 0008-6363
SP  - e111-e112
ST  - Getting your research funded (and other tips for early career cardiovascular investigators)
T2  - Cardiovasc Res
TI  - Getting your research funded (and other tips for early career cardiovascular investigators)
VL  - 115
ID  - 622
ER  - 

TY  - CHAP
AB  - The transnational dimension of culture, science, and technology is constantly growing all over the world. Mobility of high-skilled personnel encompasses PhD students, PhD graduates, and scientists from when they leave their own country to study and work abroad. Mobility can be organized through a variety of programs and schemes that help individuals find the most suitable opportunities for them, that is, the right point in time. Whether it is due to the right point in time in their study process or career to move, or the incentives, or facilities, they can benefit from such a move. Mobility, in its form of brain drain, can produce negative effects on countries, institutions, and people. Positive benefits, however, can also be found. A precise and complete quantitative analysis of flows of PhD students and scientists is far from being attained. There are multiple difficulties in tracking this kind of highly mobile people. Some attempts, however, have been made in order to figure out the main trends and analyze the main reasons that induce mobility. © 2010 Elsevier Ltd. All rights reserved.
AD  - National Research Council, Institute for Research on Population and Social Policies, Rome, Italy
AU  - Avveduto, S.
DB  - Scopus
DO  - 10.1016/B978-0-08-044894-7.00881-2
KW  - Brain drain Doctorate High skilled Higher education Internationalization Mobility PhD Postdoctorals Researchers Scientists
N1  - Cited By :2 Export Date: 15 October 2020
PY  - 2010
SP  - 286-293
ST  - Mobility of PhD students and scientists
T2  - International Encyclopedia of Education
TI  - Mobility of PhD students and scientists
UR  - https://www.scopus.com/inward/record.uri?eid=2-s2.0-84884463732&doi=10.1016%2fB978-0-08-044894-7.00881-2&partnerID=40&md5=bee543beccfa7e722bc76768885c6618
ID  - 15312
ER  - 

TY  - JOUR
AB  - This paper discusses results of a research project on equal opportunities between women and men in the postdoctoral phase in German universities. It illustrates how the funding system is organized and whether this contributes to more equal opportunities for men and women, especially concerning the work-life interference. Although the system loses women after the doctorial phase, equal opportunity is not a core issue in the promotion of postdoctoral researchers in Germany. Instead, it tends to be addressed indirectly via an array of different compensatory support programmes. One key finding is that certain programmes, such as coaching', networking', mentoring' or financial support, are not offered everywhere, and therefore many postdoctoral researchers do not have the opportunity to utilize them. Furthermore, we found evidence of a gender-specific demand for support programmes. Another finding was that work-life interferences in scientific careers are not addressed by support programmes. The organization of everyday life is not taken into account. Given the context of uncertain career paths in Germany and the unequal working conditions of women and men in academia in Germany, it becomes clear that equal opportunities cannot be realized by ignoring the informal and gendered handling of work-life-balance.
AN  - WOS:000401913300011
AU  - Baader, M. S. Bohringer, D. Korff, S. Roman, N.
DA  - May
DO  - 10.1177/1474904117694624
IS  - 2-3
N1  - Baader, Meike Sophia Boehringer, Daniela Korff, Svea Roman, Navina Si
PY  - 2017
SN  - 1474-9041
SP  - 277-297
ST  - Equal opportunities in the postdoctoral phase in Germany?
T2  - European Educational Research Journal
TI  - Equal opportunities in the postdoctoral phase in Germany?
UR  - <Go to ISI>://WOS:000401913300011
VL  - 16
ID  - 9386
ER  - 

TY  - JOUR
AB  - Have employment opportunities matched the tremendous growth in the production of biological scientists? Has job growth been consistent across the various biological and agricultural disciplines? And has compensation for these highly trained professionals kept up with other fields? This article examines these issues using national data from two sources: (1) the National Science Foundation's education and employment databases, the Integrated Science and Engineering Resources Data System (WebCASPAR) and the Scientists and Engineers Statistical Data System (SESTAT); and (2) 2004 employment and salary membership information collected by the American Association for the Advancement of Science. We find a fairly mixed picture for life scientists at the beginning of the 21st century. Degree production has continued to grow steadily at all levels of postsecondary education, led by an increasing number of women interested in the field. Current job prospects seem fairly positive overall, with low unemployment, but job opportunities vary by sector and subdiscipline. Salaries, while lagging behind those for medicine and engineering, are above national averages. Negative findings include a distinct decline in tenure rates, and a huge salary gap between men and women.
AN  - WOS:000232514400014
AU  - Babco, E. L. Jesse, J. K.
DA  - Oct
DO  - 10.1641/0006-3568(2005)055[0879:Eitlsa]2.0.Co;2
IS  - 10
N1  - Babco, EL Jesse, JK
PY  - 2005
SN  - 0006-3568
SP  - 879-886
ST  - Employment in the life sciences: A mixed outlook
T2  - Bioscience
TI  - Employment in the life sciences: A mixed outlook
UR  - <Go to ISI>://WOS:000232514400014
VL  - 55
ID  - 10499
ER  - 

TY  - JOUR
AN  - 9853594
AU  - Bach, N.
C1  - PubMed
DA  - Dec
DO  - 10.1038/4246
DP  - NLM
ET  - 1998/12/16
IS  - 13
KW  - Biological Science Disciplines/*education *Education, Graduate Personnel Selection Salaries and Fringe Benefits
LA  - eng
N1  - Bach, N Letter United States Nat Biotechnol. 1998 Dec;16(13):1295. doi: 10.1038/4246.
PY  - 1998
SN  - 1087-0156 (Print) 1087-0156
SP  - 1295
ST  - Industrial postdocs at risk
T2  - Nat Biotechnol
TI  - Industrial postdocs at risk
VL  - 16
ID  - 7544
ER  - 

TY  - JOUR
AD  - University of Puerto Rico School of Medicine.
AN  - 23155926
AU  - Baez, A. Pacheco, W. Appleyard, C. B.
C1  - PubMed
DA  - Oct
DP  - NLM
ET  - 2012/11/20
IS  - 5
KW  - *Career Choice *Career Mobility Communication Documentation/*methods Education, Graduate/*organization & administration Humans Job Application Organizational Objectives Physiology/*education Professional Competence Staff Development Writing
LA  - eng
N1  - Baez, Adriana Pacheco, Wendy Appleyard, Caroline B R25 GM082406/GM/NIGMS NIH HHS/United States GM082406/GM/NIGMS NIH HHS/United States Journal Article Research Support, N.I.H., Extramural United States Physiologist. 2012 Oct;55(5):177-8.
PY  - 2012
SN  - 0031-9376 (Print) 0031-9376
SP  - 177-8
ST  - The graduate student portfolio: organize and energize your career development
T2  - Physiologist
TI  - The graduate student portfolio: organize and energize your career development
VL  - 55
ID  - 3932
ER  - 

TY  - JOUR
AB  - Scientific societies have had a major role in facilitating scientific discoveries and disseminating them. The future of these societies is dependent on a strong and involved membership. However, many of the future members are currently graduate students and postdoctoral fellows, referred to as 'trainees'. Therefore it is essential that these trainees understand the value of scientific societies and are eager to become members of a society of their choice. The focus of the present paper was to determine what scientific societies should do for trainees to accomplish this goal. Trainees were surveyed to determine why they joined a scientific society, what is the value of belonging to a scientific society, what can the scientific society do to advance the trainees' career and what can trainees do to help scientific societies. From this survey, and also from years of interacting with trainees, a list of actions that scientific societies should do for their trainees was developed. There is no doubt that the most important people in educating trainees about the value of scientific societies and in influencing the trainees' decision to be active members are the trainees' current mentors, who have daily contact with the future members of scientific societies.
AD  - Department of Animal Sciences, University of Illinois, Urbana-Champaign, IL 61801, USA. jbahr@uiuc.edu
AN  - 18154694
AU  - Bahr, J. M.
C1  - PubMed
DO  - 10.1071/rd07173
DP  - NLM
ET  - 2007/12/25
IS  - 1
KW  - *Education, Graduate Information Dissemination Marketing/methods Organizational Objectives Reproduction Research Personnel *Societies, Scientific/organization & administration/trends *Students Surveys and Questionnaires
LA  - eng
N1  - Bahr, Janice M Journal Article Australia Reprod Fertil Dev. 2008;20(1):19-22. doi: 10.1071/rd07173.
PY  - 2008
SN  - 1031-3613 (Print) 1031-3613
SP  - 19-22
ST  - Are scientific societies serving the needs of graduate and postdoctoral students?
T2  - Reprod Fertil Dev
TI  - Are scientific societies serving the needs of graduate and postdoctoral students?
VL  - 20
ID  - 5501
ER  - 

TY  - JOUR
AB  - Today's science, technology, engineering, and mathematics (STEM) graduate students and postdoctoral fellows are tomorrow's new faculty members; but these junior academicians often receive limited pedagogical training. We describe four iterations of an entry-level program with a low time commitment, Mentored Discussions of Teaching (MDT). The program is designed to introduce participants to pedagogical issues and literature in STEM disciplines and foster related discussions. It consists of group meetings, classroom observations, and discussions with faculty members. Program components were generally highly rated and valuable, even for those with prior teaching experience. We have found that this program is also an effective way to engage faculty members in the teaching aspects of students' professional development.
AN  - WOS:000410383300005
AU  - Baiduc, R. R. Linsenmeier, R. A. Ruggeri, N.
DA  - Jun
DO  - 10.1007/s10755-015-9348-1
IS  - 3
N1  - Baiduc, Rachael R. Linsenmeier, Robert A. Ruggeri, Nancy Linsenmeier, Robert A/B-7625-2009 Baiduc, Rachael/0000-0001-9405-8438 1573-1758
PY  - 2016
SN  - 0742-5627
SP  - 237-254
ST  - Mentored Discussions of Teaching: An Introductory Teaching Development Program for Future STEM Faculty
T2  - Innovative Higher Education
TI  - Mentored Discussions of Teaching: An Introductory Teaching Development Program for Future STEM Faculty
UR  - <Go to ISI>://WOS:000410383300005
VL  - 41
ID  - 9556
ER  - 

TY  - JOUR
AB  - Training researchers for positions in the United States biopharmaceutical industry has long been driven by academia. This commentary explores how the changing landscape of academic training will impact the industrial workforce, particularly with regard to the development of protein therapeutics in the area of biophysical and higher order structural characterization. We discuss how to balance future training and employment opportunities, how academic-industrial partnerships can help young scientists acquire the skills needed by their future employer, and how an appropriately trained workforce can facilitate the translation of new technology from academic to industrial laboratories. We also present suggestions to facilitate the coordinated development of industrial-academic educational partnerships to develop new training programs, and the ability of students to locate these programs, through the development of authoritative public resources.
AD  - Department of Pharmaceutical Sciences, University of Colorado Anschutz Medical Campus, Aurora, Colorado 80045. Department of Biochemistry, Albert Einstein College of Medicine, Bronx, New York 10461. Electronic address: michael.brenowitz@einstein.yu.edu. Department of Chemical and Biomolecular Engineering, University of Delaware, Newark, Delaware 19716.
AN  - 27671238
AU  - Bain, D. L. Brenowitz, M. Roberts, C. J.
C1  - PubMed
DA  - Dec
DO  - 10.1016/j.xphs.2016.08.007
DP  - NLM
ET  - 2016/09/28
IS  - 12
KW  - Biomedical Research/economics/*education/trends Drug Industry/economics/*education/trends Humans Protein Structure, Tertiary Public-Private Sector Partnerships Recombinant Proteins/chemistry Research Personnel/economics/*education/trends Teaching/*education/trends *analytical biochemistry *biopharmaceuticals characterization *biotechnology *physical characterization *protein structure
LA  - eng
N1  - 1520-6017 Bain, David L Brenowitz, Michael Roberts, Christopher J Comment Journal Article Review United States J Pharm Sci. 2016 Dec;105(12):3483-3486. doi: 10.1016/j.xphs.2016.08.007. Epub 2016 Sep 23.
PY  - 2016
SN  - 0022-3549
SP  - 3483-3486
ST  - An Opportunity for Industry-Academia Partnership: Training the Next Generation of Industrial Researchers in Characterizing Higher Order Protein Structure
T2  - J Pharm Sci
TI  - An Opportunity for Industry-Academia Partnership: Training the Next Generation of Industrial Researchers in Characterizing Higher Order Protein Structure
VL  - 105
ID  - 2126
ER  - 

TY  - JOUR
AB  - To succeed in academia, non-tenured researchers aim to maximize their quality-adjusted research output. This paper analyzes if and how changing institutional affiliations as a non-tenured post-doctoral researcher influences publications, and how potential effects depend on the context of the researcher. Theoretically, moving to another university at another place can have positive and negative effects on career success. On the one hand when moving to another institution one stands to gain knowledge (human capital), colleagues and coauthors (social capital). On the other hand part of one's knowledge might no longer be relevant and contacts to colleagues and even coauthors might be lost. In line with the latter arguments, matching analysis of an extensive dataset of German-speaking economists and management researchers reveals a short-term negative effect on publications across contexts. Examining the researchers' contexts reveals that this negative effect of mobility seems to be driven by researchers with social capital (i.e. coauthors or colleagues) tied to the doctorate granting institution. (C) 2015 Elsevier B.V. All rights reserved.
AN  - WOS:000350837800007
AU  - Baker, A.
DA  - Apr
DO  - 10.1016/j.respol.2014.12.012
IS  - 3
N1  - Baeker, Agnes 1873-7625
PY  - 2015
SN  - 0048-7333
SP  - 634-650
ST  - Non-tenured post-doctoral researchers' job mobility and research output: An analysis of the role of research discipline, department size, and coauthors
T2  - Research Policy
TI  - Non-tenured post-doctoral researchers' job mobility and research output: An analysis of the role of research discipline, department size, and coauthors
UR  - <Go to ISI>://WOS:000350837800007
VL  - 44
ID  - 9753
ER  - 

TY  - JOUR
AN  - 16619390
AU  - Baker, M.
C1  - PubMed
DA  - Apr 6
DO  - 10.1038/nj7085-840a
DP  - NLM
ET  - 2006/04/19
IS  - 7085
KW  - Career Choice *Career Mobility *Commerce/education Investments *Research Personnel/education Workforce
LA  - eng
N1  - 1476-4687 Baker, Monya Journal Article England Nature. 2006 Apr 6;440(7085):840-1. doi: 10.1038/nj7085-840a.
PY  - 2006
SN  - 0028-0836
SP  - 840-1
ST  - Breaking into business
T2  - Nature
TI  - Breaking into business
VL  - 440
ID  - 6030
ER  - 

TY  - JOUR
AN  - 25859590
AU  - Baker, M.
C1  - PubMed
DA  - Apr 9
DO  - 10.1038/nj7546-253a
DP  - NLM
ET  - 2015/04/11
IS  - 7546
KW  - Algorithms *Career Mobility Datasets as Topic *Industry *Information Management/education *Research Personnel/education *Software Workforce
LA  - eng
N1  - 1476-4687 Baker, Monya Journal Article England Nature. 2015 Apr 9;520(7546):253-5. doi: 10.1038/nj7546-253a.
PY  - 2015
SN  - 0028-0836
SP  - 253-5
ST  - Data science: Industry allure
T2  - Nature
TI  - Data science: Industry allure
VL  - 520
ID  - 2938
ER  - 

TY  - CONF
AB  - Despite recruitment strategies and efforts to attract and retain ethnic minorities and women in private and public universities across this nation the challenge for parity still exists. Though presidents, provosts, deans, department chairs, and faculty search committees have come to realize and align with the educational benefits of having such diverse populations, continued lack of representation persists. Moreover we still hear the mantra of, "it's not that we don't believe in or support diversity, we don't know where to find them". In addition, deans and department heads quote the statistics reminding us of the small numbers while majority faculty lament about the impossibility of inducing them to come to our campus even when they are sought after. Numerous studies disclose reasons for underrepresentation of these faculty members in the pipeline and throughout all phases of the recruitment and selection process. In an effort to counteract such studies and to diversify its faculty workforce, aggressive moves at the Rochester Institute of Technology (RIT) are raising the bar for universities nationwide. One move, which is the focus of this article, is RIT's Annual "Future Faculty Career Exploration Program." This unique program furthers RIT's diversity efforts by bringing students nearing the end of their doctoral studies and postdoctoral assignments to Rochester to receive the "RIT treatment." Since the program's inception in October of 2003, more than 150 scholars have been invited to attend the annual program. The program has become so widely acclaimed that 185 and 235 applications were received in the past two years, respectively, to fill 27-30 allocated slots. This level of response clearly demonstrates the interest of young scholars and their desire to visit the academy for the value add this program brings to their professional and career development. A review of this best practice and lessons learned will be shared. © American Society for Engineering Education, 2010.
AD  - Rochester Institute of Technology, United States
AU  - Baker, R.
DB  - Scopus
N1  - Export Date: 15 October 2020
PY  - 2010
ST  - FFCEP: An innovative recruitment strategy to fuel the pipeline and diversify the professoriate
T2  - ASEE Annual Conference and Exposition, Conference Proceedings
TI  - FFCEP: An innovative recruitment strategy to fuel the pipeline and diversify the professoriate
UR  - https://www.scopus.com/inward/record.uri?eid=2-s2.0-85029052486&partnerID=40&md5=bbb1eab22d74a4d651ecc8049a9c3417
ID  - 15520
ER  - 

TY  - JOUR
AB  - Women and people of color continue to be underrepresented among biomedical researchers to an alarming degree. Research interest and subsequent productivity have been shown to be affected by the research training environment through the mediating effects of research self-efficacy. This article presents the findings of a study to determine whether a short-term research training program coupled with an efficacy enhancing intervention for novice female biomedical scientists of diverse racial backgrounds would increase their research self-efficacy beliefs. Forty-three female biomedical scientists were randomized into a control or intervention group and 15 men participated as a control group. Research self-efficacy significantly increased for women who participated in the self-efficacy intervention workshop. Research self-efficacy within each group also significantly increased following the short-term research training program, but cross-group comparisons were not significant. These findings suggest that educational interventions that target sources of self-efficacy and provide domain-specific learning experiences are effective at increasing research self-efficacy for women and men. Further studies are needed to determine the longitudinal outcomes of this effort.
AD  - Department of Medicine, University of Wisconsin-Madison, Madison, WI, 53706, USA, lbakken@wisc.edu
AN  - 19774477
AU  - Bakken, L. L. Byars-Winston, A. Gundermann, D. M. Ward, E. C. Slattery, A. King, A. Scott, D. Taylor, R. E.
C1  - PubMed
C2  - PMC2848695
C6  - NIHMS148186
DA  - May
DO  - 10.1007/s10459-009-9190-2
DP  - NLM
ET  - 2009/09/24
IS  - 2
KW  - Biomedical Research/*education Education, Continuing/*methods Female Humans Male Research Personnel/education/*psychology *Self Efficacy Sex Factors Women, Working/education/*psychology
LA  - eng
N1  - 1573-1677 Bakken, Lori L Byars-Winston, Angela Gundermann, Dawn M Ward, Earlise C Slattery, Angela King, Andrea Scott, Denise Taylor, Robert E R01 GM071918/GM/NIGMS NIH HHS/United States R01 GM071918-01/GM/NIGMS NIH HHS/United States Journal Article Research Support, N.I.H., Extramural Adv Health Sci Educ Theory Pract. 2010 May;15(2):167-83. doi: 10.1007/s10459-009-9190-2. Epub 2009 Sep 23.
PY  - 2010
SN  - 1382-4996 (Print) 1382-4996
SP  - 167-83
ST  - Effects of an educational intervention on female biomedical scientists' research self-efficacy
T2  - Adv Health Sci Educ Theory Pract
TI  - Effects of an educational intervention on female biomedical scientists' research self-efficacy
VL  - 15
ID  - 5000
ER  - 

TY  - JOUR
AD  - Dublin City University, Dublin, Ireland National and Kapodistrian University of Athens, Laboratory of Experimental Surgery, Surgical Research N.S. Christeas Medical School, Athens, Greece University of Athens, Athens, Greece Albert Einstein College of Medicine, Bronx, NY, United States Temple University, Philadelphia, PA, United States Francis Crick Institute, London, United Kingdom University of Patras, Panepistimioupoli Patron, Greece Rutgers University, Newark, NJ, United States University of Manchester, Manchester, United Kingdom University Hospital of Heraklion, University of Crete, Crete, Greece Aristotelian University of Thessaloniki, Thessaloniki, Greece Städtisches Klinikum Dessau, Auenweg, Germany Denver VAMC, University of Colorado, Aurora, United States University of Houston, Houston, TX, United States University of Debrecen, Debrecen, Hungary University of Pennsylvania, Philadelphia, PA, United States Columbia University, New York, NY, United States Medical University-Plovdiv, Plovdiv, Bulgaria University of Zurich, Zurich, Switzerland University of Paul-Valéry, Montpellier, France
AU  - Bakoyiannis, I. Cherdyntseva, V. Aivalioti, M. Barton, M. Coda, D. Douka, I. Evangelou, A. Evangelou, C. Ioannou, P. Kanta, V. Kapanidis, K. Karagiannidis, I. Kokkinidis, D. Kouni, S. Lehnen, J. Patsalos, A. Pei, J. Petropoulou, P. I. Rodemer, W. Scerbo, D. Stefa, A. Tsvetkov, E. Vasilikos, L. Vasilopoulos, T. Vukojicic, A. Zafeiropoulou, E.
DB  - Scopus
DO  - 10.1515/cclm-2017-0188
IS  - 10
KW  - economic education international education political
M3  - Letter
N1  - Cited By :2 Export Date: 15 October 2020
PY  - 2017
SP  - e238-e239
ST  - Great need for changes in higher education in Greece
T2  - Clinical Chemistry and Laboratory Medicine
TI  - Great need for changes in higher education in Greece
UR  - https://www.scopus.com/inward/record.uri?eid=2-s2.0-85028514990&doi=10.1515%2fcclm-2017-0188&partnerID=40&md5=a9a2d2e4dc68af4890a19a429a51cceb
VL  - 55
ID  - 12473
ER  - 

TY  - JOUR
AB  - There has been a growing recognition over the past 25 years that it is increasingly difficult for physicians to develop careers as physician-scientists. This commentary reviews the traditional culture of academic medicine, factors that are altering that culture, and several grassroots suggestions for revitalizing academic medicine in our departmental programs. It is based on a presentation, "Basic Scientist or Translational Scientist? Changing Roles of Physician-Scientists in Biomedical Research," delivered in the President's Symposium at the Thirty-First Midwinter Meeting of the Association for Research in Otolaryngology on February 17, 2008.
AD  - Departments of Otolaryngology, Neurobiology, Communication Sciences and Disorders, and Bioengineering, University of Pittsburgh, Pittsburgh, PA 15213, USA. cbalaban@pitt.edu
AN  - 19041500
AU  - Balaban, C. D.
C1  - PubMed
DA  - Dec
DO  - 10.1016/j.otohns.2008.09.014
DP  - NLM
ET  - 2008/12/02
IS  - 6
KW  - Academic Medical Centers *Biomedical Research/trends Career Mobility Humans *Otolaryngology *Physician's Role *Research Personnel Workforce
LA  - eng
N1  - Balaban, Carey D Journal Article England Otolaryngol Head Neck Surg. 2008 Dec;139(6):766-8. doi: 10.1016/j.otohns.2008.09.014.
PY  - 2008
SN  - 0194-5998 (Print) 0194-5998
SP  - 766-8
ST  - Toward revitalizing the role of physician-scientists in academic medicine
T2  - Otolaryngol Head Neck Surg
TI  - Toward revitalizing the role of physician-scientists in academic medicine
VL  - 139
ID  - 5230
ER  - 

TY  - JOUR
AB  - PURPOSE: A number of indicators suggest that the physician scientist career track is threatened. As such, it is an opportune time to evaluate current training models. Perspectives on physician scientist education and career path were surveyed in trainees at the University of Toronto, home to Canada's longest standing physician scientist training programs. METHODS: Trainees from the Clinician Investigator Program (CIP) and MD/PhD Program at the University of Toronto were surveyed. Liekert-style closed-ended questions were used to assess future career goals, present and future perspectives and concerns about and beliefs on training. Demographic information was collected regarding year of study, graduate degree program and focus of clinical and health research. Statistical analysis included non-parametric tests for sub-group comparisons. RESULTS: Both groups of trainees were motivated to pursue a career as a physician scientist. While confident in their decision to begin and complete physician scientist training, they expressed concerns about the level of integration between clinical and research training in the current programs. They also expressed concerns about career outlook, including the ability to find stable and sustainable careers in academic medicine. Trainees highlighted a number of factors, including career mentorship, as essential for career success. CONCLUSION: These findings indicate that while trainees at different stages consistently express career motivation, they identified concerns that are program- and training stage-specific. These concerns mirror those highlighted in the medical education literature regarding threats to the physician scientist career path. Understanding these different and changing perspectives and exploring those differences could form an important basis for trainee program improvements both nationally and internationally.
AN  - 25282134
AU  - Ballios, B. G. Rosenblum, N. D.
C1  - PubMed
DA  - Oct 4
DO  - 10.25011/cim.v37i5.22008
DP  - NLM
ET  - 2014/10/06
IS  - 5
KW  - Biomedical Research/*education Canada Data Collection Education, Graduate/*organization & administration Education, Medical/*organization & administration
LA  - eng
N1  - 1488-2353 Ballios, Brian G Rosenblum, Norman D Journal Article Canada Clin Invest Med. 2014 Oct 4;37(5):E268-83. doi: 10.25011/cim.v37i5.22008.
PY  - 2014
SN  - 0147-958x
SP  - E268-83
ST  - Challenges facing physician scientist trainees: a survey of trainees in Canada's largest undergraduate and postgraduate programs in a single centre
T2  - Clin Invest Med
TI  - Challenges facing physician scientist trainees: a survey of trainees in Canada's largest undergraduate and postgraduate programs in a single centre
VL  - 37
ID  - 3169
ER  - 

TY  - JOUR
AB  - Even though those earning graduate degrees in psychology have high employment rates in both traditional and emerging careers, early career psychologists often note the transition from doctoral education to attainment of first job as the segment of the education and training pipeline during which they faced the most barriers and challenges. To address these issues, the American Psychological Association (APA) presidential initiative that culminated in the Opening Doors Summit identified shared steps that students and postdoctoral trainees, training communities, and the discipline of psychology can take to facilitate pipeline transitions and entry into a satisfying first job. This article describes how an education in the field of psychology should combine instruction in core knowledge of the discipline with a focus on scientific subfields or applied specialization in order to prepare a competent workforce. This approach to education and training is presented within a competency framework aimed at helping graduate students and postdoctoral trainees advance their knowledge, skills, and attitudes. Because these competencies should be fostered in a developmentally appropriate manner, we separately focus on the transition into graduate school and the transition into an internship/postdoctoral training/first job. Specific recommendations for students, training communities, and the discipline of psychology are detailed which, when followed, can facilitate career attainment and success.
AN  - WOS:000374796200004
AU  - Bangasser, D. A. Rozensky, R. H. Fowler, G. A. Kraha, A. Lopez, A. A. O'Connor, M. Worrell, F. C. Kaslow, N. J.
DA  - May
DO  - 10.1037/tep0000117
IS  - 2
N1  - Bangasser, Debra A. Rozensky, Ronald H. Fowler, Garth A. Kraha, Amanda Lopez, Alexa A. O'Connor, Maureen Worrell, Frank C. Kaslow, Nadine J. Bangasser, Debra A/F-9036-2012 Bangasser, Debra A/0000-0003-2951-4921; Worrell, Frank C./0000-0002-7122-527X 1931-3926
PY  - 2016
SN  - 1931-3918
SP  - 84-92
ST  - Psychology's Core Knowledge, Scientific Subfields, and Health Service Specialization: Preparing a Competent Workforce-Recommendations From the Opening Doors Summit
T2  - Training and Education in Professional Psychology
TI  - Psychology's Core Knowledge, Scientific Subfields, and Health Service Specialization: Preparing a Competent Workforce-Recommendations From the Opening Doors Summit
UR  - <Go to ISI>://WOS:000374796200004
VL  - 10
ID  - 9564
ER  - 

TY  - JOUR
AB  - Objective: To evaluate a mechanism designed to encourage pharmacy students to purse a PhD degree. Design: A model in use at Ohio Northern University (ONU)'s College of Pharmacy is described and provides research experiences and motivation for pharmacy students to pursue a PhD degree. The model described establishes a method for the recruitment and funding of undergraduate and pharmacy research students in a pharmacology laboratory. Assessment: Since 1997, the pharmacology laboratory has trained approximately 30 undergraduate and pharmacy students. These students have participated in research projects that led to more than 20 peer-reviewed publications. Former students from the laboratory were asked to fill out a web-based questionnaire of their research experience and its impact on career decisions. All respondents overwhelmingly agreed that the research experience aided in the learning of lecture material and in obtaining critical thinking skills in the practice of pharmacy. Furthermore, four of the students have earned a PhD degree and 10 students have other advanced degrees (e.g., MD, MSc). Conclusions: Although this model has been successfully used to encourage PharmD students to pursue a PhD degree in biomedical research, it can also be applied to any pharmacy discipline that offers a PhD degree program. Moreover, this model provides a template for encouraging pharmacy students to participate in biomedical research at liberal arts institutions with a primarily teaching focus. © 2009 Elsevier Inc. All rights reserved.
AD  - Department of Pharmacology and Toxicology, Virginia Commonwealth University, Richmond, VA, United States Department of Biostatistics and Epidemiology, School of Medicine, University of Pennsylvania School of Medicine, Philadelphia, PA, United States Raabe College of Pharmacy, Ohio Northern University, Ada, OH, United States
AU  - Banks, M. L. Haynes, K. Sprague, J. E.
DB  - Scopus
DO  - 10.1016/j.cptl.2009.10.008
IS  - 2
KW  - Mentoring Pharmacy school PhD Undergraduate research
M3  - Article
N1  - Cited By :3 Export Date: 15 October 2020
PY  - 2009
SP  - 93-97
ST  - A model for motivating PharmD students to pursue a PhD degree
T2  - Currents in Pharmacy Teaching and Learning
TI  - A model for motivating PharmD students to pursue a PhD degree
UR  - https://www.scopus.com/inward/record.uri?eid=2-s2.0-72049117889&doi=10.1016%2fj.cptl.2009.10.008&partnerID=40&md5=3385c1290ed6236f3b3dad7fce15f39b
VL  - 1
ID  - 15579
ER  - 

TY  - JOUR
AB  - Background: On December 1, 2016, the Fair Labor Standards Act (FLSA) was due to be updated by the U.S. Department of Labor. Key changes included an increase in the salary threshold for exemption from overtime for working more than 40 hours per week, and indexing the salary level so that it is updated automatically every 3 years. This was predicted to have a profound effect on academe as postdoctoral researchers were mostly paid at a salary below the new threshold. On November 22, 2016, an injunction was granted nationwide, delaying implementation of the updates, which were finally struck down entirely on August 31, 2017. Here we review the key changes to the FLSA, how they came about, and how the postdoctoral population was affected. Methods: We describe recent data collection efforts to uncover what institutions with postdocs were doing to comply with the FLSA. Results: Our data showed that 57% of institutions checked (containing 41% of the estimated postdoctoral workforce in science, engineering and health) had not decided or had no public decision available one month prior to implementation, and only 35.5% of institutions were planning to raise salaries to the new minimum. After the injunction, a number of institutions and the NIH continued with their plans to raise salaries. Overall, despite the removal of a federal mandate, approximately 60% of postdocs are at institutions whose policy is to raise salaries. Conclusions: Our data show uncertainty in postdoctoral salaries in the U.S. prior to implementation of the FLSA ruling. In addition, while some institutions did suspend plans to raise postdoctoral salaries after the injunction, many continued with the raise. The implementation of postdoctoral salary raises may be inconsistent, however, as the legal minimum is still $23,660.
AD  - The Future of Research, Inc., 848 Brockton Avenue, Abington, MA, USA. Manylabs, 1086 Folsom Street, San Francisco, CA, USA.
AN  - 27990268
AU  - Bankston, A. McDowell, G. S.
C1  - PubMed
C2  - PMC5130071
DO  - 10.12688/f1000research.10086.2
DP  - NLM
ET  - 2017/10/19
KW  - FLSA ruling academic labor biomedical research institutional policy postdoctoral salary research enterprise research funding science policy
LA  - eng
N1  - 2046-1402 Bankston, Adriana McDowell, Gary S Orcid: 0000-0002-9470-3799 Journal Article F1000Res. 2016 Nov 17;5:2690. doi: 10.12688/f1000research.10086.2. eCollection 2016.
PY  - 2016
SN  - 2046-1402 (Print) 2046-1402
SP  - 2690
ST  - Monitoring the compliance of the academic enterprise with the Fair Labor Standards Act
T2  - F1000Res
TI  - Monitoring the compliance of the academic enterprise with the Fair Labor Standards Act
VL  - 5
ID  - 1565
ER  - 

TY  - CHAP
AB  - The nature of the postdoctoral position has been the focus of intense discussion for decades. Reforms to the postdoctoral position have been proposed regularly in the United States since the publication of the first systematic study of the postdoc, "The Invisible University" in 1969, with regular studies either directly focused on the postdoc or mentioning it within a larger discussion of scientific training (1980, 1994, 1998, 2000, and 2014). In this chapter, we review the history of proposed postdoctoral reforms and discuss the success, or lack thereof, of their implementation. Using the example of postdoctoral salaries, we examine some barriers to the implementation of recommendations, highlighting updates to the Fair Labor Standards Act (FLSA) in 2016 in particular. We discuss how the updates to the FLSA came to include postdocs, how they were implemented at academic institutions, and how institutions responded to an injunction preventing the updates from taking effect. The chapter includes discussion of ongoing and future efforts for postdoctoral reform, such as proposals to administer postdocs in a more uniform manner at institutions, efforts to increase transparency about the postdoctoral position, and efforts by postdocs themselves. © 2018 Elsevier Inc. All rights reserved.
AD  - Future of Research, Abington, MA, United States Manylabs, San Francisco, CA, United States
AU  - Bankston, A. McDowell, G. S.
DB  - Scopus
DO  - 10.1016/B978-0-12-813169-5.00002-1
KW  - Academia FLSA Postdoctoral Reform Transparency
N1  - Cited By :1 Export Date: 15 October 2020
PY  - 2018
SP  - 15-48
ST  - A Review of Postdoc Reforms in the United States and the Case of the Fair Labor Standards Act Updates of 2016
T2  - The Postdoc Landscape: The Invisible Scholars
TI  - A Review of Postdoc Reforms in the United States and the Case of the Fair Labor Standards Act Updates of 2016
UR  - https://www.scopus.com/inward/record.uri?eid=2-s2.0-85055397939&doi=10.1016%2fB978-0-12-813169-5.00002-1&partnerID=40&md5=20ab7785d633756c2c2842601209196b
ID  - 12327
ER  - 

TY  - JOUR
AN  - WOS:000426664300002
AU  - Bankston, A. Pickett, C. McDowell, G. S.
N1  - Bankston, A. Pickett, C. McDowell, G. S. Annual Joint Meeting of American-Society-for-Cell-Biology/European-Molecular-Biology-Organizatio n (ASCB/EMBO) Dec 02-06, 2017 Philadelphia, PA Amer Soc Cell Biol, European Mol Biol Org 1939-4586
PY  - 2017
SN  - 1059-1524
ST  - Biomedical postdocs: Salaries and population in the US
T2  - Molecular Biology of the Cell
TI  - Biomedical postdocs: Salaries and population in the US
UR  - <Go to ISI>://WOS:000426664300002
VL  - 28
ID  - 9442
ER  - 

TY  - JOUR
AD  - Department of Gastroenterology and Hepatology, Veterans Affairs Medical Center, Kansas City, Missouri; University of Kansas Medical Center, Kansas City, Kansas; Kansas Cancer Institute, Kansas City, Kansas. Electronic address: abansal@kumc.edu.
AN  - 28572009
AU  - Bansal, A.
C1  - PubMed
DA  - Jul
DO  - 10.1053/j.gastro.2017.05.042
DP  - NLM
ET  - 2017/06/03
IS  - 1
KW  - Animals Attitude of Health Personnel Career Choice Education, Medical, Graduate/economics/*methods Gastroenterologists/economics/*education/psychology Gastroenterology/economics/*education Health Knowledge, Attitudes, Practice Humans Mentors Motivation Research Support as Topic Translational Medical Research/economics/*education
LA  - eng
N1  - 1528-0012 Bansal, Ajay Journal Article Research Support, Non-U.S. Gov't United States Gastroenterology. 2017 Jul;153(1):4-7. doi: 10.1053/j.gastro.2017.05.042. Epub 2017 May 29.
PY  - 2017
SN  - 0016-5085
SP  - 4-7
ST  - How to Gain Expertise in Translational Research During Training
T2  - Gastroenterology
TI  - How to Gain Expertise in Translational Research During Training
VL  - 153
ID  - 1767
ER  - 

TY  - JOUR
AB  - As one of the six consortia funded through the NIH Fogarty International Center, the University of North Carolina at Chapel Hill, Johns Hopkins University, Morehouse School of Medicine, and Tulane University (UJMT) Fogarty Global Health Fellows Program provides postdoctoral trainees and doctoral students support and training for yearlong research attachments at selected low- and middle-income countries. To understand the current impact of this global health research training opportunity, the UJMT consortium conducted a crowdsourcing contest to gather creative messages to promote and improve the impact of the program in partnership with Social Entrepreneurship to Spur Health. Between January and March 2019, the contest received a total of 47 submissions from 14 countries; 44 were found eligible. After judging, 19 (41.2%) submissions received a mean score of 7 or higher. We examined both textual and descriptive submissions for emergent themes and identified a range of facilitators who can be used to further improve the training programs; examples include exceptional mentorship, acquisition of research skills, career development, personal development, and multisite training opportunities. In conclusion, the crowdsourcing mentorship contest demonstrated the feasibility and acceptability of leveraging existing research networks for community engagement and how useful information can be effectively collected to highlight the effectiveness of a program and expand the reach.
AD  - SESH Global, Guangzhou, China. University of North Carolina at Chapel Hill Project-China, Guangzhou, China. Institute of Global Health and Infectious Disease, University of North Carolina at Chapel Hill, Chapel Hill, North Carolina. Faculty of Infectious and Tropical Diseases, London School of Hygiene and Tropical Medicine, London, United Kingdom. Dermatology Hospital, Southern Medical University, Guangzhou, China.
AN  - 32700667
AU  - Bao, H. Salisbury, K. Chi, B. H. Tucker, J. D. Tang, W.
C1  - PubMed
C2  - PMC7470547
DA  - Sep
DO  - 10.4269/ajtmh.19-0945
DP  - NLM
ET  - 2020/07/24
IS  - 3
LA  - eng
N1  - 1476-1645 Bao, Huanyu Salisbury, Kathryn Chi, Benjamin H Tucker, Joseph D Tang, Weiming Journal Article Am J Trop Med Hyg. 2020 Sep;103(3):1270-1273. doi: 10.4269/ajtmh.19-0945.
PY  - 2020
SN  - 0002-9637 (Print) 0002-9637
SP  - 1270-1273
ST  - Research Mentorship Crowdsourcing Contest: Toward Global Health Good
T2  - Am J Trop Med Hyg
TI  - Research Mentorship Crowdsourcing Contest: Toward Global Health Good
VL  - 103
ID  - 110
ER  - 

TY  - JOUR
AB  - Most graduate training programs in the biomedical sciences try to attract qualified candidates from underrepresented racial and ethnic groups; however, some universities have more success than others in enrolling students to whom admission is offered. In order to better understand how students select the school they will attend from those offering admission, we studied the experience of two cohorts of applicants to a doctoral program in the biomedical sciences at Stanford University. Based on interviews with 59 students, we conclude that students use different criteria in deciding the schools to which they will apply than they do in selecting the school they will attend from those offering admission. While we found striking consistency across racial and ethnic groups in the criteria used in selecting schools for application, we found clear differences in the factors affecting the choice of school to attend. Especially for Latino and African American students, the perceived quality of the interpersonal environment and a sense of inclusion were key determinants in selecting the school to attend. In this regard, Latino students found the environment at Stanford more welcoming than African American students did. Copyright © 2007 by Begell House, Inc.
AD  - Stanford University, United States Department of Sociology, MC 2047, Stanford University, Stanford, CA 94305-2047, United States
AU  - Bar, D. A. Wanat, S. Gonzalez, M.
DB  - Scopus
DO  - 10.1615/JWomenMinorScienEng.v13.i1.20
IS  - 1
M3  - Article
N1  - Cited By :3 Export Date: 15 October 2020
PY  - 2007
SP  - 23-36
ST  - Racial and ethnic differences in students' selection of a doctoral program to attend from those offering admission: The case of biomedical sciences
T2  - Journal of Women and Minorities in Science and Engineering
TI  - Racial and ethnic differences in students' selection of a doctoral program to attend from those offering admission: The case of biomedical sciences
UR  - https://www.scopus.com/inward/record.uri?eid=2-s2.0-34248376559&doi=10.1615%2fJWomenMinorScienEng.v13.i1.20&partnerID=40&md5=d238edba36e0503b46a02cf1163953d1
VL  - 13
ID  - 16682
ER  - 

TY  - JOUR
AB  - To improve the diversity of the scientific workforce, we should not penalize researchers who are unable to move abroad for long periods.
AD  - Department of Plant Pathology and Weed Research, Agricultural Research Organization, Volcani Center, Rishon LeZion, Israel. Department of Life Sciences and the National Institute for Biotechnology in the Negev, Ben-Gurion University of the Negev, Beer-Sheva, Israel. Department of Neurobiology, Wise Faculty of Life Sciences and the Sagol School of Neuroscience, Tel Aviv University, Tel Aviv, Israel.
AN  - 28696919
AU  - Bar, M. Rotblat, B. Rechavi, O.
C1  - PubMed
C2  - PMC5505694
DA  - Jul 11
DO  - 10.7554/eLife.30183
DP  - NLM
ET  - 2017/07/12
KW  - *Biomedical Research *Career Mobility *Scholarly Communication *Social Mobility *careers in science *diversity *mobility *point of view *postdocs *women in science
LA  - eng
N1  - 2050-084x Bar, Maya Orcid: 0000-0002-7823-9121 Rotblat, Barak Orcid: 0000-0003-2985-7115 Rechavi, Oded Orcid: 0000-0001-6172-3024 335624/European Research Council/International Journal Article Research Support, Non-U.S. Gov't Elife. 2017 Jul 11;6:e30183. doi: 10.7554/eLife.30183.
PY  - 2017
SN  - 2050-084x
ST  - Nomad scientists and the ones left behind
T2  - Elife
TI  - Nomad scientists and the ones left behind
VL  - 6
ID  - 1714
ER  - 

TY  - JOUR
AB  - This article describes the configuration of the scientific field in Brazil, characterizing the scientific communities in every major area of knowledge in terms of installed capacity, ability to train new researchers, and capacity for academic production. Empirical data from several sources of information are used to characterize the different communities. Articulating the theoretical contributions of Pierre Bourdieu, Ludwik Fleck, and Thomas Kuhn, the following types of capital are analyzed for each community: social capital (scientific prestige), symbolic capital (dominant paradigm), political capital (leadership in S & T policy), and economic capital (resources). Scientific prestige is analyzed by taking into account the volume of production, activity index, citations, and other indicators. To characterize symbolic capital, the dominant paradigms that distinguish the natural sciences, the humanities, applied sciences, and technology development are analyzed theoretically. Political capital is measured by presidency in one of the main agencies in the S & T national system, and research resources and fellowships define the economic capital. The article discusses the composition of these different types of capital and their correspondence to structural capacities in various communities with the aim of describing the configuration of the Brazilian scientific field.
AD  - Departamento de Medicina Social, Faculdade de Ciencias Medicas Santa Casa de Sao Paulo, Sao Paulo, SP, Brasil. Instituto de Saude Coletiva, Universidade Federal da Bahia/ UFBA, Salvador, BA, Brasil.
AN  - 24676181
AU  - Barata, R. B. Aragão, E. de Sousa, L. E. Santana, T. M. Barreto, M. L.
C1  - PubMed
DA  - Mar
DO  - 10.1590/0001-3765201420130023
DP  - NLM
ET  - 2014/03/29
IS  - 1
KW  - *Bibliometrics Brazil Community Networks/*statistics & numerical data Humans Research/*statistics & numerical data Research Personnel/*statistics & numerical data
LA  - eng
N1  - 1678-2690 Barata, Rita B Aragão, Erika de Sousa, Luis E P Fernandes Santana, Taris M Barreto, Mauricio L Journal Article Brazil An Acad Bras Cienc. 2014 Mar;86(1):505-21. doi: 10.1590/0001-3765201420130023.
PY  - 2014
SN  - 0001-3765
SP  - 505-21
ST  - The configuration of the Brazilian scientific field
T2  - An Acad Bras Cienc
TI  - The configuration of the Brazilian scientific field
VL  - 86
ID  - 3394
ER  - 

TY  - JOUR
AD  - Center for Genetic Medicine, Feinberg School of Medicine, Northwestern University, Chicago, IL, United States
AU  - Barefield, D. Y.
DB  - Scopus
DO  - 10.1161/CIRCRESAHA.117.311485
IS  - 8
M3  - Short Survey
N1  - Export Date: 15 October 2020
PY  - 2017
SP  - 908-909
ST  - It takes a village to train a scientist
T2  - Circulation Research
TI  - It takes a village to train a scientist
UR  - https://www.scopus.com/inward/record.uri?eid=2-s2.0-85031307961&doi=10.1161%2fCIRCRESAHA.117.311485&partnerID=40&md5=5bbef0535d37be55b293048677867783
VL  - 121
ID  - 12502
ER  - 

TY  - JOUR
AN  - 1542786
AU  - Barinaga, M.
C1  - PubMed
DA  - Mar 13
DO  - 10.1126/science.1542786
DP  - NLM
ET  - 1992/03/13
IS  - 5050
KW  - Female Humans *Neurosciences Research Personnel/*statistics & numerical data United States Women, Working/*statistics & numerical data Workforce
LA  - eng
N1  - Barinaga, M Journal Article United States Science. 1992 Mar 13;255(5050):1366-7. doi: 10.1126/science.1542786.
PY  - 1992
SN  - 0036-8075 (Print) 0036-8075
SP  - 1366-7
ST  - Profile of a field: neuroscience
T2  - Science
TI  - Profile of a field: neuroscience
VL  - 255
ID  - 8056
ER  - 

TY  - JOUR
AN  - 9254426
AU  - Barinaga, M.
C1  - PubMed
DA  - Aug 1
DO  - 10.1126/science.277.5326.633
DP  - NLM
ET  - 1997/08/01
IS  - 5326
KW  - Biological Science Disciplines/*education California *Education, Graduate Humans *Minority Groups *Schools, Medical Texas
LA  - eng
N1  - Barinaga, M News United States Science. 1997 Aug 1;277(5326):633-4. doi: 10.1126/science.277.5326.633.
PY  - 1997
SN  - 0036-8075 (Print) 0036-8075
SP  - 633-4
ST  - Ban has mixed impact on Texas, California grad schools
T2  - Science
TI  - Ban has mixed impact on Texas, California grad schools
VL  - 277
ID  - 7630
ER  - 

TY  - JOUR
AB  - Christians are one of the most underrepresented groups in science, and one potential explanation is that scientists have a bias against Christian students, which could discourage and actively prevent Christian students from becoming scientists. Although there is a general perception in society that there is bias against Christians in science, we do not know whether science students, who frequently interact with scientists, perceive this bias. Further, no researchers have attempted to experimentally document the existence of bias against Christians in science. To address these gaps in the literature, we designed three studies. In the first study, we found that college science students report a perceived bias against Christians in science and that evangelical Christians perceive greater bias than Catholic and non-Christian students. Then in two studies, biology professors evaluated Ph.D. program applicants and we examined whether the professors rated a student less favorably when the student revealed a Christian religious identity. We found no statistically significant differences in how biology professors rated a student who was President of the Christian Association compared to a student who was President of the Atheist Association or a student who was President of the Activities Association. However, in Study 3, biology professors did rate a Christian student who went on a mission trip with Campus Crusade for Christ as less hire-able, less competent, and less likeable than a student who did not reveal a Christian identity. Taken together, these studies indicate that perceived bias against Christians in science may contribute to underrepresentation of Christians but actual bias against Christians in science may be restricted to a specific type of Christianity that scientists call fundamentalist and/or evangelical.
AN  - WOS:000534609400015
AU  - Barnes, M. E. Truong, J. M. Grunspan, D. Z. Brownell, S. E.
C7  - e0226826
DA  - Jan
DO  - 10.1371/journal.pone.0226826
IS  - 1
N1  - Barnes, M. Elizabeth Truong, Jasmine M. Grunspan, Daniel Z. Brownell, Sara E. Barnes, Elizabeth/0000-0003-3053-5252
PY  - 2020
SN  - 1932-6203
ST  - Are scientists biased against Christians? Exploring real and perceived bias against Christians in academic biology
T2  - Plos One
TI  - Are scientists biased against Christians? Exploring real and perceived bias against Christians in academic biology
UR  - <Go to ISI>://WOS:000534609400015
VL  - 15
ID  - 8799
ER  - 

TY  - JOUR
AB  - Most students in the U.S. enter PhD programs in the biomedical sciences after completing a Bachelor's Degree. Academic achievement and laboratory experience are major criteria for admission. Students are paid a competitive stipend and have all fees paid by the program or mentor. Often admission is into an interdisciplinary umbrella program where additional didactic material and laboratory rotations are completed prior to choosing a mentor. This allows students to sample several disciplines, training programs, and mentors. Mentor selection is accompanied by the selection of a degree-granting program which may have additional didactic or programmatic requirements. After the completion of programmatic requirements, a comprehensive qualifying examination in the student's area of study must be successfully completed after which the student is referred to as a doctoral candidate. Qualifying Examinations often contain both an oral and written component that may cover discipline specific and general knowledge, research plans for degree completion, or both. Doctoral candidates spend most of their effort in directed research with the mentor. The candidate's research is overseen by a faculty committee that must approve both the body of work and the written document. Most trainees publish at least one, nonreview, peer reviewed, first author paper. The average time to PhD in the biomedical sciences is 5.5 years. Best practices in graduate training are addressed by several groups with the most influential being the National Institutes of General Medical Sciences.
AN  - WOS:000300975800003
AU  - Barnett, J.
N1  - Barnett, Joey 1
PY  - 2011
SN  - 0250-4685
SP  - S9-S12
ST  - PhD Education for Biomedical Scientists in the United States
T2  - Turkish Journal of Biochemistry-Turk Biyokimya Dergisi
TI  - PhD Education for Biomedical Scientists in the United States
UR  - <Go to ISI>://WOS:000300975800003
VL  - 36
ID  - 10185
ER  - 

TY  - JOUR
AB  - The SFRN funding mechanism is designed to facilitate multidisciplinary and collaborative approaches to advance basic research, detection, and therapy of strategic areas that are consistent with the AHA mission to be a relentless force for a world of longer, healthier lives. In this context, the Vascular Disease SFRN focuses on PAD and aortopathies that have a major impact on public health, while also having major unmet needs regarding medical therapy. In addition to the funding provided for projects within the 4 years of support, this SFRN will form a legacy by training a cadre of postdoctoral fellows that will continue to develop research careers and provide further insights into mechanisms of PAD and aortic diseases. © 2020 American Heart Association, Inc.
AD  - Division of Cardiovascular Medicine, Department of Medicine, Vanderbilt University, Nashville, TN, United States Department of Pharmacology, Vanderbilt University, Nashville, TN, United States Mouse Metabolic Phenotyping Center, Vanderbilt University, Nashville, TN, United States Department of Molecular Physiology and Biophysics, Vanderbilt University, Nashville, TN, United States Cardiovascular Division, Department of Medicine, Brigham and Women's Hospital and Harvard Medical School, Boston, MA, United States Department of Preventive Medicine, Feinberg School of Medicine, Northwestern University, Chicago, IL, United States Department of Medicine, Feinberg School of Medicine, Northwestern University, Chicago, IL, United States Department of Pharmacology and Nutritional Sciences, University of Kentucky, Lexington, United States Saha Cardiovascular Research Center, University of Kentucky, Lexington, United States Department of Physiology, University of Kentucky, Lexington, United States Dartmouth-Hitchcock Heart and Vascular Center, Dartmouth Institute for Health Policy and Clinical Practice, Geisel School of Medicine at Dartmouth, Lebanon, NH, United States Section of Vascular Surgery, Dartmouth Institute for Health Policy and Clinical Practice, Geisel School of Medicine at Dartmouth, Lebanon, NH, United States VA Quality Scholars Program, VA Outcomes Group, Veterans Health Association, White River Junction, VT, United States Department of Aging and Geriatric Research, University of Florida, Gainesville, United States Michael E. DeBakey Department of Surgery, Baylor College of Medicine, Houston, TX, United States Department of Cardiovascular Surgery, Texas Heart Institute, Houston, United States
AU  - Barnett, J. V. Beckman, J. A. Bonaca, M. P. Carnethon, M. R. Cassis, L. A. Creager, M. A. Daugherty, A. Feinberg, M. W. Freiberg, M. S. Goodney, P. P. Greenland, P. Leeuwenburgh, C. Lemaire, S. A. McDermott, M. M. Sabatine, M. S. Shen, Y. H. Wasserman, D. H. Webb, N. R. Wells, Q. S.
DB  - Scopus
DO  - 10.1161/ATVBAHA.120.313967
KW  - Aneurysm Diabetes mellitus Peripheral artery disease Public health United States
M3  - Review
N1  - Export Date: 15 October 2020
PY  - 2020
SP  - E47-E54
ST  - American Heart Association vascular disease strategically focused research network
T2  - Arteriosclerosis, Thrombosis, and Vascular Biology
TI  - American Heart Association vascular disease strategically focused research network
UR  - https://www.scopus.com/inward/record.uri?eid=2-s2.0-85081161283&doi=10.1161%2fATVBAHA.120.313967&partnerID=40&md5=47d61ceb70b14eacacab0ed31eb2163b
ID  - 10977
ER  - 

TY  - JOUR
AB  - The PhD degree was established in Berlin 200 years ago and has since spread across the whole world. While there is general agreement that the degree is awarded in recognition of successfully completed research training, there have been significant differences in the way doctoral training programs have developed in particular countries. There is, however, a clear global tendency to follow the programs currently used either in the United States or in Europe. To determine more clearly how US and European PhD programs are both similar and different, we have used a validated questionnaire to analyze biomedical PhD programs in four representative institutions at Vanderbilt University, University of Manitoba, Karolinska Institutet, and Graz Medical University. The analysis is based on 63 detailed questions concerning the research environment, outcomes, admission criteria, content of programs, mentoring (or supervising), the PhD thesis, assessment of the thesis, and PhD school structure. The results reveal that while there is considerable overlap in the aims and content of PhD programs, there are also considerable differences regarding the structure of PhD programs, mentoring and assessment of PhD theses. These differences are analyzed in detail in order to provide a foundation for discussion of their relative advantages and disadvantages, with a view to providing a platform for discussion of best practices. The results will be of importance in the continued development of global discussion about development of doctoral training.
AD  - Department of Pharmacology Vanderbilt University School of Medicine Nashville Tennessee. Department Of Clinical Neurosciences Karolinska Institutet Stockholm Sweden. Department of Biomedicine Faculty of Health University of Aarhus Aarhus Denmark.
AN  - 28979835
AU  - Barnett, J. V. Harris, R. A. Mulvany, M. J.
C1  - PubMed
C2  - PMC5623696
DA  - Oct
DO  - 10.1002/2211-5463.12305
DP  - NLM
ET  - 2017/10/06
IS  - 10
KW  - *PhD training *assessment *best practices *international doctoral training *mentoring
LA  - eng
N1  - 2211-5463 Barnett, Joey V Harris, Robert A Mulvany, Michael J Journal Article FEBS Open Bio. 2017 Sep 8;7(10):1444-1452. doi: 10.1002/2211-5463.12305. eCollection 2017 Oct.
PY  - 2017
SN  - 2211-5463 (Print) 2211-5463
SP  - 1444-1452
ST  - A comparison of best practices for doctoral training in Europe and North America
T2  - FEBS Open Bio
TI  - A comparison of best practices for doctoral training in Europe and North America
VL  - 7
ID  - 1583
ER  - 

TY  - JOUR
AB  - Postdoctoral scholars are a group of library users that are often overlooked by academic librarians designing outreach services. The science librarian at New York University-Abu Dhabi created an outreach program to ensure that postdocs at this university were aware of library services available to them. Steps for creating a successful outreach program for postdocs include creating a master list of postdoctoral scholars, orienting new postdocs while reaching out to existing researchers, identifying and working with lab managers, traveling to postdoc work spaces, and constantly evaluating and adapting outreach efforts to meet the changing needs of this community. © 2013 Published with license by Taylor & Francis.
AD  - New York University-Abu Dhabi, P.O. Box 129188, Abu Dhabi, United Arab Emirates
AU  - Barr-Walker, J.
DB  - Scopus
DO  - 10.1080/0194262X.2013.789417
IS  - 2
KW  - library outreach library services postdoctoral scholars program development
M3  - Article
N1  - Cited By :4 Export Date: 15 October 2020
PY  - 2013
SP  - 137-144
ST  - Creating an outreach program for postdoctoral scholars
T2  - Science and Technology Libraries
TI  - Creating an outreach program for postdoctoral scholars
UR  - https://www.scopus.com/inward/record.uri?eid=2-s2.0-84879693678&doi=10.1080%2f0194262X.2013.789417&partnerID=40&md5=110262506b2deedf2ceb2f90a771ae72
VL  - 32
ID  - 14526
ER  - 

TY  - JOUR
AD  - Medical School, University of Dundee, Dundee, United Kingdom
AU  - Barratt, C. L. R.
C2  - 27676229
DB  - Scopus
DO  - 10.1111/andr.12277
IS  - 6
J2  - Andrology
KW  - Fecundity
Fertilization
Semen analysis
andrology
awards and prizes
certification
Editorial
human
leadership
medical education
medical profession
medical student
postdoctoral education
postgraduate education
priority journal
reproduction
research
academic achievement
art
career mobility
education
history
Education, Graduate
History, 20th Century
History, 21st Century
LA  - English
M3  - Editorial
N1  - Export Date: 4 April 2022
Correspondence Address: Barratt, C.L.R.; Medical School, United Kingdom; email: c.barratt@dundee.ac.uk
PY  - 2016
SN  - 20472919 (ISSN)
SP  - 987-989
ST  - Lessons in andrology
T2  - Andrology
TI  - Lessons in andrology
UR  - https://www.scopus.com/inward/record.uri?eid=2-s2.0-84995482155&doi=10.1111%2fandr.12277&partnerID=40&md5=cb85a2b1d03aecf61e1aef92e8564d57
VL  - 4
ID  - 21227
ER  - 

TY  - JOUR
AN  - 17637635
AU  - Barres, B.
C1  - PubMed
DA  - Jul 19
DO  - 10.1038/448250a
DP  - NLM
ET  - 2007/07/20
IS  - 7151
KW  - African Americans/*statistics & numerical data Faculty/*statistics & numerical data Humans Massachusetts Minority Groups/*statistics & numerical data *Prejudice Research Personnel/standards *Universities/organization & administration Workforce
LA  - eng
N1  - 1476-4687 Barres, Ben Comment Letter England Nature. 2007 Jul 19;448(7151):250. doi: 10.1038/448250a.
PY  - 2007
SN  - 0028-0836
SP  - 250
ST  - Race: talented minorities face a 'revolving door'
T2  - Nature
TI  - Race: talented minorities face a 'revolving door'
VL  - 448
ID  - 5658
ER  - 

TY  - JOUR
AB  - In this NeuroView, I provide a guide for young scientists on how to select a graduate advisor or postdoctoral advisor. Good mentorship is not only pivotal for career success, but it is pivotal for driving innovation and for the health of our universities. Universities need to do much more to teach faculty how to mentor and to ensure mentoring quality. I propose an M-index to measure mentoring quality. I also call here for better studies of what great mentorship entails, better reward for great mentors, and more consideration of nnentoring quality when awarding prizes and grants.
AN  - WOS:000326196400010
AU  - Barres, B.
DA  - Oct
DO  - 10.1016/j.neuron.2013.10.005
IS  - 2
N1  - Barres, Ben A. 1097-4199
PY  - 2013
SN  - 0896-6273
SP  - 275-279
ST  - How to Pick a Graduate Advisor
T2  - Neuron
TI  - How to Pick a Graduate Advisor
UR  - <Go to ISI>://WOS:000326196400010
VL  - 80
ID  - 9952
ER  - 

TY  - JOUR
AD  - Stanford University School of Medicine, Stanford, CA, United States
AU  - Barres, B. A.
DB  - Scopus
DO  - 10.1038/548517a
IS  - 7669
M3  - Note
N1  - Cited By :1 Export Date: 15 October 2020
PY  - 2017
SP  - 517-519
ST  - Stop blocking postdocs' paths to success
T2  - Nature
TI  - Stop blocking postdocs' paths to success
UR  - https://www.scopus.com/inward/record.uri?eid=2-s2.0-85028709492&doi=10.1038%2f548517a&partnerID=40&md5=bb3f46f5befcd714069c1b401c50aaa6
VL  - 548
ID  - 12534
ER  - 

TY  - JOUR
AB  - We have conducted a longitudinal survey of NIH-funded F32 postdoctoral fellows to determine if mandated instruction in the responsible conduct of research (RCR) has measurable effects on awareness of, attentiveness to, and behavioral judgments about research ethics and authorship and publication. Of 418 F32 fellows participating in the study, 50% were aware of and had referred to guidelines on authorship and publication practices while 50% were either unaware of or had not referred to guidelines. Groups were similar with regard to total number of peer-reviewed publications and total number of first author publications, years of research experience, years since completing their doctoral degree, and receipt of RCR training. The equal distribution of guideline awareness and use, and group similarities with regard to career development and achievement provided us with an opportunity to consider whether awareness of and use of guidelines is associated with broader judgments about author roles and responsibilities. The findings suggest that awareness and utilization of guidelines are, at best, only modestly associated with more ethically appropriate judgments and attitudes about author roles and responsibilities among novice F32's.
AD  - The Philips Institute, Virginia Commonwealth University, PO Box 980566, Richmond, VA 23298-0566, USA. macrina@vcu.edu
AN  - 16634171
AU  - Barrett, K. A. Funk, C. L. Macrina, F. L.
C1  - PubMed
DA  - Jul-Sep
DO  - 10.1080/08989620500217321
DP  - KIE
ET  - 2006/04/26
IS  - 3
KW  - *Authorship Biomedical Research/*ethics/*standards Data Collection *Education Ethics, Professional/education Ethics, Research/*education Evaluation Studies as Topic *Guideline Adherence *Health Knowledge, Attitudes, Practice National Institutes of Health (U.S.) Peer Review, Research Publishing/*ethics/statistics & numerical data Research Personnel/*ethics Research Support as Topic United States Biomedical and Behavioral Research Empirical Approach
LA  - eng
N1  - Barrett, Kirsten A Funk, Carolyn L Macrina, Francis L NS042494/NS/NINDS NIH HHS/United States Journal Article Research Support, N.I.H., Extramural United States Account Res. 2005 Jul-Sep;12(3):193-206. doi: 10.1080/08989620500217321.
PY  - 2005
SN  - 0898-9621 (Print) 0898-9621
SP  - 193-206
ST  - Awareness of publication guidelines and the responsible conduct of research
T2  - Account Res
TI  - Awareness of publication guidelines and the responsible conduct of research
VL  - 12
ID  - 6022
ER  - 

TY  - JOUR
AD  - Department of Medicine, University of California, San Diego, La Jolla, CA, USA. kbarrett@ucsd.edu
AN  - 22728000
AU  - Barrett, K. E. Montrose, M. H.
C1  - PubMed
DA  - Aug
DO  - 10.1053/j.gastro.2012.06.028
DP  - NLM
ET  - 2012/06/26
IS  - 2
KW  - Academic Medical Centers *Career Choice Career Mobility *Gastroenterology/education Humans *Translational Medical Research
LA  - eng
N1  - 1528-0012 Barrett, Kim E Montrose, Marshall H Journal Article United States Gastroenterology. 2012 Aug;143(2):278-81. doi: 10.1053/j.gastro.2012.06.028. Epub 2012 Jun 20.
PY  - 2012
SN  - 0016-5085
SP  - 278-81
ST  - Success as a PhD in Gastroenterology
T2  - Gastroenterology
TI  - Success as a PhD in Gastroenterology
VL  - 143
ID  - 4085
ER  - 

TY  - JOUR
AD  - Dartmouth College.
AN  - 23475241
AU  - Bartels, S. J. Bruce, M. L. Unützer, J. Blow, F.
C1  - PubMed
C2  - PMC4009501
C6  - NIHMS571499
DA  - Mar 1
DO  - 10.1176/appi.ap.11070136
DP  - NLM
ET  - 2013/03/12
IS  - 2
KW  - Biomedical Research/*education Fellowships and Scholarships/organization & administration Health Services Research/methods/*organization & administration Health Services for the Aged/*supply & distribution/trends Humans Mental Health Services/*supply & distribution/trends Mentors/education Peer Review, Research Program Development Research Personnel/*education/supply & distribution United States
LA  - eng
N1  - 1545-7230 Bartels, Stephen J Bruce, Martha L Unützer, Jürgen Blow, Fred K24 MH066282/MH/NIMH NIH HHS/United States T32 MH073553/MH/NIMH NIH HHS/United States K24MH066282/MH/NIMH NIH HHS/United States T32 MH 073553/MH/NIMH NIH HHS/United States Journal Article Multicenter Study Research Support, N.I.H., Extramural Acad Psychiatry. 2013 Mar 1;37(2):108-13. doi: 10.1176/appi.ap.11070136.
PY  - 2013
SN  - 1042-9670 (Print) 1042-9670
SP  - 108-13
ST  - Developing the next generation of researchers in emerging fields: case study of a multisite postdoctoral research training program
T2  - Acad Psychiatry
TI  - Developing the next generation of researchers in emerging fields: case study of a multisite postdoctoral research training program
VL  - 37
ID  - 3804
ER  - 

TY  - JOUR
AB  - How do I choose a mentor? How do I decide what field of neuroscience to work in? Should I consider doing research in industry? Most students and postdoctoral researchers aiming for a successful career in neuroscience ask themselves these questions. In this article, Nature Reviews Neuroscience asks four successful neuroscientists for their thoughts on the factors one should consider when making these decisions. We hope that this Viewpoint will serve as a useful resource for junior neuroscientists who have to make important and sometimes difficult decisions that might have long-lasting consequences for their careers.
AN  - 18425092
AU  - Bartfai, T. Insel, T. Fishell, G. Rothwell, N.
C1  - PubMed
DA  - May
DO  - 10.1038/nrn2386
DP  - NLM
ET  - 2008/04/22
IS  - 5
KW  - *Career Choice Humans *Neurosciences
LA  - eng
N1  - 1471-0048 Bartfai, Tamas Insel, Tom Fishell, Gord Rothwell, Nancy Review England Nat Rev Neurosci. 2008 May;9(5):401-5. doi: 10.1038/nrn2386.
PY  - 2008
SN  - 1471-003x
SP  - 401-5
ST  - Choices in neuroscience careers
T2  - Nat Rev Neurosci
TI  - Choices in neuroscience careers
VL  - 9
ID  - 5395
ER  - 

TY  - JOUR
AB  - OBJECTIVE: To assess how well the 2008 Masterclass for Emerging Researchers in Ageing (ERA) increased capacity for building careers in ageing research in Australia. METHODS: Twenty-six delegates rated 13 career-development activities for (i) the importance of each to their future careers and (ii) their perceived competence in each, before and after the Masterclass. Further qualitative feedback was collected at programme conclusion. RESULTS: Publishing research and working on large-scale, collaborative research projects were rated significantly more important after the Masterclass. Delegates' competence in 11 of the 13 activities increased significantly, as did averaged overall competence. Qualitative data analysis indicated the Masterclass was particularly valued for networking opportunities and for providing access to senior people in the field. CONCLUSIONS: This inaugural ERA Masterclass assisted emerging researchers in ageing to develop capacity in career development activities. These outcomes have important implications for building research capacity in ageing in Australia.
AD  - Australasian Centre on Ageing, University of Queensland, St Lucia, Queensland, Australia.
AN  - 19032621
AU  - Bartlett, H. Peach, L. C.
C1  - PubMed
DA  - Dec
DO  - 10.1111/j.1741-6612.2008.00318.x
DP  - NLM
ET  - 2008/11/27
IS  - 4
KW  - Adult Aged *Attitude of Health Personnel Australia Biomedical Research/*education Career Choice Data Collection Education, Graduate/*organization & administration/*trends Female Geriatrics/*education Humans Male Middle Aged Students/psychology
LA  - eng
N1  - 1741-6612 Bartlett, Helen Peach, Linda C Journal Article Australia Australas J Ageing. 2008 Dec;27(4):195-9. doi: 10.1111/j.1741-6612.2008.00318.x.
PY  - 2008
SN  - 1440-6381
SP  - 195-9
ST  - 'I went in feeling like a student and came out feeling like a researcher'. An evaluation of the first Australian Masterclass for Emerging Researchers in Ageing
T2  - Australas J Ageing
TI  - 'I went in feeling like a student and came out feeling like a researcher'. An evaluation of the first Australian Masterclass for Emerging Researchers in Ageing
VL  - 27
ID  - 5237
ER  - 

TY  - JOUR
AB  - Message from the President: Optimism for the Future The Clinician-Investigator Trainee Association of Canada (CITAC) was established in 2006 to address issues relevant to Canadian trainees seeking dual training in medicine and research. As clinician-investigator (CI) trainees, we comprise but a fraction (less than 5%) of all medical trainees. Our 'bilingual' careers render our individual paths less straightforward and more challenging. As a community, we have had to confront several disappointments, perhaps most notably the cessation of funding support for MD/PhD programs in 2015, previously offered by the Canadian Institutes of Health Research (CIHR). Despite these individual and collective challenges, I remain optimistic and incredibly excited about our future. In my own work, I am reminded constantly that being trusted with the dual responsibility of patient care and innovation in medicine is a privilege to be cherished, rather than a burden to be feared. That which makes our path doubly challenging also makes it doubly rewarding. The progress that CITAC has made over the years only adds to my optimism, and I wish to take this opportunity to remind you of how far we have come and how much further we hope to go.
AD  - Cumming School of Medicine, University of Calgary, Calgary, AB. admin@citac-accfc.org.
AN  - 30315747
AU  - Barton, K. I. Ma, X. Pietrobon, A. Capozzi, L. C. Joshua Abraham, K.
C1  - PubMed
DA  - Sep 18
DO  - 10.25011/cim.v41i3.30702
DP  - NLM
ET  - 2018/10/14
IS  - 3
KW  - Biomedical Research Canada Humans Research Personnel *Training Support
LA  - eng
N1  - 1488-2353 Barton, Kristen I Ma, Xiya Pietrobon, Adam Capozzi, Lauren C Joshua Abraham, Karan Journal Article Canada Clin Invest Med. 2018 Sep 18;41(3):E127-E129. doi: 10.25011/cim.v41i3.30702.
PY  - 2018
SN  - 0147-958x
SP  - E127-e129
ST  - Newsletter Fall 2018:  Clinician Investigator Trainee Association of Canada (CITAC)
T2  - Clin Invest Med
TI  - Newsletter Fall 2018:  Clinician Investigator Trainee Association of Canada (CITAC)
VL  - 41
ID  - 929
ER  - 

TY  - JOUR
AB  - Endothelium-dependent regulation of vascular tone was one of the key discoveries in physiology in the 1980s, including the characterization of endothelium-derived vasoactive factors such as endothelin. Young investigators, often while starting research as part of their PhD degree, have been instrumental in carrying out the work that led some of the most important discoveries in the endothelin field. This article reviews the importance of mentoring for research in general and for endothelin research in particular, including examples of outstanding young investigators that have been instrumental in some of the key discoveries in the endothelin field. Recognizing scientific excellence among young investigators has a long tradition in the history of the International Conferences on Endothelin. Winners of "Young Investigator Awards" of the past five endothelin conferences (ET-8, ET-9, ET-10, ET-11, and ET-12) are presented, as well as recipients of the "ET-12 Best Presentation Awards" established on the occasion of the Twelfth International Conference on Endothelin ET-12 in Cambridge in September 2011.
AD  - Molecular Internal Medicine, University of Zurich, 8057 Zürich, Switzerland. barton@access.uzh.ch
AN  - 22796368
AU  - Barton, M. Pollock, D. M.
C1  - PubMed
C2  - PMC3660402
C6  - NIHMS462588
DA  - Oct 15
DO  - 10.1016/j.lfs.2012.07.002
DP  - NLM
ET  - 2012/07/17
IS  - 13-14
KW  - Awards and Prizes Biomedical Research/organization & administration/*trends Endothelins/*physiology Endothelium, Vascular/*physiology Humans Mentors
LA  - eng
N1  - 1879-0631 Barton, Matthias Pollock, David M P01 HL069999/HL/NHLBI NIH HHS/United States P01 HL095499/HL/NHLBI NIH HHS/United States Journal Article Life Sci. 2012 Oct 15;91(13-14):470-4. doi: 10.1016/j.lfs.2012.07.002. Epub 2012 Jul 11.
PY  - 2012
SN  - 0024-3205 (Print) 0024-3205
SP  - 470-4
ST  - The future of endothelin research: scientific mentoring and beyond
T2  - Life Sci
TI  - The future of endothelin research: scientific mentoring and beyond
VL  - 91
ID  - 4064
ER  - 

TY  - JOUR
AB  - There is a notion that combining parenthood with a career in academic science is problematic, yet academic science careers can provide an outstanding career choice for professional parents because they offer extraordinary flexibility and stability. Much has been written about the paucity of women in tenure track scientific positions and the general disparity between men and women in all professions. However, the status quo is changing as more women fill the ranks of academia and male professors share childcare and household duties with spouses who hold professional positions. Although combining any career with parenthood can be challenging, parenthood should not be considered an obstacle to a successful scientific career. © 2011.
AD  - Departments of Molecular, Cellular and Developmental Biology and Molecular Biophysics and Biochemistry, Yale University, New Haven, CT, United States
AU  - Bascom-Slack, C. A.
DB  - Scopus
IS  - 3
KW  - Career Family Science Women
M3  - Article
N1  - Cited By :2 Export Date: 15 October 2020
PY  - 2011
SP  - 219-225
ST  - Balancing science and family: Tidbits of wisdom from those who've tried it and succeeded
T2  - Yale Journal of Biology and Medicine
TI  - Balancing science and family: Tidbits of wisdom from those who've tried it and succeeded
UR  - https://www.scopus.com/inward/record.uri?eid=2-s2.0-84856166893&partnerID=40&md5=5c73d2f5c4828652e9b40eafb3931560
VL  - 84
ID  - 15070
ER  - 

TY  - JOUR
AB  - The assumption that men are more likely to undertake and succeed in an academic career, because the requirements of professional success in this occupation are compatible with normative gender assumptions, particularly that of fulfilling a male breadwinner' or main household earner role, implying reduced domestic and care commitments, is discussed. It is suggested that Switzerland offers a particularly interesting case for this study, because of the combination of the specific structure of academic careers, the characteristics of the non-academic labour market and the dominant gender regime. It is shown that, in this particular context, the aspirations of postdocs to remain in academic employment or to look for non-academic jobs are directly related to their position within the domestic division of labour and to their personal and family circumstances. However, this does not necessarily lead to a clear-cut divide between work-committed men, who succeed' (and hence stay), and care-committed women who fail' to climb up the academic career ladder (and hence leave). The results suggest that the situation is more complex and requires a subtle distinction between different ideal-types of post-doctoral experiences that do not always cut neatly across gender lines.
AN  - WOS:000401913300013
AU  - Bataille, P. Le Feuvre, N. Morales, S. K.
DA  - May
DO  - 10.1177/1474904116673372
IS  - 2-3
N1  - Bataille, Pierre Le Feuvre, Nicky Morales, Sabine Kradolfer Bataille, Pierre/AAC-9818-2020; Le Feuvre, Nicky/AAJ-4759-2020 Bataille, Pierre/0000-0002-4055-2171; Le Feuvre, Nicky/0000-0002-8107-9341; Kradolfer, Sabine/0000-0001-7030-3662 Si
PY  - 2017
SN  - 1474-9041
SP  - 313-331
ST  - Should I stay or should I go? The effects of precariousness on the gendered career aspirations of postdocs in Switzerland
T2  - European Educational Research Journal
TI  - Should I stay or should I go? The effects of precariousness on the gendered career aspirations of postdocs in Switzerland
UR  - <Go to ISI>://WOS:000401913300013
VL  - 16
ID  - 9387
ER  - 

TY  - JOUR
AB  - A survey of Australian PhD graduates has revealed that they do not necessarily fit traditional stereotypes in terms of age, previous or concurrent work experience nor, perhaps most importantly, a prospective career in research. Two years after graduating with PhD, just 36 per cent of those who found employment in the non-academic workforce continued to be ‘xtensively’ involved in research, while only 56 per cent of those in academic employment (other than those with postdoctoral fellowships) were so involved. Many of those trained in research are frustrated in not being able to implement and extend that training through appropriate employment, others who have the opportunity do not have the desire. Factors predictive of and related to continuing involvement in research are examined, with some surprising results and policy implications regarding postgraduate research degrees. © Blackwell Publishers Ltd. 1999.
AD  - University of Western Sydney, Macarthur, Australia
AU  - Bazeley, P.
DB  - Scopus
DO  - 10.1111/1468-2273.00135
IS  - 4
M3  - Article
N1  - Cited By :10 Export Date: 15 October 2020
PY  - 1999
SP  - 333-352
ST  - Continuing research by PhD graduates
T2  - Higher Education Quarterly
TI  - Continuing research by PhD graduates
UR  - https://www.scopus.com/inward/record.uri?eid=2-s2.0-84978363522&doi=10.1111%2f1468-2273.00135&partnerID=40&md5=e60e5c13dc6e46bd5dd3cf5859895b63
VL  - 53
ID  - 16272
ER  - 

TY  - JOUR
AB  - BACKGROUND: Supervision is a well-defined interpersonal relationship between the thesis supervisors and their students. The purpose of this study was to identify the patterns which can explain the process of expertise attainment by thesis supervisors. We aimed at developing a conceptual framework/model to explain this development based on the experience of both students and supervisors. METHODS: We have conducted a qualitative grounded theory study in 20 universities of medical sciences in Iran since 2017 by using purposive, snowball sampling, and theoretical sampling and enrolled 84 participants. The data were gathered through semi-structured interviews. Based on the encoding approach of Strauss and Corbin (1998), the data underwent open, axial, and selective coding by constant comparative analysis. Then, the core variables were selected, and a model was developed. RESULTS: We could obtain three themes and seven related subthemes, the central variable, which explains the process of expertise as the phenomenon of concentration and makes an association among the subthemes, was interactive accountability. The key dimensions during expertise process which generated the supervisors' competence development in research supervision consisted maturation; also, seven subthemes as curious observation, evaluation of the reality, poorly structured rules, lack of time, reflection in action, reflection on action, and interactive accountability emerged which explain the process of expertise attainment by thesis supervisors. CONCLUSIONS: As the core variable in the expertise process, accountability must be considered in expertise development program planning and decision- making. In other words, efforts must be made to improve responsibility and responsiveness.
AD  - Clinical Education Research Center, Shiraz University of Medical Sciences, Shiraz, Iran. Department of Medical Education, Medical Education Research Center, Isfahan University of Medical Sciences, Isfahan, Iran. Department of Medical Education, Medical Education Research Center, Isfahan University of Medical Sciences, Isfahan, Iran. yamani@edc.mui.ac.ir.
AN  - 31438935
AU  - Bazrafkan, L. Yousefy, A. Amini, M. Yamani, N.
C1  - PubMed
C2  - PMC6704648
DA  - Aug 22
DO  - 10.1186/s12909-019-1739-z
DP  - NLM
ET  - 2019/08/24
IS  - 1
KW  - Academic Dissertations as Topic Biomedical Research Grounded Theory Humans Iran Mentoring/*standards Qualitative Research *Research Personnel *Students, Health Occupations Expertise Medical sciences faculty Thesis supervision
LA  - eng
N1  - 1472-6920 Bazrafkan, Leila Yousefy, Alireza Amini, Mitra Yamani, Nikoo Journal Article BMC Med Educ. 2019 Aug 22;19(1):320. doi: 10.1186/s12909-019-1739-z.
PY  - 2019
SN  - 1472-6920
SP  - 320
ST  - The journey of thesis supervisors from novice to expert: a grounded theory study
T2  - BMC Med Educ
TI  - The journey of thesis supervisors from novice to expert: a grounded theory study
VL  - 19
ID  - 450
ER  - 

TY  - JOUR
AB  - This article describes a graduate student-led effort to develop a climate survey to assess, advocate for, and improve the well-being and mental health of graduate students and postdocs in the Department of Chemistry at the University of Wisconsin-Madison. Graduate students have an increased incidence of depression relative to the general population, and given the transient nature of the student population, understanding and addressing mental health concerns can be challenging. The goal of this article is to illustrate how students, with the support of departmental faculty, staff, and existing on-campus mental health resources, can take the lead to investigate and assess issues related to the challenging graduate school environment. We describe the student-led development and implementation of and the subsequent follow-up to a department-wide survey aimed at destigmatizing the subject of mental health and fostering a more supportive community. This article serves as a framework to assist other interested and motivated graduate students who, with the support of local faculty, wish to develop and initiate a similar process in their own departments. We demonstrate that student-led actions can effectively tackle department-level problems and encourage other interested students to initiate a similar effort.
AN  - WOS:000526413900007
AU  - Beasley, M. S. Lumley, M. A. Janicki, T. D. Fernandez, R. L. Manger, L. H. Tucholski, T. Thomas, N. C. Whitmire, L. D. Lawson, A. Buller, A. R.
DA  - Mar
DO  - 10.1021/acs.jchemed.9b00611
IS  - 3
N1  - Beasley, Madeleine S. Lumley, Margaret A. Janicki, Tesia D. Fernandez, Rebeca L. Manger, Lydia H. Tucholski, Trisha Thomas, Nicole C. Whitmire, Lauren D. Lawson, Andrea Buller, Andrew R. Buller, Andrew/0000-0002-9635-4844 1938-1328
PY  - 2020
SN  - 0021-9584
SP  - 643-650
ST  - Student-Led Climate Assessment Promotes a Healthier Graduate School Environment
T2  - Journal of Chemical Education
TI  - Student-Led Climate Assessment Promotes a Healthier Graduate School Environment
UR  - <Go to ISI>://WOS:000526413900007
VL  - 97
ID  - 8761
ER  - 

TY  - JOUR
AB  - INTRODUCTION: Supervision is a pillar in enhancing the student's learning environment throughout her/his higher education. Multiple studies qualify graduate supervision among the most important contributors to the successful completion of a higher education degree and to graduate students' positive academic experience. The aim of this study was to assess the views of graduate students enrolled in the Dental Sciences and Craniofacial Research Graduate Programs at McGill University (n = 64) regarding the quality of supervision they are receiving. METHODS AND MATERIALS: An online questionnaire composed of 22 open and closed-ended format items was used and covered five domains: student profile, supervisory relationship, conflict resolution, student progress/thesis writing and career development. Descriptive statistics, chi-square tests and interpretative qualitative analysis were used to evaluate students' perspectives. RESULTS: Fifty-nine students completed the survey (92.2%). The distribution of sample in regard to the graduate student level was almost identical (M.Sc. level n = 28, Ph.D. n = 31). Overall, most graduate students appeared satisfied with the supervision they received and had similar perspectives about the surveyed domains. There was one statistically significant difference (P < 0.05) between MSc and PhD students when asked if their supervisors aided them in career development outside the supervisory relationship, where 77.4% (n = 24) of doctoral students agreed as opposed to 21.4% (n = 12) of Masters' students. CONCLUSIONS: Our results showed that McGill graduate students appeared to be overall satisfied with the supervision they received. The main elements contributing to a positive supervision experience were support, guidance, availability and good communication between supervisees and supervisors.
AD  - Faculty of Dentistry, McGill University, Montreal, QC, Canada. Faculté de Médecine Dentaire, Université de Montréal, Montreal, QC, Canada.
AN  - 25564935
AU  - Beaudin, A. Emami, E. Palumbo, M. Tran, S. D.
C1  - PubMed
DA  - Feb
DO  - 10.1111/eje.12137
DP  - NLM
ET  - 2015/01/08
IS  - 1
KW  - *Dental Research Humans Interprofessional Relations *Mentors Personal Satisfaction Quebec Students, Dental/*psychology Surveys and Questionnaires graduate studies quality of supervision students’ perspectives supervisee-supervisor relationship supervisory experience
LA  - eng
N1  - 1600-0579 Beaudin, A Emami, E Palumbo, M Tran, S D Canadian Institutes of Health Research/Canada Journal Article Research Support, Non-U.S. Gov't England Eur J Dent Educ. 2016 Feb;20(1):32-8. doi: 10.1111/eje.12137. Epub 2015 Jan 6.
PY  - 2016
SN  - 1396-5883
SP  - 32-8
ST  - Quality of supervision: postgraduate dental research trainees' perspectives
T2  - Eur J Dent Educ
TI  - Quality of supervision: postgraduate dental research trainees' perspectives
VL  - 20
ID  - 3063
ER  - 

TY  - JOUR
AB  - This paper is the third in a five-part series on the clinical and translational science educational pipeline, and it focuses on strategies for enhancing graduate research education to improve skills for interdisciplinary team science. Although some of the most cutting edge science takes place at the borders between disciplines, it is widely perceived that advancements in clinical and translational science are hindered by the "siloed" efforts of researchers who are comfortable working in their separate domains, and reluctant to stray from their own discipline when conducting research. Without appropriate preparation for career success as members and leaders of interdisciplinary teams, talented scientists may choose to remain siloed or to leave careers in clinical and translational science all together, weakening the pipeline and depleting the future biomedical research workforce. To address this threat, it is critical to begin at what is perhaps the most formative moment for academics: graduate training. This paper focuses on designs for graduate education, and contrasts the methods and outcomes from traditional educational approaches with those skills perceived as essential for the workforce of the future, including the capacity for research collaboration that crosses disciplinary boundaries.
AD  - Office of the Provost, Columbia University, New York, New York, USA. Center for Research Strategy, National Cancer Institute, Bethesda, Maryland, USA. Clinical Science Program, University of Colorado, Denver, Colorado, USA. Office of the Ombudsman, National Institutes of Health, Bethesda, Maryland, USA. Colorado CTSI Education, Training, and Career Development Pillar, University of Colorado, Aurora, Colorado, USA. TL1 Program, Colorado CTSI Education, Training, and Career Development Pillar, University of Colorado, Aurora, Colorado, USA. Clinical Research Training Program, Institute for Clinical and Translational Research, Albert Einstein College of Medicine, Bronx, New York, USA.
AN  - 26643714
AU  - Begg, M. D. Bennett, L. M. Cicutto, L. Gadlin, H. Moss, M. Tentler, J. Schoenbaum, E.
C1  - PubMed
C2  - PMC4709034
C6  - NIHMS733556
DA  - Dec
DO  - 10.1111/cts.12359
DP  - NLM
ET  - 2015/12/09
IS  - 6
KW  - Capacity Building Cooperative Behavior Curriculum *Education, Graduate/methods Humans Interdisciplinary Communication Mentors Models, Educational Program Development Research Personnel/education Translational Medical Research/*education Workforce career development clinical and translational research education pipeline
LA  - eng
N1  - 1752-8062 Begg, Melissa D Bennett, L Michelle Cicutto, Lisa Gadlin, Howard Moss, Marc Tentler, John Schoenbaum, Ellie UL1 TR000040/TR/NCATS NIH HHS/United States UL1 TR001073/TR/NCATS NIH HHS/United States UL1 TR001082/TR/NCATS NIH HHS/United States Journal Article Research Support, N.I.H., Extramural Clin Transl Sci. 2015 Dec;8(6):787-92. doi: 10.1111/cts.12359. Epub 2015 Dec 8.
PY  - 2015
SN  - 1752-8054 (Print) 1752-8054
SP  - 787-92
ST  - Graduate Education for the Future: New Models and Methods for the Clinical and Translational Workforce
T2  - Clin Transl Sci
TI  - Graduate Education for the Future: New Models and Methods for the Clinical and Translational Workforce
VL  - 8
ID  - 2567
ER  - 

TY  - JOUR
AB  - In the global race for academic prestige, early-career researchers (ECRs) play a pivotal role in countries’ research production. The objective of this paper is to analyse the perceived contribution of ECR to research production in Nordic higher education systems (HES). Based on 56 interviews with actors from different organisations in the Danish, Finnish, Norwegian and Swedish HES, the thematic analysis suggested the contribution of doctoral students and postdocs was essential, yet there was no convergence in actors’ perspective regarding the contribution of other contract researchers. The global theme “casualisation” linked organising themes and explained the underlying dynamics between ECRs and the research production process. © 2018, International Association of Universities.
AD  - Département d’administration et fondements de l’éducation, Faculté des sciences de l’éducation, Université de Montréal, P.O. Box 6128, succ. Centre-Ville, Montreal, QC H3C 3J7, Canada Studies in Educational Policy and Educational Philosophy, Uppsala University, Box 2136, Uppsala, 750 02, Sweden
AU  - Bégin-Caouette, O. Jansson, J. Beaupré-Lavallée, A.
DB  - Scopus
DO  - 10.1057/s41307-018-0125-5
KW  - academic research production casualisation doctoral students early-career researchers Nordic higher education systems postdoctoral researchers
M3  - Article in Press
N1  - Export Date: 15 October 2020 Article in Press
PY  - 2018
ST  - The Perceived Contribution of Early-Career Researchers to Research Production in Nordic Higher Education Systems
T2  - Higher Education Policy
TI  - The Perceived Contribution of Early-Career Researchers to Research Production in Nordic Higher Education Systems
UR  - https://www.scopus.com/inward/record.uri?eid=2-s2.0-85056994174&doi=10.1057%2fs41307-018-0125-5&partnerID=40&md5=ea7d6b19356d20f0788480b9eaeeb16b
ID  - 12324
ER  - 

TY  - JOUR
AB  - Despite an increasing amount of research into team science and collaboration, little is known about post-doctoral scholars' pathways to becoming independent researchers, particularly as it relates to the mentoring relationship. The purpose of our study was to explore if and how the team science framework promotes collaboration and the development of independent researchers from mentees' and mentors' perspectives. A convenience sample of faculty mentors and postdoctoral mentees, participated in semi-structured interviews. The analysis revealed three themes for the mentees: working with others, evaluating mentoring, exploring resources, and five themes for the mentors: elaborating on scholarly productivity, mentoring style, setting team culture, strategies to develop T32 scholars, and evaluating program qualities. The findings showed that scholars were engaged in an atmosphere of collaboration fostered by their mentors and that mentors encouraged scholars' capacity for scientific thinking. Future studies should acquire the perspectives of all team members to examine how teams function.
AN  - 30505206
AU  - Behar-Horenstein, L. S. Prikhidko, A.
C1  - PubMed
C2  - PMC6261273
C6  - NIHMS1500196
DO  - 10.1080/13611267.2017.1403579
DP  - NLM
ET  - 2017/01/01
IS  - 4
KW  - clinical translational research mentor-mentee relationships mentoring postdoctoral education qualitative research team science
LA  - eng
N1  - 1469-9745 Behar-Horenstein, Linda S Prikhidko, Alena KL2 TR001429/TR/NCATS NIH HHS/United States UL1 TR000064/TR/NCATS NIH HHS/United States UL1 TR001427/TR/NCATS NIH HHS/United States Journal Article Mentor Tutoring. 2017;25(4):430-454. doi: 10.1080/13611267.2017.1403579. Epub 2017 Nov 22.
PY  - 2017
SN  - 1361-1267 (Print) 1361-1267
SP  - 430-454
ST  - Exploring Mentoring in the Context of Team Science
T2  - Mentor Tutoring
TI  - Exploring Mentoring in the Context of Team Science
VL  - 25
ID  - 1987
ER  - 

TY  - JOUR
AB  - Neuroscientists are increasingly put into situations which demand critical reflection about the ethical and appropriate use of research tools and scientific knowledge. Students or trainees also have to know how to navigate the ethical domains of this context. At a time when neuroscience is expected to advance policy and practice outcomes, in the face of academic pressures and complex environments, the importance of scientific integrity comes into focus and with it the need for training at the graduate level in the responsible conduct of research (RCR). I describe my experience teaching RCR in a graduate neuroscience program and identify three personal reflections where further dialogue could be warranted: (1) mobilizing a common set of competencies and virtues standing for professionalism in the neurosciences; (2) tailoring RCR for the neurosciences and empowering students through the active engagement of mentors; (3) soliciting shared responsibility for RCR training between disciplines, institutions and governmental or funding agencies.
AD  - Neuroethics Research Unit, Institut de recherches cliniques de Montreal, 110 Avenue des Pins Ouest, Montreal, QC, H2M 1R7, Canada, embell78@gmail.com.
AN  - 24760542
AU  - Bell, E.
C1  - PubMed
DA  - Apr
DO  - 10.1007/s11948-014-9545-9
DP  - NLM
ET  - 2014/04/25
IS  - 2
KW  - Biomedical Research/education/*ethics Curriculum Education, Graduate Ethics, Research/*education Humans Mentors Neurosciences/education/*ethics Professionalism/*education Research Personnel/*education *Social Responsibility Students *Virtues
LA  - eng
N1  - 1471-5546 Bell, Emily Journal Article England Sci Eng Ethics. 2015 Apr;21(2):461-9. doi: 10.1007/s11948-014-9545-9. Epub 2014 Apr 24.
PY  - 2015
SN  - 1353-3452
SP  - 461-9
ST  - A room with a view of integrity and professionalism: personal reflections on teaching responsible conduct of research in the neurosciences
T2  - Sci Eng Ethics
TI  - A room with a view of integrity and professionalism: personal reflections on teaching responsible conduct of research in the neurosciences
VL  - 21
ID  - 3363
ER  - 

TY  - JOUR
AB  - In the framework of long-term scientific collaboration among the founder members coming from Holland and Italy there was a growing consensus to activate a philosophical doctorate (PhD) program, involving young Italian researchers in the field of perinatal medicine, neonatology and pediatrics. The aims were to promote excellence in research, offering to young Italian physicians the opportunity to maturate an International research experience leading to PhD degree, and to promote human and technological improvement energies in perinatal, neonatal and pediatrics research. Thus, an official collaboration among the Dutch Universities from Maastricht and Utrecht and the Italian Children's Hospital from Alessandria, has been activated on March 1st 2010, finalized to the PhD program. The experimental phase included the selection of projects and relative candidates after an interview-selection focusing on their scientific attitudes and the availability on their research projects. Candidates' selection started on May 2010 and on September 29th ten projects and candidates have been approved by the scientific commission. Research topics included: perinatal asphyxia, aging and the origin of adulthood neurodegenerative disease, neuroprotective strategies, biochemical pulmunology, intrauterine growth retardation and perinatal teratology. To date, all projects have been approved by local Ethics Committee from the University/Hospital of origin of the candidates. Five manuscripts have been published and/or submitted to international Journals regarding pneumology, perinatal asphyxia and teratology, whilst about 60-70% of data regarding clinical studies have already been collected. © 2011 Informa UK, Ltd.
AD  - Department of Maternal, Fetal and Neonatal Medicine, C. Arrigo Children's Hospital Alessandria, Spalto Marengo 46, I-15100, Alessandria, Italy Neonatal Intensive Care Unit, IRCCS Policlinico San Matteo, Pavia, Italy Neonatal Intensive Care Unit, San Gerardo Hospital, Monza, Italy Neonatal Intensive Care Unit, University of Cagliari, Italy Neonatal Intensive Care Unit, Policlinico Casilino, Rome, Italy Department of Pediatrics and Neuroscience, G. Gaslini Children's Hospital, Genoa, Italy Neonatal Intensive Care Unit, University of Messina, Italy Department of Cardiac Surgery, S. Donato Milanese University Hospital, S. Donato Milanese, Italy Neonatal and Paediatric Intensive Care Unit, Major City Hospital, Verona, Italy Department of Pediatrics and Neonatology, Maastricht University, Maastricht, Netherlands Department of Perinatal Medicine, Utrecht Medical Center, Utrecht, Netherlands
AU  - Bellissima, V. Borghesi, A. Bozzetti, V. Dess, A. Fabiano, A. Risso, F. M. Salvo, V. Satriano, A. Silvagni, D. Varrica, A. Van Bel, F. Visser, G. H. A. Vles, H. J. S. Zimmermann, L. J. I. Gavilanes, A. D. W. Gazzolo, D.
DB  - Scopus
DO  - 10.3109/14767058.2011.607662
IS  - SUPPL. 1
KW  - Activin A Brain Feeding Fetus IUGR Metabolomics Newborn RDS S100B
M3  - Article
N1  - Cited By :1 Export Date: 15 October 2020
PY  - 2011
SP  - 111-113
ST  - Italia-Netherland PhD program: The I.O. PhD research program
T2  - Journal of Maternal-Fetal and Neonatal Medicine
TI  - Italia-Netherland PhD program: The I.O. PhD research program
UR  - https://www.scopus.com/inward/record.uri?eid=2-s2.0-80053238134&doi=10.3109%2f14767058.2011.607662&partnerID=40&md5=6dbed7134a5ce734f9a27fb5c2a12221
VL  - 24
ID  - 15030
ER  - 

TY  - JOUR
AB  - OBJECTIVE: The study aims to elucidate the state of gender equality in epilepsy research, analyzing the representation of female authorships from 2008 to 2016. METHODS: Gendermetrics aided in analyzing 106,282 authorships from 22,180 epilepsy-related original research articles. The key methodology was the combined analysis of the relative frequency and the odds ratio of female authorships. The Prestige Index measures the distribution of prestigious authorships between the two genders. RESULTS: The following were held by women: 39.6% of all authorships and 44.1% of the first, 41.0% of the co-, and 29.0% of the last authorships. Female authors have an odds ratio of 1.25 (95% CI 1.21-1.29) for first, 1.17 (CI 1.14-1.20) for co-, and 0.57 (CI 0.55-0.59) for last authorships. The female authorship ratios showed substantial growth in recent years, with an annual growth rate of 1.7% overall, with 2.4% for first, 1.4% for co-, and 1.9% for last authorships. Women publish fewer articles compared to men (43.8% female authors hold 39.6% of the authorships). Women are also less likely to secure prestigious authorships in articles with many authors that attract the highest citation rates. Multi-author articles with male key authors are cited slightly more frequently than articles with female key authors. Distinct differences at the country level were revealed. The prognosis for the next decade forecasts significantly increasing female odds for first authorships and only slightly higher female odds for last authorships. A female authorship ratio of 49.2% is predicted for the year 2026. SIGNIFICANCE: The integration of women in the scientific field of epilepsy is advanced. However, a dichotomy is present: Although the current system promotes early career steps, there is an apparent lack of female research leaders. This structural imbalance is expected to grow in the next decade due to the consistently high increase of female early career researchers.
AD  - Division of Computational Medicine, Institute of Occupational, Social, and Environmental Medicine, Goethe University Frankfurt, Frankfurt, Germany.
AN  - 28857143
AU  - Bendels, M. H. K. Wanke, E. Schöffel, N. Bauer, J. Quarcoo, D. Groneberg, D. A.
C1  - PubMed
DA  - Oct
DO  - 10.1111/epi.13873
DP  - NLM
ET  - 2017/09/01
IS  - 10
KW  - *Authorship *Bibliometrics *Biomedical Research *Epilepsy Female Humans Male *Research Personnel Sex Factors *Citation *Gender gap *Odds ratio *Productivity
LA  - eng
N1  - 1528-1167 Bendels, Michael H K Wanke, Eileen Schöffel, Norman Bauer, Jan Quarcoo, David Groneberg, David A Journal Article United States Epilepsia. 2017 Oct;58(10):1794-1802. doi: 10.1111/epi.13873. Epub 2017 Aug 31.
PY  - 2017
SN  - 0013-9580
SP  - 1794-1802
ST  - Gender equality in academic research on epilepsy-a study on scientific authorships
T2  - Epilepsia
TI  - Gender equality in academic research on epilepsy-a study on scientific authorships
VL  - 58
ID  - 1637
ER  - 

TY  - JOUR
AB  - In today's scientific labor market, just doing good science is no longer enough. Postdocs need realistic expectations, good information, and an entrepreneurial attitude toward their careers.
AN  - 15860631
AU  - Benderly, B. L.
C1  - PubMed
DA  - Apr 29
DO  - 10.1126/science.308.5722.717
DP  - NLM
ET  - 2005/04/30
IS  - 5722
KW  - *Biomedical Research/education *Career Mobility *Education, Graduate Faculty Financing, Government Goals National Institutes of Health (U.S.) *Research Personnel *Research Support as Topic United States
LA  - eng
N1  - 1095-9203 Benderly, Beryl Lieff Journal Article United States Science. 2005 Apr 29;308(5722):717-8. doi: 10.1126/science.308.5722.717.
PY  - 2005
SN  - 0036-8075
SP  - 717-8
ST  - Not your father's postdoc
T2  - Science
TI  - Not your father's postdoc
VL  - 308
ID  - 6357
ER  - 

TY  - JOUR
AN  - 15821053
AU  - Benderly, B. L.
C1  - PubMed
DA  - Apr 8
DO  - 10.1126/science.308.5719.178b
DP  - NLM
ET  - 2005/04/12
IS  - 5719
KW  - Education, Graduate Employment/economics/legislation & jurisprudence Fellowships and Scholarships/economics/legislation & jurisprudence Medicare/economics/legislation & jurisprudence National Institutes of Health (U.S.)/*economics/legislation & jurisprudence Research Personnel/*economics/legislation & jurisprudence Salaries and Fringe Benefits/*legislation & jurisprudence Social Security/legislation & jurisprudence Students/legislation & jurisprudence Taxes/economics/legislation & jurisprudence United States
LA  - eng
N1  - 1095-9203 Benderly, Beryl Lieff News United States Science. 2005 Apr 8;308(5719):178. doi: 10.1126/science.308.5719.178b.
PY  - 2005
SN  - 0036-8075
SP  - 178
ST  - Postdocs. IRS takes bite out of NIH fellows' paychecks
T2  - Science
TI  - Postdocs. IRS takes bite out of NIH fellows' paychecks
VL  - 308
ID  - 6378
ER  - 

TY  - JOUR
AN  - 19342563
AU  - Benderly, B. L.
C1  - PubMed
DA  - Apr 3
DO  - 10.1126/science.324.5923.27a
DP  - NLM
ET  - 2009/04/04
IS  - 5923
KW  - *Biomedical Research *Career Mobility *Faculty *Financing, Government/legislation & jurisprudence National Institutes of Health (U.S.)/*economics Personnel Selection *Research Personnel United States
LA  - eng
N1  - 1095-9203 Benderly, Beryl Lieff News United States Science. 2009 Apr 3;324(5923):27. doi: 10.1126/science.324.5923.27a.
PY  - 2009
SN  - 0036-8075
SP  - 27
ST  - Science careers. Support for tenure-track jobs in biomedical sciences
T2  - Science
TI  - Science careers. Support for tenure-track jobs in biomedical sciences
VL  - 324
ID  - 5112
ER  - 

TY  - JOUR
AB  - There is increasing evidence that action learning is valuable in a higher education setting. This paper goes on to report a personal development programme, based on principles of critical action learning, where the aim is to equip early-career scientists and engineers working in a university setting with the knowledge, skills and confidence to approach the management of innovation. After learning about action learning and critical reflection, the participants, all postdoctorate researchers, completed innovation projects at work, meeting in action learning sets as they proceed. We explain a method of critical thinking before reporting results from an evaluation study based on interviews and focus groups. We consider examples of projects undertaken before considering challenges for students with this approach to learning. Challenges included scepticism about the usefulness of management literature, difficulties in finding ‘problems’ within the constraints of postdoctoral work, and the discomfort and intensiveness of action learning. However, through adaptation by the tutors with students, some significant results were achieved. © 2014, © 2014 Taylor & Francis.
AD  - Leeds University Business School, University of Leeds, Leeds, United Kingdom University of Liverpool Management School, Liverpool, United Kingdom Leeds Business School, Leeds Metropolitan University, Leeds, United Kingdom
AU  - Beniston, L. Ellwood, P. Gold, J. Roberts, J. Thorpe, R.
DB  - Scopus
DO  - 10.1080/14767333.2014.945896
IS  - 3
KW  - action learning critical reflective practice higher education innovation management
M3  - Article
N1  - Export Date: 15 October 2020
PY  - 2014
SP  - 311-329
ST  - Innovation development – an action learning programme for medical scientists and engineers
T2  - Action Learning: Research and Practice
TI  - Innovation development – an action learning programme for medical scientists and engineers
UR  - https://www.scopus.com/inward/record.uri?eid=2-s2.0-84918786095&doi=10.1080%2f14767333.2014.945896&partnerID=40&md5=d4de12483da32357ace6950c890329a0
VL  - 11
ID  - 14314
ER  - 

TY  - JOUR
AB  - Neuroimaging has gained widespread use in neuropsychological research and practice. However, there are neither established guidelines on how neuropsychologists might become competent researchers or consumers of neuroimaging data, nor any published studies describing the state of neuroimaging training among neuropsychologists. We report the results of two online surveys, one of 13 expert neuropsychologist-neuroimagers whose responses informed the formulation of a second, larger survey to neuropsychologists-at-large that were a random selection of a third of the members of the International Neuropsychological Society and American Academy of Clinical Neuropsychology. A total of 237 doctoral-level neuropsychologists, or 15.3% of potential participants, provided complete responses. Most respondents (69.2%) received training in neuroimaging, mostly at the post-doctoral level, largely through independent study, clinical conferences, instruction by clinical supervisors, and individualized mentoring, on topics such as neuroimaging modalities in neurology, neuroanatomy, and the appropriate information to glean from neuroradiology reports. Of the remaining respondents who did not receive training in neuroimaging, 64.4% indicated that such training would be very or extremely beneficial to one's career as a neuropsychologist. Both neuropsychologist-neuroimagers and neuropsychologists-at-large provided specific recommendations for training. Findings from this initial effort will guide trainees who seek to develop competence in neuroimaging, and inform future formulations of neuropsychological training.
AD  - a Center for Biomedical Imaging and Department of Radiology and Radiological Science , Medical University of South Carolina , Charleston , SC , USA.
AN  - 24215451
AU  - Benitez, A. Hassenstab, J. Bangen, K. J.
C1  - PubMed
C2  - PMC4017003
C6  - NIHMS533318
DO  - 10.1080/13854046.2013.854836
DP  - NLM
ET  - 2013/11/13
IS  - 4
KW  - Adult Data Collection Female Guidelines as Topic Humans Male Middle Aged *Neuroimaging/methods Neuropsychology/*education United States Mri Neuroimaging Neuropsychology. Survey Training
LA  - eng
N1  - 1744-4144 Benitez, Andreana Hassenstab, Jason Bangen, Katherine J T32MH1993417/MH/NIMH NIH HHS/United States T32 MH019934/MH/NIMH NIH HHS/United States K23 DK094982/DK/NIDDK NIH HHS/United States UL1 TR000062/TR/NCATS NIH HHS/United States KL2 TR000060/TR/NCATS NIH HHS/United States Journal Article Research Support, N.I.H., Extramural Clin Neuropsychol. 2014;28(4):600-13. doi: 10.1080/13854046.2013.854836. Epub 2013 Nov 11.
PY  - 2014
SN  - 1385-4046 (Print) 1385-4046
SP  - 600-13
ST  - Neuroimaging training among neuropsychologists: a survey of the state of current training and recommendations for trainees
T2  - Clin Neuropsychol
TI  - Neuroimaging training among neuropsychologists: a survey of the state of current training and recommendations for trainees
VL  - 28
ID  - 3552
ER  - 

TY  - JOUR
AN  - 16721917
AU  - Bennett, J. Butts, C.
C1  - PubMed
DA  - May 4
DO  - 10.1038/nj7089-124b
DP  - NLM
ET  - 2006/05/25
IS  - 7089
KW  - *Education, Graduate Minority Groups/education Research Personnel/*education/organization & administration Societies/organization & administration Universities/organization & administration
LA  - eng
N1  - 1476-4687 Bennett, Jabbar Butts, Cherie Journal Article England Nature. 2006 May 4;441(7089):124. doi: 10.1038/nj7089-124b.
PY  - 2006
SN  - 0028-0836
SP  - 124
ST  - Postdoc prep
T2  - Nature
TI  - Postdoc prep
VL  - 441
ID  - 5997
ER  - 

TY  - JOUR
AD  - Department of Physiology, University of Oklahoma Health Sciences Center, USA.
AN  - 18196708
AU  - Benyajati, S.
C1  - PubMed
DA  - Dec
DP  - NLM
ET  - 2008/01/17
IS  - 6
KW  - Clinical Competence Education, Medical, Graduate/*organization & administration Fellowships and Scholarships/*organization & administration Humans *Teaching United States
LA  - eng
N1  - Benyajati, Siribhinya Journal Article Review United States Physiologist. 2007 Dec;50(6):256-7.
PY  - 2007
SN  - 0031-9376 (Print) 0031-9376
SP  - 256-7
ST  - Finding teaching experiences during your postdoc
T2  - Physiologist
TI  - Finding teaching experiences during your postdoc
VL  - 50
ID  - 5483
ER  - 

TY  - JOUR
AD  - University of Washington, Seattle, Washington; Johns Hopkins University, Baltimore, Maryland
University of Washington, Seattle, WA, United States
Johns Hopkins University, 615 N. Wolfe Street, Rm 21205, Baltimore, MD 21205, United States
AU  - Benziger, C. P.
AU  - Gilman, R. H.
C2  - 24891467
DB  - Scopus
DO  - 10.4269/ajtmh.14-0265
IS  - 2
J2  - Am. J. Trop. Med. Hyg.
KW  - clinical education
clinical research
communicable disease
developing country
editorial
fogarty international clinical research scholars program
health program
non communicable disease
postdoctoral education
program effectiveness
tropical medicine
economics
human
international cooperation
manpower
medical education
national health organization
organization and management
United States
Fellowships and Scholarships
Humans
National Institutes of Health (U.S.)
LA  - English
M3  - Editorial
N1  - Cited By :2
Export Date: 4 April 2022
CODEN: AJTHA
Correspondence Address: Gilman, R.H.; Johns Hopkins University, 615 N. Wolfe Street, Rm 21205, Baltimore, MD 21205, United States; email: rgilman@prisma.org.pe
PY  - 2014
SN  - 00029637 (ISSN)
SP  - 211-212
ST  - Editorial: The impact of the fogarty international clinical scholars and fellows program extends beyond borders
T2  - American Journal of Tropical Medicine and Hygiene
TI  - Editorial: The impact of the fogarty international clinical scholars and fellows program extends beyond borders
UR  - https://www.scopus.com/inward/record.uri?eid=2-s2.0-84907258531&doi=10.4269%2fajtmh.14-0265&partnerID=40&md5=68f44470b99cbcdbdf166b019679e5ff
VL  - 91
ID  - 21233
ER  - 

TY  - JOUR
AU  - Berg, J.
C2  - 29567682
DB  - Scopus
DO  - 10.1126/science.aat5956
IS  - 6382
J2  - Sci.
KW  - career
data analysis
decision making
editorial
human
medical education
metabolomics
PhD student
physician
postdoctoral education
priority journal
taxonomy
LA  - English
M3  - Editorial
N1  - Cited By :3
Export Date: 4 April 2022
CODEN: SCIEA
Correspondence Address: Berg, J.email: jberg@aaas.org
PY  - 2018
SN  - 00368075 (ISSN)
SP  - 1309
ST  - Lumping and splitting
T2  - Science
TI  - Lumping and splitting
UR  - https://www.scopus.com/inward/record.uri?eid=2-s2.0-85044324048&doi=10.1126%2fscience.aat5956&partnerID=40&md5=8293b9303c2a2cdd7e1fe594a25e31cb
VL  - 359
ID  - 21224
ER  - 

TY  - JOUR
AD  - University of Pittsburgh, Pittsburgh, Pennsylvania. University of Maryland, Baltimore County, Baltimore. Sanofi, Paris, France.
AN  - 27669420
AU  - Berg, J. Hrabowski, F. Zerhouni, E.
C1  - PubMed
DA  - Oct 25
DO  - 10.1001/jama.2016.12410
DP  - NLM
ET  - 2016/10/27
IS  - 16
KW  - Humans Research Personnel/economics/*education Research Support as Topic/*organization & administration United States
LA  - eng
N1  - 1538-3598 Berg, Jeremy Hrabowski, Freeman Zerhouni, Elias Journal Article Research Support, Non-U.S. Gov't United States JAMA. 2016 Oct 25;316(16):1675-1676. doi: 10.1001/jama.2016.12410.
PY  - 2016
SN  - 0098-7484
SP  - 1675-1676
ST  - Training the Workforce for 21st-Century Science
T2  - Jama
TI  - Training the Workforce for 21st-Century Science
VL  - 316
ID  - 2085
ER  - 

TY  - JOUR
AB  - The process of applying to the National Institutes of Health (NIH) for grant funding can be daunting. The objective of this article is to help investigators successfully navigate the NIH grant application process. We focus on the practical aspects of this process, which are commonly learned through trial and error. Our target audience is generalist faculty and fellows who are applying for NIH funding to support their career development or a clinical research project.
AD  - Division of General Internal Medicine, Albert Einstein College of Medicine and Montefiore Medical Center, Bronx, NY, USA.
AN  - 17687616
AU  - Berg, K. M. Gill, T. M. Brown, A. F. Zerzan, J. Elmore, J. G. Wilson, I. B.
C1  - PubMed
C2  - PMC2219790
DA  - Nov
DO  - 10.1007/s11606-007-0301-6
DP  - NLM
ET  - 2007/08/10
IS  - 11
KW  - Biomedical Research/*economics/organization & administration/statistics & numerical data Budgets Humans National Institutes of Health (U.S.)/economics/*organization & administration Research Personnel Research Support as Topic/*organization & administration/statistics & numerical data Training Support United States
LA  - eng
N1  - 1525-1497 Berg, Karina M Gill, Thomas M Brown, Arleen F Zerzan, Judy Elmore, Joann G Wilson, Ira B K23 AG026748/AG/NIA NIH HHS/United States K23 DA 021087/DA/NIDA NIH HHS/United States K24 RR020300/RR/NCRR NIH HHS/United States K05 CA104699-07/CA/NCI NIH HHS/United States K05 CA104699/CA/NCI NIH HHS/United States K24AG021507/AG/NIA NIH HHS/United States K24 AG021507/AG/NIA NIH HHS/United States K23 DA021087/DA/NIDA NIH HHS/United States K23 AG 026748/AG/NIA NIH HHS/United States Journal Article Research Support, N.I.H., Extramural Research Support, Non-U.S. Gov't J Gen Intern Med. 2007 Nov;22(11):1587-95. doi: 10.1007/s11606-007-0301-6. Epub 2007 Aug 9.
PY  - 2007
SN  - 0884-8734 (Print) 0884-8734
SP  - 1587-95
ST  - Demystifying the NIH grant application process
T2  - J Gen Intern Med
TI  - Demystifying the NIH grant application process
VL  - 22
ID  - 5637
ER  - 

TY  - JOUR
AB  - The EXPORT Health Project at the Center for Minority Health, University of Pittsburgh, partnered with the Center of Excellence in Minority Health at Jackson State University to design and present a Summer Research Career Development Institute (SRCDI) in 2005 and 2006. The goal of the SRCDI was to enhance the early academic career survival skills of postdoctoral and junior faculty investigators doing research on minority health disparities. Institute organizers seek to increase the number of minority investigators who are successful in securing faculty appointments and independent funding through federal agencies. The Pittsburgh Jackson State University SRCDI admitted a total of 55 (26 in 2005 and 29 in 2006) outstanding postdoctoral fellows and assistant professors from institutions across the United States. Elements of this model can be exported to other institutions to assist minority faculty in achieving their career goals.
AD  - Center for Minority Health, University of Pittsburgh, Pittsburgh, Pennsylvania, USA.
AN  - 21058215
AU  - Berget, R. J. Reynolds, C. F., 3rd Ricci, E. M. Quinn, S. C. Mawson, A. R. Payton, M. Thomas, S. B.
C1  - PubMed
C2  - PMC3016049
C6  - NIHMS144490
DA  - Nov
DO  - 10.1080/19371911003748174
DP  - NLM
ET  - 2010/11/09
IS  - 6
KW  - *Career Choice Curriculum *Fellowships and Scholarships *Health Services Research Healthcare Disparities Humans Mentors *Minority Groups Mississippi Peer Group Public Health Surveys and Questionnaires United States
LA  - eng
N1  - 1937-190x Berget, Rachael J Reynolds, Charles F 3rd Ricci, Edmund M Quinn, Sandra C Mawson, Anthony R Payton, Marinelle Thomas, Stephen B R25 MH060473/MH/NIMH NIH HHS/United States UL1 TR000005/TR/NCATS NIH HHS/United States P60 MD000207-04/MD/NIMHD NIH HHS/United States R25 MH060473-09/MH/NIMH NIH HHS/United States R25 MH60473/MH/NIMH NIH HHS/United States P30 MH071944/MH/NIMH NIH HHS/United States P60 MD-000-207-06/MD/NIMHD NIH HHS/United States P60 MD000207/MD/NIMHD NIH HHS/United States P30 MH071944-05/MH/NIMH NIH HHS/United States Journal Article Research Support, N.I.H., Extramural Soc Work Public Health. 2010 Nov;25(6):572-90. doi: 10.1080/19371911003748174.
PY  - 2010
SN  - 1937-1918 (Print) 1937-190x
SP  - 572-90
ST  - A plan to facilitate the early career development of minority scholars in the health sciences
T2  - Soc Work Public Health
TI  - A plan to facilitate the early career development of minority scholars in the health sciences
VL  - 25
ID  - 4627
ER  - 

TY  - JOUR
AN  - 24386670
AU  - Bernstein, R.
C1  - PubMed
DA  - Jan 2
DO  - 10.1038/nj7481-121a
DP  - NLM
ET  - 2014/01/05
IS  - 7481
KW  - *Communication Curriculum Drama Games, Experimental Learning Professional Competence *Research Personnel/education
LA  - eng
N1  - 1476-4687 Bernstein, Rachel Journal Article England Nature. 2014 Jan 2;505(7481):121-3. doi: 10.1038/nj7481-121a.
PY  - 2014
SN  - 0028-0836
SP  - 121-3
ST  - Communication: Spontaneous scientists
T2  - Nature
TI  - Communication: Spontaneous scientists
VL  - 505
ID  - 3482
ER  - 

TY  - JOUR
AD  - Department of Radiology, Wake Forest University School of Medicine, Medical Center Blvd, Winston-Salem, NC 27157, USA. Bettmann@wfubmc.edu
AN  - 19349336
AU  - Bettmann, M.
C1  - PubMed
DA  - Apr 7
DO  - 10.1161/circulationaha.107.752683
DP  - NLM
ET  - 2009/04/08
IS  - 13
KW  - *Biomedical Research Cardiology/*education *Cardiovascular System *Career Mobility Education, Graduate Education, Nursing, Graduate Humans *Mentors
LA  - eng
N1  - 1524-4539 Bettmann, Michael Journal Article Review United States Circulation. 2009 Apr 7;119(13):1832-5. doi: 10.1161/CIRCULATIONAHA.107.752683.
PY  - 2009
SN  - 0009-7322
SP  - 1832-5
ST  - Choosing a research project and a research mentor
T2  - Circulation
TI  - Choosing a research project and a research mentor
VL  - 119
ID  - 5111
ER  - 

TY  - CONF
AU  - Beyer Jr, KH
M1  - 12
PY  - 1973
SN  - 0014-9446
SP  - 2139-2141
ST  - Scientific manpower concerns: supply and demand
T2  - Federation proceedings
TI  - Scientific manpower concerns: supply and demand
VL  - 32
ID  - 21266
ER  - 

TY  - JOUR
AB  - Through targeted recruitment and interventions to support their success during training, the fraction of trainees (graduate students and postdoctoral fellows) in academic science from historically underrepresented groups has steadily increased. However, this trend has not translated to a concomitant increase in the number of faculty from these underrepresented groups. Here, I focus on proven strategies that departments and research institutions can develop to increase equity in faculty hiring and promotion to address the lack of racial and gender diversity among their faculty.
AD  - Department of Molecular, Cell and Developmental Biology, University of California, Santa Cruz, Santa Cruz, CA 95064.
AN  - 31609672
AU  - Bhalla, N.
C1  - PubMed
C2  - PMC6789160
DA  - Oct 15
DO  - 10.1091/mbc.E19-08-0476
DP  - NLM
ET  - 2019/10/15
IS  - 22
KW  - Career Mobility Cultural Diversity Faculty Humans Minority Groups Personnel Selection/*methods/*trends Research Personnel Students Workforce/*trends
LA  - eng
N1  - 1939-4586 Bhalla, Needhi Journal Article Mol Biol Cell. 2019 Oct 15;30(22):2744-2749. doi: 10.1091/mbc.E19-08-0476.
PY  - 2019
SN  - 1059-1524 (Print) 1059-1524
SP  - 2744-2749
ST  - Strategies to improve equity in faculty hiring
T2  - Mol Biol Cell
TI  - Strategies to improve equity in faculty hiring
VL  - 30
ID  - 381
ER  - 

TY  - JOUR
AU  - Bhattacharjee, Y.
DB  - Scopus
IS  - 5639
M3  - Note
N1  - Export Date: 15 October 2020
PY  - 2003
SP  - 1455
ST  - Pro-union vote ups the ante for postdocs
T2  - Science
TI  - Pro-union vote ups the ante for postdocs
UR  - https://www.scopus.com/inward/record.uri?eid=2-s2.0-0141462603&partnerID=40&md5=3f457a3e2cdafac88c4f7f2fe26ac4eb
VL  - 301
ID  - 17468
ER  - 

TY  - JOUR
AU  - Bhattacharjee, Y.
DB  - Scopus
IS  - 5719
M3  - Note
N1  - Export Date: 15 October 2020
PY  - 2005
SP  - 178
ST  - Care and feeding pays off, survey finds
T2  - Science
TI  - Care and feeding pays off, survey finds
UR  - https://www.scopus.com/inward/record.uri?eid=2-s2.0-17644421023&partnerID=40&md5=8d1808e919439ee0fc949a83543de096
VL  - 308
ID  - 17133
ER  - 

TY  - JOUR
AU  - Bhattacharjee, Y.
DB  - Scopus
DO  - 10.1126/science.307.5717.1849
IS  - 5717
M3  - Note
N1  - Export Date: 15 October 2020
PY  - 2005
SP  - 1849
ST  - Panel throws lifeline to bio postdocs
T2  - Science
TI  - Panel throws lifeline to bio postdocs
UR  - https://www.scopus.com/inward/record.uri?eid=2-s2.0-20144369885&doi=10.1126%2fscience.307.5717.1849&partnerID=40&md5=9513b587a6cfe52ee0dd3063946cffca
VL  - 307
ID  - 17140
ER  - 

TY  - JOUR
AN  - 16902102
AU  - Bhattacharjee, Y.
C1  - PubMed
DA  - Aug 11
DO  - 10.1126/science.313.5788.748b
DP  - NLM
ET  - 2006/08/12
IS  - 5788
KW  - *Education, Graduate *Mentors *Research Personnel Research Support as Topic United States *United States Government Agencies
LA  - eng
N1  - 1095-9203 Bhattacharjee, Yudhijit News United States Science. 2006 Aug 11;313(5788):748. doi: 10.1126/science.313.5788.748b.
PY  - 2006
SN  - 0036-8075
SP  - 748
ST  - Career development. NSF wants PIs to mentor their postdocs
T2  - Science
TI  - Career development. NSF wants PIs to mentor their postdocs
VL  - 313
ID  - 5924
ER  - 

TY  - JOUR
AN  - 17991832
AU  - Bhattacharjee, Y.
C1  - PubMed
DA  - Nov 9
DO  - 10.1126/science.318.5852.897
DP  - NLM
ET  - 2007/11/10
IS  - 5852
KW  - *Biological Science Disciplines *Career Mobility Child Child Day Care Centers Data Collection *Education, Graduate Family Female Humans Male National Institutes of Health (U.S.)/*organization & administration Prejudice *Research Personnel United States *Women, Working
LA  - eng
N1  - 1095-9203 Bhattacharjee, Yudhijit News United States Science. 2007 Nov 9;318(5852):897. doi: 10.1126/science.318.5852.897.
PY  - 2007
SN  - 0036-8075
SP  - 897
ST  - Research careers. Postdoc survey finds gender split on family issues
T2  - Science
TI  - Research careers. Postdoc survey finds gender split on family issues
VL  - 318
ID  - 5543
ER  - 

TY  - JOUR
AN  - WOS:000248946700003
AU  - Bhattacharjee, Y.
DA  - Aug
IS  - 5841
N1  - Bhattacharjee, Yudhijit
PY  - 2007
SN  - 0036-8075
SP  - 1016-1016
ST  - Postdoctoral training - NSF, NIH emphasize the importance of mentoring
T2  - Science
TI  - Postdoctoral training - NSF, NIH emphasize the importance of mentoring
UR  - <Go to ISI>://WOS:000248946700003
VL  - 317
ID  - 10416
ER  - 

TY  - JOUR
AN  - 18787139
AU  - Bhattacharjee, Y.
C1  - PubMed
DA  - Sep 12
DO  - 10.1126/science.321.5895.1431a
DP  - NLM
ET  - 2008/09/13
IS  - 5895
KW  - *Biomedical Research *Biotechnology *Fellowships and Scholarships Humans India International Cooperation Research Personnel/*economics Salaries and Fringe Benefits United Kingdom
LA  - eng
N1  - 1095-9203 Bhattacharjee, Yudhijit News United States Science. 2008 Sep 12;321(5895):1431. doi: 10.1126/science.321.5895.1431a.
PY  - 2008
SN  - 0036-8075
SP  - 1431
ST  - Workforce. India hopes new fellowships will attract expat scientists
T2  - Science
TI  - Workforce. India hopes new fellowships will attract expat scientists
VL  - 321
ID  - 5285
ER  - 

TY  - JOUR
AU  - Bhatttacharjee, Y.
DB  - Scopus
IS  - 5754
M3  - Note
N1  - Cited By :1 Export Date: 15 October 2020
PY  - 2005
SP  - 1601
ST  - Young scientists get a helping hand
T2  - Science
TI  - Young scientists get a helping hand
UR  - https://www.scopus.com/inward/record.uri?eid=2-s2.0-28844438882&partnerID=40&md5=54a02dc9b32d1be7ef31ae31f0f83c76
VL  - 310
ID  - 17005
ER  - 

TY  - JOUR
AB  - Since 1968 the number of postdoctoral research fellows with M.D.s or other professional degrees has fallen from about 4100 to 1730 in training each year. By 1980, the number of M.D. postdoctoral fellows entering and completing research training was about 850 per year. During the past 12 years, the number of M.D.-Ph.D. trainees has risen to about 650 in the federal Medical Scientist Training Program (MSTP) and about 500 in non-federal programs. The attrition rate in non-federal M.D.-Ph.D. programs has been shown to be 44 per cent, and that from the MSTP, 9 per cent. When the length of the training program, the attrition rate, and other factors are considered, present trainees will account for about 150 M.D.-Ph.D. graduates annually in the immediate future. Current training programs can meet only about half the estimated national need for physician researchers. The federal M.D.-Ph.D. program should be expanded to ensure that the country's future research and teaching needs will be met. (N Engl J Med. 1981; 304:1265–8.) MOST people would agree that the great successes of American medicine since World War II are due to the coupling of unparalleled advances in basic research with the clinical practice of medicine. This translation of research discoveries to the care of patients has depended on the availability of a sizable cadre of bright, young physicians with excellent training in biomedical research. Between 1968 and 1974, approximately 1700 to 2000 physicians entered biomedical-research training each year, usually immediately after residency training (Table 1). This research experience lasted for two years on the average and was almost always supported by postdoctoral fellowships. © 1981, Massachusetts Medical Society. All rights reserved.
AD  - American Medical Colleges, Washington, D.C., United States
AU  - Bickel, J. W. Sherman, C. R. Ferguson, J. Baker, L. Morgan, T. E.
DB  - Scopus
DO  - 10.1056/NEJM198105213042104
IS  - 21
M3  - Article
N1  - Cited By :25 Export Date: 15 October 2020
PY  - 1981
SP  - 1265-1268
ST  - The Role of M.D.-Ph.D. Training in Increasing the Supply of Physician-Scientists
T2  - New England Journal of Medicine
TI  - The Role of M.D.-Ph.D. Training in Increasing the Supply of Physician-Scientists
UR  - https://www.scopus.com/inward/record.uri?eid=2-s2.0-0019515156&doi=10.1056%2fNEJM198105213042104&partnerID=40&md5=9910efa0400682a277d6528de9bbbbdd
VL  - 304
ID  - 18113
ER  - 

TY  - JOUR
AB  - Mentorship facilitates personal growth through pairing trainees with mentors who can share their expertise. In times of global integration, geographical proximity between mentors and mentees is relevant to a lesser degree. This has led to popularization of online mentoring programs. In this editorial, we introduce the history and architecture of the International Online Mentoring Programme organized by the Student and Postdoc Special Interest Group of the Organization for Human Brain Mapping.
AD  - Stichting Solaris Onderzoek en Ontwikkeling, Nijmegen, the Netherlands. Department of Experimental Psychology, University of Oxford, Oxford, UK. The Florey Institute of Neuroscience and Mental Health, University of Melbourne, Melbourne, Victoria, Australia. Department of Child and Adolescent Psychiatry, Centre for Psychosocial Medicine, University of Heidel-berg, Heidelberg, Germany. Trinity College Institute of Neuroscience, Trinity College Dublin, Dublin 2, Ireland. Department of Psychiatry, Yale University School of Medicine, New Haven, Connecticut. The John B. Pierce Laboratory, New Haven, Connecticut. Faculty of Engineering, Systems and Biomedical Engineering Department, Cairo University, Giza, Egypt. Center for the Developing Brain, Child Mind Institute, New York city, New York. Department of Medical Physics and Bioengineering, Centre for Medical Image Computing, University College London, London, UK. Centre for Discovery Brain Sciences, University of Edinburgh, Edinburgh, UK. ZJU-UoE Institute, Zhejiang University School of Medicine, Zhejiang University, Haining, Zhejiang, China. Centre de Recherche de l'Institut Universitaire de Gériatrie de Montréal (CRIUGM), Montreal, Quebec, Canada. Université de Montréal, Montreal, Quebec, Canada.
AN  - 30589962
AU  - Bielczyk, N. Veldsman, M. Ando, A. Caldinelli, C. Makary, M. M. Nikolaidis, A. Scelsi, M. A. Stefan, M. Badhwar, A.
C1  - PubMed
DA  - May
DO  - 10.1111/ejn.14320
DP  - NLM
ET  - 2018/12/28
IS  - 9
KW  - *Brain Mapping Education, Distance/*methods Humans Mentoring/*methods Neurosciences/*education Research Personnel/*education *Career development *early career researchers *mentoring *online mentoring programme *organization for human brain mapping
LA  - eng
N1  - 1460-9568 Bielczyk, Natalia Orcid: 0000-0003-1604-9143 Veldsman, Michele Orcid: 0000-0003-2192-378x Ando, Ayaka Orcid: 0000-0002-8836-5877 Caldinelli, Chiara Orcid: 0000-0002-0123-7961 Makary, Meena M Orcid: 0000-0002-5834-4872 Nikolaidis, Aki Orcid: 0000-0001-8960-1934 Scelsi, Marzia A Orcid: 0000-0002-5861-6452 Stefan, Melanie Orcid: 0000-0002-6086-7357 OHBM Student and Postdoc Special Interest Group Badhwar, AmanPreet Orcid: 0000-0003-3414-3395 Editorial France Eur J Neurosci. 2019 May;49(9):1069-1076. doi: 10.1111/ejn.14320. Epub 2019 Jan 20.
PY  - 2019
SN  - 0953-816x
SP  - 1069-1076
ST  - Establishing online mentorship for early career researchers: Lessons from the Organization for Human Brain Mapping International Mentoring Programme
T2  - Eur J Neurosci
TI  - Establishing online mentorship for early career researchers: Lessons from the Organization for Human Brain Mapping International Mentoring Programme
VL  - 49
ID  - 805
ER  - 

TY  - JOUR
AB  - Early career researchers (ECRs) are faced with a range of competing pressures in academia, making self-management key to building a successful career. The Organization for Human Brain Mapping undertook a group effort to gather helpful advice for ECRs in self-management.
AD  - Stichting Solaris Onderzoek en Ontwikkeling, Veldstraat 48, 6533 CD Nijmegen, the Netherlands; Welcome Solutions, Veldstraat 48, 6533 CD Nijmegen, the Netherlands. Electronic address: natalia.bielczyk@gmail.com. Department of Child and Adolescent Psychiatry, Centre for Psychosocial Medicine, University of Heidelberg, Blumenstrasse 8, 69115 Heidelberg, Germany. Centre de Recherche de l'Institut Universitaire de Gériatrie de Montréal (CRIUGM), 4545 Queen Mary Rd, Quebec H3W 1W6, Canada; Université de Montréal, 2900 Edouard Montpetit Blvd, Montreal, Quebec H3T 1J4, Canada. Trinity College Institute of Neuroscience, Trinity College Dublin, Dublin 2, Ireland. The State Key Laboratory of Brain and Cognitive Sciences, The University of Hong Kong, The Hong Kong Jockey Club Building for Interdisciplinary Research, 5 Sassoon Road, Hong Kong. Department of Psychiatry, Psychotherapy and Psychosomatics, University of Zurich, Lenggstrasse 31, 8032 Zurich, Switzerland; Zurich Neuroscience Center, University of Zurich and Swiss Federal Institute of Technology Zurich, Winterthurerstrasse 190, 8057 Zurich, Switzerland. Department of Psychiatry and Biobehavioral Sciences, University of California, Los Angeles, 660 Charles E. Young Drive South, Los Angeles, CA 90095, USA. Neural Plasticity and Neurorehabilitation Laboratory, University of Southern California, 2250 Alcazar Street, CSC 133, Los Angeles, CA 90089, USA. Departments of Statistics and Psychiatry, University of Michigan, Ann Arbor, MI 48109, USA. Department of Psychology, University of California, Berkeley, Berkeley, CA 94702, USA. Systems and Biomedical Engineering Department, Faculty of Engineering, Cairo University, Giza 12613, Egypt; Athinoula A. Martinos Center for Biomedical Imaging, Department of Radiology, Massachusetts General Hospital, Harvard Medical School, Charlestown, MA 02129, USA; Department of Psychiatry, Yale University School of Medicine, 300 George St, New Haven, CT 06519, USA. Center for the Developing Brain, Child Mind Institute, 101 E 56th St, New York, NY 10022, USA. Department of Experimental Psychology, University of Oxford, Woodstock Rd, Oxford OX2 6GG, UK; The Florey Institute of Neuroscience and Mental Health, University of Melbourne, 30 Royal Parade, Parkville VIC 3052, Melbourne, Australia. Cardiff University Brain Research Imaging Centre, School of Psychology, Maindy Road, CUBRIC, Cardiff CF24 4HQ, UK. Future of Research, 82 Wendell Avenue, STE 100, Pittsfield, MA 01201, USA. Department of Psychology, Florida International University, 8th Street, DM 256 Miami, FL 33199, USA. Utrecht, the Netherlands. Tri-institutional Center for Translational Research in Neuroimaging and Data Science (TReNDS), Georgia State University, Georgia Institute of Technology, Emory University, 55 Park Pl, 18th Floor, Atlanta, GA 30303, USA. Department of Biomedical Engineering, Eindhoven University of Technology, Postbus 513, 5600 MB Eindhoven, the Netherlands. Institute of Psychiatry & Department of Radiology, Hospital das Clinicas da Faculdade de Medicina da Universidade de São Paulo, Rua Dr. Ovídio Pires de Campos, 785 - Cerqueira César - CEP: 01060-970 São Paulo, Brazil. C.J. Gorter Center for High Field MRI, Department of Radiology, Leiden University Medical Center, C3Q, PO Box 9600, 2300 RC Leiden, the Netherlands. Centre for Modern Interdisciplinary Technologies, Nicolaus Copernicus University in Toruń, Wileńska 4, 87-100 Toruń, Poland. Department of Psychiatry, University of New South Wales, Centre for Healthy Brain Ageing (CHeBA) School of Psychiatry Level 1, AGSM (G27) Gate 11, Botany Street UNSW NSW 2052, Sydney, Australia. School of Sport, Exercise and Rehabilitation Sciences, College of Life and Environmental Sciences, Centre of Precision Rehabilitation for Spinal Pain (CPR Spine), University of Birmingham, Edgbaston, Birmingham B15 2TT, UK. Department of Neurology and Neurological Sciences, Stanford University, 780 Welch Road, Palo Alto, CA 94304, USA. Department of Psychiatry and Psychotherapy, University of Münster, Albert-Schweitzer-Campus 1, Gebäude A9, 48149 Münster, Germany. Montreal Neurological Institute, McGill University, 3801 University Street, Montreal H3A 2B4, Canada. Department of Psychology, Stanford University, Jordan Hall, Building 420, Stanford, CA 94305, USA. Rotman Research Institute, Baycrest Health Sciences, 3560 Bathurst St., Toronto, ON, Canada. Department of Family Medicine, McGill University, 5858, Chemin de la Côte-des-Neiges, Montreal, Quebec H3S 1Z1, Canada. Department of Psychology, University of Miami, Coral Gables, FL, USA. Department of Otolaryngology, Head & Neck Surgery, Massachusetts Eye and Ear, Harvard Medical School, 243 Charles St, Boston, MA 02114, USA. Brain and Behaviour (INM-7), Wilhelm-Johnen Strasse, 52425 Juelich, Germany; Otto Hahn group Cognitive Neurogenetics, Max Planck Institute for Human Cognitive and Brain Science, Juelich, Germany. School of Psychology, University of Queensland, Sir Fred Schonell Dr, St Lucia QLD 4072, Brisbane, Australia. The Turner Institute for Brain and Mental Health, School of Psychological Sciences, Monash University, 770 Blackburn Rd, Monash University, 3800, Melbourne, Australia. Department of Psychology, Auburn University, 226 Thach Hall, Auburn, AL 36849, USA. School of Life Science and Technology, University of Electronic Science and Technology of China, No. 2006, Xiyuan Ave, West Hi-Tech Zone, Chengdu, Sichuan, P.R. China.
AN  - 32325057
[truncated: 4,353,047 more chars]
